# Supplementary material for: Identification of Novel Regulatory Genes in APAP Induced Hepatocyte Toxicity by a Genome-Wide CRISPR-Cas9 Screen
Source: Sci Rep. 2019 Feb 4;9:1396. doi: 10.1038/s41598-018-37940-6 (PMC6362041; doi:10.1038/s41598-018-37940-6)
Supplement: Supplementary file 2 — Supplementary Datasets 1–13 [file 41598_2018_37940_MOESM2_ESM.xlsx]

## Sheet: Supplementary Data 1
id	num	neg|score	neg|p-value	neg|rank	neg|goodsgrna	neg|lfc	pos|score	pos|p-value	pos|rank	pos|goodsgrna	pos|lfc
PKD2	6	4.51e-06	3.25e-05	1	3	-1.5917	0.94019	0.94042	20148	0	0
C19orf60	6	2.55e-05	0.00014829	2	1	-1.7353	0.73743	0.73748	15816	0	0
HERC6	6	5.94e-05	0.00031526	3	4	-0.78428	0.99725	0.99729	21389	0	0
KIAA1737	6	6.23e-05	0.00032633	4	5	-0.55801	0.85	0.84984	18195	0	0
SENP3	6	6.65e-05	0.00034524	5	3	-0.89267	0.92228	0.92247	19769	0	0
TTC29	6	7.66e-05	0.00038168	6	2	-1.3568	0.68644	0.68628	14716	1	0.23416
AK7	6	0.00011033	0.00055187	7	5	-0.59964	0.86764	0.86756	18567	0	0
hsa-mir-8088	4	0.00011567	0.00046239	8	4	-0.81305	0.99988	0.99988	21463	0	0
TMCC2	6	0.00011568	0.00057079	9	5	-0.46257	0.53489	0.55971	11894	1	0.35025
HIST1H3I	6	0.00011761	0.00058047	10	4	-0.81016	0.90374	0.90384	19356	0	0
C5orf34	6	0.00011854	0.00058508	11	3	-1.0994	0.6062	0.61438	13164	1	0.2584
CYB5B	6	0.00012767	0.00062014	12	3	-0.71493	0.25447	0.37315	7685	2	0.31578
H3F3B	6	0.00012922	0.0006289	13	3	-0.88598	0.92531	0.92555	19838	0	0
TAT	6	0.00017355	0.00083369	14	3	-1.1348	0.097449	0.18855	3854	2	0.3724
GLB1L3	5	0.00017609	0.00083231	15	5	-0.38086	0.99982	0.99983	21460	0	0
WDR25	6	0.00017874	0.0008586	16	2	-1.2777	0.55032	0.5708	12141	1	0.34121
OAZ1	6	0.0001804	0.0008669	17	5	-0.6531	0.99371	0.99376	21318	0	0
CENPA	6	0.00018117	0.00087151	18	3	-0.79542	0.99521	0.99527	21350	0	0
SSFA2	6	0.00018359	0.00088904	19	4	-0.71874	0.95813	0.95815	20530	0	0
PEX11A	6	0.00018498	0.00089504	20	3	-0.7544	0.14661	0.2462	5100	1	0.49579
ANKRD13B	6	0.00019191	0.00092317	21	3	-1.0923	0.76515	0.76507	16400	0	0
hsa-mir-6839	4	0.00019627	0.00076727	22	3	-0.88662	0.94767	0.94754	20300	0	0
TIGD2	6	0.00019763	0.00094485	23	5	-0.58574	0.99896	0.99897	21434	0	0
ADAMTS15	6	0.0002298	0.0010698	25	3	-1.479	0.93084	0.93108	19961	0	0
SNRPD1	6	0.00024615	0.0011423	26	3	-1.1914	0.82958	0.82938	17772	0	0
KLHL2	6	0.00025963	0.0012013	27	2	-0.92905	0.40085	0.47426	9995	1	0.44084
NUBPL	6	0.00027857	0.0012903	28	3	-1.0675	0.9257	0.92594	19847	0	0
EIF4ENIF1	6	0.00028086	0.0013019	29	2	-1.1856	0.052027	0.11952	2414	2	0.45283
hsa-mir-498	4	0.00028087	0.0010814	30	2	-0.78968	0.034893	0.072408	1750	2	0.46704
MNX1	6	0.00028982	0.0013374	31	5	-0.43006	0.91768	0.91788	19665	0	0
DICER1	6	0.00029364	0.0013554	32	3	-0.62626	0.12165	0.21688	4475	1	0.41876
KRT85	6	0.00033046	0.0015034	33	4	-0.77437	0.64349	0.64604	13850	1	0.25868
SMAP2	6	0.00033186	0.0015094	34	5	-0.34947	0.9993	0.99931	21449	0	0
ADCY9	6	0.00033192	0.0015099	35	1	-1.2071	0.0028345	0.01025	212	4	0.44895
SSPO	6	0.00034304	0.0015525	36	5	-0.55715	0.99608	0.99613	21364	0	0
hsa-mir-3929	4	0.00036053	0.0013849	37	3	-0.97941	0.99822	0.99824	21410	0	0
ALPPL2	6	0.00036267	0.0016413	38	3	-0.81703	0.57355	0.58823	12555	1	0.29845
GPR107	6	0.00037868	0.0017128	39	5	-0.46629	0.32773	0.43417	9037	1	0.4698
RAB24	6	0.00038012	0.0017197	40	4	-0.87477	0.11623	0.21058	4331	1	0.58611
CCS	6	0.00038298	0.0017363	41	3	-0.59505	0.99859	0.9986	21420	0	0
hsa-mir-4270	4	0.00039714	0.0015196	42	4	-0.58809	0.9996	0.99959	21455	0	0
C5orf60	6	0.000432	0.0019338	43	4	-0.63191	0.042806	0.10125	2056	1	0.57638
TBCE	6	0.00043403	0.001943	44	3	-0.84317	0.98784	0.98791	21200	0	0
MYOZ3	6	0.00047472	0.002103	46	4	-0.5382	0.98612	0.98626	21162	0	0
B3GNT7	6	0.00047816	0.0021159	47	4	-0.69488	0.79253	0.79246	16981	0	0
RPL11	6	0.00048509	0.0021445	48	2	-0.93478	0.94915	0.9493	20326	0	0
TCF15	6	0.00049198	0.0021764	49	5	-0.33016	0.98393	0.98407	21118	0	0
CRY1	6	0.0004946	0.0021911	50	4	-0.49847	0.57798	0.59166	12645	1	0.23855
TEX19	6	0.00052786	0.0023318	51	2	-1.7764	0.57907	0.59254	12671	1	0.42609
NFE2L3	6	0.00053614	0.0023595	52	1	-2.1713	0.71231	0.71236	15250	0	0
ZNF776	6	0.00055585	0.0024513	53	4	-0.87808	0.97993	0.98011	21030	0	0
ZCCHC6	6	0.00055868	0.0024693	54	3	-0.65923	0.86701	0.86696	18553	0	0
AK6	6	0.00057406	0.0025389	55	3	-0.57281	0.9819	0.9821	21078	0	0
SAP30	6	0.00057497	0.0025426	56	4	-0.83835	0.53672	0.56099	11922	1	0.34442
FLT3LG	6	0.00057698	0.0025495	57	4	-0.48634	0.95607	0.95612	20488	0	0
ELOVL1	6	0.00061171	0.0026971	58	4	-0.58572	0.48705	0.52693	11192	1	0.29139
GNB5	6	0.00061941	0.0027294	59	2	-1.1776	0.888	0.88804	19023	0	0
SPTSSA	6	0.00063823	0.0028004	60	2	-0.76936	0.87089	0.87087	18640	0	0
AIDA	6	0.00064693	0.0028364	61	4	-0.689	0.2252	0.33849	6976	2	0.33537
PLEKHG4	6	0.00067923	0.0029812	62	5	-0.58072	0.98631	0.98643	21168	0	0
USP26	6	0.00068928	0.0030287	63	3	-0.79384	0.9752	0.97535	20923	0	0
TTC18	6	0.00069695	0.0030656	64	5	-0.42019	0.64362	0.64616	13854	1	0.19091
PRR5L	6	0.00071022	0.0031274	65	3	-0.97227	0.1711	0.275	5685	1	0.46471
hsa-mir-4521	4	0.00071511	0.0026736	66	4	-0.37028	0.99928	0.99928	21448	0	0
UCN2	6	0.0007391	0.0032543	67	2	-1.0371	0.19741	0.30584	6319	2	0.39304
WNT10A	6	0.00074032	0.003258	68	2	-1.2794	0.025991	0.067036	1399	2	0.52071
P2RX7	6	0.00076542	0.0033641	69	5	-0.35479	0.99995	0.99995	21466	0	0
MAN1C1	6	0.0007693	0.003383	70	3	-1.0368	0.93915	0.93939	20126	0	0
GSDMD	6	0.00078191	0.0034383	71	3	-1.1801	0.1625	0.26495	5481	2	0.42161
INPP5D	6	0.00079136	0.0034766	72	1	-1.0676	0.66136	0.6623	14222	1	0.23973
BRI3	6	0.00079461	0.00349	73	2	-1.6529	0.54985	0.57046	12136	1	0.25838
KLF11	6	0.0008102	0.0035522	74	4	-0.651	0.84907	0.84892	18175	0	0
DHRS3	6	0.00081439	0.0035762	75	4	-0.72923	0.64747	0.64962	13934	1	0.28193
ABCF1	6	0.00081618	0.0035818	76	4	-0.53407	0.50616	0.53971	11468	1	0.44591
hsa-mir-4690	4	0.00088984	0.0033027	77	2	-1.1773	0.94612	0.94599	20273	0	0
HMMR	6	0.0008921	0.0039235	78	4	-0.48167	0.46767	0.51446	10901	1	0.49707
EEF1B2	6	0.00089343	0.0039272	79	2	-1.245	0.74488	0.74498	15982	0	0
C1orf95	6	0.00091878	0.0040282	80	5	-0.40616	0.99993	0.99992	21465	0	0
XIRP2	6	0.0009321	0.0040808	81	4	-0.50856	0.48144	0.52332	11106	1	0.35323
hsa-mir-640	4	0.00093599	0.0034508	82	3	-0.41896	0.98437	0.98435	21128	0	0
OR56A4	6	0.00094446	0.004132	83	2	-1.3979	0.83488	0.83472	17887	0	0
hsa-mir-301a	3	0.00095839	0.0027349	84	2	-1.1675	0.72006	0.71982	15421	0	0
hsa-mir-6845	4	0.00097029	0.0035855	85	4	-0.49698	0.99903	0.99903	21440	0	0
hsa-mir-4308	4	0.0009778	0.0036094	86	4	-0.45248	0.99902	0.99903	21439	0	0
hsa-mir-3140	4	0.00098233	0.0036224	87	4	-0.45802	0.99902	0.99902	21438	0	0
LTB4R	6	0.00098301	0.0042828	88	3	-0.93965	0.61289	0.61982	13280	1	0.41468
RAP2A	6	0.00099549	0.0043336	89	1	-1.9617	0.80844	0.80821	17303	0	0
C1orf159	6	0.0010181	0.0044291	90	4	-0.69046	0.61231	0.61933	13268	1	0.23092
SRA1	6	0.0010414	0.0045264	91	5	-0.51162	0.94215	0.94237	20187	0	0
ZKSCAN5	6	0.0010538	0.0045757	92	4	-0.64681	0.98288	0.98305	21100	0	0
OR6C68	6	0.0010552	0.0045799	93	4	-0.82799	0.74954	0.74955	16072	0	0
UCK1	6	0.0010573	0.0045882	94	4	-0.58759	0.3127	0.4263	8840	1	0.35916
LHX2	6	0.0010576	0.00459	95	5	-0.33019	0.77336	0.7734	16580	0	0
NUP210	6	0.0010592	0.0045979	96	4	-0.65323	0.74579	0.74589	15994	0	0
LPPR1	6	0.0010881	0.0047293	97	4	-0.8697	0.96457	0.96462	20677	0	0
EFCAB3	6	0.0010888	0.0047333	98	2	-1.0568	0.82184	0.82165	17603	0	0
HOXA13	6	0.0010975	0.0047667	99	2	-1.2469	0.57628	0.59031	12613	1	0.27823
PXDN	6	0.0011092	0.0048142	100	5	-0.37344	0.99891	0.99891	21430	0	0
MOBP	6	0.0011102	0.0048186	101	2	-1.3988	0.20298	0.31243	6433	2	0.357
ST5	6	0.0011111	0.0048243	102	5	-0.40872	0.96392	0.96398	20661	0	0
RNF149	6	0.0011123	0.0048285	103	2	-0.8581	0.42383	0.48769	10301	1	0.38182
hsa-mir-5088	4	0.0011369	0.0041823	104	4	-0.39774	0.99886	0.99886	21428	0	0
KIRREL3	6	0.0011467	0.0049595	105	5	-0.5099	0.97036	0.97038	20809	0	0
KDELR2	6	0.0011577	0.0050088	106	4	-0.43609	0.79109	0.79105	16948	0	0
AGPAT2	6	0.0011579	0.0050098	107	2	-0.94357	0.19392	0.30176	6225	2	0.28763
COL6A1	6	0.0011694	0.0050573	108	4	-0.80499	0.78397	0.78403	16806	0	0
OR4D9	6	0.0011795	0.0050997	109	4	-0.58161	0.84563	0.84548	18109	0	0
HES1	6	0.0011846	0.0051195	110	4	-0.58051	0.27215	0.39423	8111	2	0.26225
TRIM68	6	0.0011985	0.0051786	111	4	-0.59711	0.92217	0.92235	19767	0	0
MCEE	6	0.0011988	0.0051795	112	5	-0.29357	0.99978	0.99978	21458	0	0
SLIT1	6	0.0011996	0.0051832	113	2	-0.94663	0.070534	0.15525	3143	2	0.44078
SFPQ	6	0.0011999	0.005185	114	4	-0.65286	0.91388	0.91407	19573	0	0
SEMA7A	6	0.0012192	0.0052639	115	5	-0.35602	0.97544	0.97559	20929	0	0
NRN1	6	0.0012499	0.0053944	116	3	-0.75848	0.077184	0.16488	3342	2	0.47735
GPR37L1	6	0.0012506	0.0053995	117	4	-0.6045	0.076333	0.16391	3315	1	0.79848
IHH	6	0.0012611	0.0054383	118	4	-0.47495	0.91252	0.91272	19535	0	0
CRH	6	0.0012811	0.0055042	119	4	-0.68765	0.69803	0.69794	14963	0	0
BCL2L10	6	0.001286	0.0055236	120	4	-0.58015	0.96426	0.9643	20670	0	0
NMNAT1	6	0.0012864	0.0055254	121	4	-0.65723	0.45689	0.50772	10752	1	0.5345
NFAM1	6	0.0012865	0.0055254	122	4	-0.62051	0.98015	0.98032	21032	0	0
FAM86B2	3	0.001289	0.0036463	123	2	-1.0328	0.37008	0.37294	9571	1	0.4496
OCA2	6	0.0012935	0.0055476	124	4	-0.47858	0.10786	0.2007	4117	1	0.60591
BSN	6	0.0013295	0.0056633	125	4	-0.47131	0.5734	0.58811	12551	1	0.27233
STARD5	6	0.0013526	0.0057399	126	2	-0.93426	0.63387	0.63766	13672	1	0.29127
ADAT3	6	0.0013558	0.0057491	127	4	-0.58182	0.53319	0.5585	11864	1	0.34648
AGO2	6	0.0013561	0.0057501	128	2	-1.3431	0.88187	0.88188	18887	0	0
CYCS	6	0.0014032	0.0058953	129	4	-0.69486	0.39898	0.47321	9971	1	0.33087
hsa-mir-940	4	0.0014066	0.0050596	130	3	-0.7301	0.89129	0.89116	19083	0	0
SHC4	6	0.0014184	0.0059449	131	4	-0.64435	0.61833	0.62436	13385	1	0.40291
FLJ44313	6	0.0014207	0.0059525	132	3	-0.75486	0.68084	0.68088	14605	1	0.24004
OR5M11	6	0.0014414	0.0060167	133	3	-0.67278	0.90589	0.90599	19401	0	0
ZNF215	6	0.0014518	0.0060425	134	4	-0.66549	0.80709	0.8069	17277	0	0
NEFM	6	0.0014547	0.0060471	135	3	-0.49149	0.37614	0.46025	9655	1	0.43833
OR5K3	6	0.0014572	0.0060568	136	4	-0.83218	0.97276	0.97282	20866	0	0
PHPT1	6	0.0014646	0.0060808	137	2	-1.2764	0.89855	0.89865	19224	0	0
FOXA2	6	0.0014706	0.0060988	138	4	-0.6673	0.59252	0.60327	12903	1	0.27492
OARD1	6	0.0015057	0.0062067	139	2	-1.316	0.59565	0.60579	12971	1	0.38784
ATOH8	6	0.0015077	0.0062154	140	4	-0.62355	0.99717	0.99721	21387	0	0
hsa-mir-1225	4	0.0015483	0.005418	141	2	-1.5391	0.15984	0.24155	5414	1	0.44243
CRYM	6	0.0015567	0.0063746	142	2	-1.066	0.68349	0.68339	14660	1	0.29176
SCRT2	6	0.0015716	0.0064322	143	4	-0.61925	0.33935	0.44033	9186	1	0.72701
MRPS2	6	0.0015721	0.0064355	144	3	-0.79412	0.11142	0.20493	4202	2	0.4612
MACF1	6	0.0015925	0.0065028	145	2	-1.0128	0.36872	0.45615	9544	1	0.3911
C9orf114	6	0.0016077	0.0065462	146	2	-1.4185	0.58263	0.5954	12733	1	0.31911
CD84	6	0.0016372	0.0066435	147	3	-0.65165	0.8388	0.83863	17967	0	0
DDI2	6	0.0016489	0.0066905	148	3	-0.76108	0.96807	0.96808	20753	0	0
ZPLD1	6	0.0016544	0.0067071	149	2	-0.90047	0.27721	0.40023	8259	2	0.29761
LGALS3BP	6	0.0016587	0.0067256	150	1	-1.5711	0.063013	0.14083	2857	1	0.69584
SORCS2	6	0.0016938	0.0068414	151	3	-0.95647	0.33197	0.43642	9085	1	0.42904
ABHD11	6	0.0017097	0.0068893	152	3	-0.45445	0.75609	0.75605	16212	0	0
LMOD3	6	0.0017607	0.0070572	153	1	-1.5808	0.0088236	0.028843	597	3	0.56271
CEACAM4	6	0.0017614	0.0070604	154	3	-0.59917	0.084098	0.17291	3529	1	0.72436
NEBL	6	0.0017872	0.0071292	155	3	-0.69117	0.24252	0.35887	7398	2	0.36929
KIF4B	6	0.0017897	0.0071384	156	4	-0.68731	0.017681	0.04961	1037	2	0.53708
TSEN54	6	0.0018014	0.0071734	157	4	-0.46952	0.99818	0.9982	21408	0	0
ATOH1	6	0.0018117	0.0072113	158	2	-1.0582	0.55307	0.57286	12198	1	0.30672
OLFML2B	6	0.0018223	0.0072505	159	4	-0.54553	0.43236	0.49277	10430	1	0.36877
FANCI	6	0.0018271	0.0072671	160	4	-0.45545	0.96549	0.96553	20698	0	0
RPS6KB1	6	0.0018493	0.0073367	161	3	-0.71813	0.96624	0.96628	20720	0	0
ZNF117	5	0.0018494	0.0068178	162	4	-0.5773	0.75719	0.7574	16238	0	0
LINGO2	6	0.0018627	0.0073879	163	2	-0.80191	0.94774	0.9479	20301	0	0
hsa-mir-4292	4	0.0018883	0.0062888	164	2	-0.75987	0.43371	0.44201	10444	1	0.28806
KCND2	6	0.0019137	0.0075595	165	2	-0.93793	0.69284	0.69264	14851	0	0
RAP1GAP2	6	0.0019306	0.0076227	166	3	-0.70482	0.72462	0.72465	15536	0	0
NEURL4	6	0.0019592	0.0077089	167	3	-0.76777	0.29925	0.41941	8687	1	0.47142
ATP4B	6	0.0019647	0.0077348	168	1	-1.5219	0.93371	0.93394	20020	0	0
FBXO42	6	0.0020157	0.0078907	169	1	-1.1822	0.038373	0.092429	1881	2	0.41468
TINAGL1	6	0.0020198	0.0079036	170	4	-0.43338	0.36264	0.45286	9455	1	0.31299
RNF38	6	0.0020532	0.0080106	171	2	-0.74789	0.76805	0.76802	16459	0	0
ATF7IP2	6	0.0020659	0.0080484	172	4	-0.41722	0.87175	0.87172	18668	0	0
TMEM256	6	0.0020666	0.008053	173	1	-1.2713	0.7065	0.70648	15121	0	0
TAF11	6	0.0021176	0.0082034	174	2	-0.95616	0.78151	0.78151	16757	0	0
DMRTC2	6	0.002135	0.0082643	175	4	-0.4248	0.49332	0.53108	11279	1	0.32301
C3orf62	6	0.0021507	0.0083136	176	4	-0.44993	0.11434	0.20836	4275	1	0.54668
SDCCAG3	6	0.0021622	0.0083464	177	4	-0.55279	0.93567	0.93588	20060	0	0
KLHL11	6	0.0021686	0.0083671	178	3	-0.4642	0.26728	0.3884	7983	2	0.32944
PIK3C3	6	0.0022196	0.0085318	179	2	-1.1697	0.5963	0.60632	12983	1	0.30968
WDR59	6	0.0022292	0.0085673	180	4	-0.48506	0.99863	0.99863	21421	0	0
EDNRA	6	0.0022364	0.0085904	181	3	-1.0529	0.056898	0.12907	2602	2	0.43458
GRPEL2	6	0.0022706	0.0087048	182	1	-1.6711	0.53597	0.56044	11910	1	0.28773
ABHD8	6	0.0022978	0.0087947	184	3	-0.58759	0.99451	0.99454	21333	0	0
SHISA5	6	0.0023079	0.0088293	185	4	-0.56217	0.97248	0.97254	20860	0	0
MRPS24	5	0.0023631	0.0085419	186	2	-0.92509	0.078829	0.14749	3394	1	0.45335
GBP3	6	0.0023716	0.0090198	187	4	-0.43144	0.69188	0.69167	14819	0	0
LIN7B	6	0.0023725	0.0090226	188	2	-0.94236	0.076238	0.16379	3313	1	0.59014
PCGF2	6	0.0023918	0.0090793	189	4	-0.43319	0.96773	0.96775	20745	0	0
KCTD3	4	0.0023961	0.0076462	190	3	-0.63509	0.91876	0.9187	19687	0	0
SLC26A5	6	0.0024235	0.0091863	191	2	-0.73979	0.98236	0.98255	21091	0	0
OR52E4	6	0.0024272	0.0091997	192	2	-0.93527	0.31925	0.42973	8923	1	0.40655
TINF2	6	0.0024319	0.0092144	193	4	-0.42521	0.98812	0.98821	21207	0	0
CLDN18	6	0.0024523	0.0092795	194	2	-1.8501	0.43529	0.49453	10465	1	0.32785
KRT83	6	0.0024656	0.009327	195	3	-0.60367	0.13373	0.23105	4769	1	0.86489
DDX10	6	0.0024726	0.0093487	196	4	-0.46801	0.52878	0.5554	11807	1	0.36797
hsa-mir-1227	4	0.0024735	0.0078492	197	2	-0.97016	0.94197	0.94188	20181	0	0
PRDM7	6	0.0024744	0.0093547	198	1	-1.373	0.4375	0.49585	10493	1	0.31929
PORCN	6	0.0025126	0.0094866	199	3	-0.86066	0.26424	0.3848	7917	2	0.31754
SLC12A2	6	0.0025254	0.0095401	200	3	-0.67289	0.38378	0.46453	9760	1	0.36052
TTC5	6	0.0025286	0.0095474	201	4	-0.55709	0.049726	0.11489	2318	2	0.45776
UBE2A	6	0.0025532	0.0096259	202	4	-0.44194	0.0043735	0.015132	327	2	0.52038
XPO4	6	0.0025607	0.0096503	203	2	-1.1921	0.22749	0.34116	7038	2	0.27819
RGS18	6	0.0025807	0.0097172	204	4	-0.45409	0.95193	0.95208	20390	0	0
TRIM44	6	0.0026273	0.009868	205	1	-1.1017	0.77917	0.7792	16705	0	0
ETV2	6	0.0026319	0.0098842	206	2	-1.1573	0.030488	0.076287	1576	3	0.46252
C7orf61	6	0.0026417	0.009916	207	2	-1.011	0.041377	0.098408	1993	1	0.66671
TMEM41B	6	0.0026511	0.0099427	208	4	-0.45722	0.88975	0.88983	19054	0	0
TNP1	6	0.0026581	0.0099644	209	3	-0.84973	0.12275	0.21821	4500	1	0.68151
WNK4	6	0.0026712	0.010011	210	3	-0.92758	0.53621	0.56061	11915	1	0.31747
COG7	6	0.0027292	0.010193	211	3	-0.69583	0.69843	0.69835	14967	0	0
SLC7A8	6	0.0027307	0.010196	212	3	-0.5901	0.02207	0.058858	1241	2	0.56403
MACC1	6	0.0027802	0.010339	213	2	-0.95017	0.050656	0.11675	2352	2	0.47221
ODF3B	6	0.0028101	0.010427	215	3	-0.78495	0.35183	0.44705	9332	1	0.36638
ARL4A	6	0.0028109	0.010428	216	3	-0.98033	0.78363	0.78368	16803	0	0
GK	6	0.0028345	0.010509	217	3	-0.87721	0.11278	0.20651	4237	2	0.47357
BORA	6	0.0028485	0.010547	218	4	-0.42434	0.93646	0.93667	20078	0	0
CHRM3	6	0.0028821	0.010648	219	1	-1.3617	0.0029219	0.010516	221	4	0.40714
ENTPD8	6	0.0028865	0.010664	220	4	-0.39761	0.42138	0.48623	10269	1	0.31963
RHBDD3	6	0.0029067	0.010722	222	4	-0.89133	0.47341	0.51811	10990	1	0.32153
CASP6	6	0.0029265	0.010788	223	2	-0.95364	0.49891	0.53475	11371	1	0.39715
MLC1	6	0.0029388	0.010828	224	3	-0.56685	0.44514	0.50057	10606	1	0.34883
GEMIN2	6	0.0029643	0.01091	225	4	-0.4997	0.99992	0.99992	21464	0	0
GSPT1	4	0.0029673	0.0091162	226	2	-0.99824	0.87422	0.87414	18726	0	0
TRPS1	6	0.002984	0.010977	227	1	-1.4351	0.0029506	0.010608	223	2	0.61714
TSSK2	6	0.0029865	0.010987	228	4	-0.57482	0.87114	0.87111	18649	0	0
NAT1	6	0.0030046	0.011042	229	3	-0.73953	0.63332	0.63716	13661	1	0.24034
ACO2	6	0.0030349	0.011146	230	2	-1.2232	0.45802	0.50844	10766	1	0.33246
hsa-mir-191	4	0.0030673	0.0093703	231	3	-0.66705	0.98093	0.98094	21053	0	0
MLPH	6	0.0030749	0.011278	232	4	-0.46823	0.83536	0.83519	17897	0	0
ZNF821	6	0.0030859	0.011317	233	1	-1.2255	0.91115	0.91131	19507	0	0
HPS1	6	0.0030968	0.011351	234	3	-0.80062	0.28458	0.40891	8449	1	0.41318
OR51L1	6	0.0031008	0.011362	235	4	-0.60005	0.73571	0.73576	15776	0	0
TIAF1	6	0.0031182	0.011413	236	2	-0.90019	0.92909	0.92934	19915	0	0
OR8G1	5	0.00312	0.010981	237	3	-0.50538	0.99165	0.9917	21279	0	0
CSAG1	6	0.0031368	0.011474	238	1	-2.221	0.4416	0.49839	10547	1	0.38965
OR4S2	6	0.0031811	0.01161	239	4	-0.69088	0.22306	0.33595	6927	1	0.55538
OR52N2	6	0.0031878	0.011624	240	1	-1.2144	0.15109	0.25148	5202	2	0.35313
HIBADH	6	0.0032115	0.011695	241	4	-0.48699	0.94482	0.94498	20246	0	0
PPIC	6	0.0032387	0.011779	242	1	-1.0187	0.60929	0.61686	13220	1	0.22878
hsa-mir-718	4	0.0032581	0.0098629	243	2	-1.2302	0.98624	0.98624	21166	0	0
SLC2A6	6	0.003274	0.011886	244	3	-0.59081	0.11563	0.20985	4316	2	0.42572
NPR1	6	0.0033073	0.011988	245	4	-0.47911	0.54079	0.56384	11991	1	0.29966
SLC9A1	6	0.0033316	0.012059	246	3	-0.74659	0.5937	0.6042	12925	1	0.30889
COMMD4	6	0.0033406	0.012083	247	2	-1.0735	0.26406	0.38459	7915	1	0.64053
RAD51AP1	6	0.0033854	0.01223	248	2	-0.94387	0.31251	0.4262	8838	1	0.40745
OR52E2	6	0.0033864	0.012232	249	4	-0.44845	0.70833	0.7083	15160	0	0
SLC51A	6	0.0033915	0.012248	250	1	-2.383	0.033879	0.083238	1709	3	0.33119
EOMES	6	0.0033942	0.012258	251	3	-0.50918	0.98971	0.98979	21238	0	0
SUSD5	6	0.0034001	0.012281	252	2	-0.84212	0.84977	0.84961	18190	0	0
CLPX	6	0.003437	0.0124	254	4	-0.56971	0.92477	0.92501	19823	0	0
RFPL2	6	0.0034424	0.012415	255	2	-0.90832	0.82217	0.82198	17609	0	0
WDR83	6	0.0034481	0.012432	256	4	-0.60144	0.52492	0.55261	11747	1	0.27434
STOX2	6	0.0034617	0.012477	257	4	-0.47159	0.51456	0.54546	11588	1	0.39187
SF3B4	6	0.0034706	0.012512	258	2	-0.73289	0.70915	0.70913	15176	0	0
SENP6	6	0.0034807	0.012539	259	3	-1.0758	0.93782	0.93808	20099	0	0
CRYGA	6	0.0034933	0.012566	260	3	-0.6384	0.74687	0.74697	16016	0	0
MYO6	6	0.0035443	0.012729	261	2	-1.2	0.037244	0.090121	1835	3	0.35276
MYBPH	6	0.0035492	0.012746	262	2	-0.87957	0.546	0.56764	12068	1	0.32681
SDC1	6	0.0035643	0.012796	263	2	-0.73604	0.070966	0.1561	3158	1	0.67178
MFI2	6	0.0035794	0.012837	264	2	-1.5751	0.70015	0.70012	14994	0	0
SIPA1L3	6	0.0035907	0.012874	265	2	-0.80449	0.96242	0.96246	20623	0	0
TMEM176B	6	0.0035937	0.012881	266	3	-0.63047	0.97155	0.97163	20844	0	0
BCS1L	6	0.0035952	0.012885	267	2	-1.0654	0.54322	0.56564	12025	1	0.50266
PYURF	6	0.0035966	0.012889	268	4	-0.52799	0.54843	0.56938	12108	1	0.30413
RAB11A	6	0.0036221	0.012964	269	4	-0.75	0.99539	0.99545	21355	0	0
KLK1	6	0.0036294	0.012989	270	3	-0.6109	0.24007	0.35593	7336	2	0.36689
CHRNA2	6	0.0036384	0.013009	271	3	-0.75491	0.71958	0.71964	15410	0	0
POLR3G	6	0.0036429	0.013024	272	3	-1.0636	0.81375	0.81352	17416	0	0
HNF4A	6	0.0036461	0.013034	273	3	-0.48595	0.64095	0.64379	13804	1	0.22925
MRGPRX3	6	0.0036707	0.01311	274	2	-1.0462	0.062034	0.13897	2824	3	0.34488
FRG2C	5	0.003676	0.012777	275	3	-0.42324	0.7286	0.72877	15622	0	0
ZNF385A	6	0.003697	0.013198	276	1	-1.1657	0.22876	0.34267	7066	1	0.40485
EXOC1	6	0.0036975	0.0132	277	2	-0.80161	0.010333	0.033427	689	3	0.38432
NDUFS6	6	0.0037038	0.013217	278	4	-0.44926	0.40956	0.47933	10109	1	0.39117
RPS6KB2	6	0.0037479	0.013359	279	2	-0.8177	0.48179	0.52353	11112	1	0.31147
GPR12	6	0.0037578	0.013388	280	4	-0.60792	0.70215	0.70209	15037	0	0
NSUN4	6	0.0037659	0.013419	281	4	-0.44667	0.22921	0.3432	7076	1	0.4678
RHOD	6	0.0037959	0.013521	282	4	-0.62886	0.9792	0.97935	21012	0	0
RPL27	6	0.0037988	0.01353	283	2	-0.92482	0.73123	0.73127	15673	0	0
PMVK	6	0.0038128	0.01358	284	3	-0.60831	0.89761	0.89772	19207	0	0
GOLGA7B	6	0.003819	0.013596	285	3	-0.64061	0.46297	0.51155	10841	1	0.3887
CPLX3	6	0.0038498	0.013693	286	1	-1.4673	0.67233	0.67266	14435	1	0.20827
DYNC1I1	6	0.0038785	0.013785	287	4	-0.43357	0.98232	0.98251	21089	0	0
TMPO	6	0.0038869	0.013812	288	4	-0.55078	0.71579	0.71589	15325	0	0
SERPINH1	6	0.0039007	0.013855	289	2	-1.2765	0.6403	0.64325	13787	1	0.29016
DNAJB8	6	0.0039371	0.013969	290	4	-0.6197	0.5133	0.54458	11566	1	0.3493
MRPL22	6	0.0039493	0.014011	291	4	-0.4408	0.99837	0.99838	21416	0	0
TMEM231	6	0.0039511	0.01402	292	3	-0.87484	0.72424	0.72428	15524	0	0
FAM71F1	6	0.0039516	0.014022	293	2	-1.6163	0.16498	0.26783	5543	2	0.36346
PRKX	6	0.0039596	0.014051	294	4	-0.36954	0.24813	0.36549	7531	1	0.37691
KDM6B	6	0.0039653	0.014066	295	4	-0.44559	0.98581	0.98596	21155	0	0
DDX54	6	0.0039988	0.014163	296	2	-0.73845	0.68525	0.68511	14692	1	0.22373
FAM69B	6	0.0040025	0.014176	297	2	-0.76096	0.71019	0.71018	15202	0	0
NSUN5	6	0.0040277	0.014248	298	4	-0.53658	0.94349	0.94367	20215	0	0
FOPNL	6	0.0040307	0.014256	299	3	-0.81686	0.74718	0.74727	16022	0	0
R3HDM1	6	0.0040498	0.014313	300	3	-0.668	0.062553	0.13997	2844	3	0.33603
LZIC	6	0.004062	0.014357	301	4	-0.44029	0.8387	0.83853	17963	0	0
STX12	6	0.0040649	0.014366	302	4	-0.68437	0.080722	0.16895	3444	1	0.84194
CWH43	6	0.0040749	0.014396	303	2	-0.91825	0.54465	0.5667	12047	1	0.32189
RPL13	6	0.0041023	0.01448	304	4	-0.79199	0.96504	0.96508	20690	0	0
ZNF286B	6	0.0041043	0.014486	305	1	-1.9281	0.1553	0.25634	5308	1	0.46059
APOL4	6	0.0041429	0.014603	306	4	-0.43102	0.39085	0.46863	9851	1	0.33724
B4GALT3	6	0.0041552	0.014646	307	2	-1.1729	0.26299	0.38332	7892	2	0.34951
PRAMEF10	4	0.0041644	0.012175	308	2	-0.7248	0.28135	0.32335	8372	1	0.41905
PRMT10	6	0.004176	0.014718	309	2	-0.90391	0.37078	0.45726	9583	1	0.32963
RFNG	6	0.0042052	0.014798	310	3	-0.87594	0.66895	0.66949	14370	1	0.30293
NPDC1	6	0.0042061	0.014803	311	1	-1.6205	0.52638	0.55363	11769	1	0.35798
ZNF446	6	0.0042373	0.014896	312	2	-1.5216	0.57172	0.58681	12532	1	0.31953
SLC2A4	6	0.0042512	0.014952	313	3	-0.59124	0.80354	0.80335	17203	0	0
PRPH2	6	0.0042569	0.014974	314	3	-0.70523	0.8705	0.87046	18625	0	0
KIAA0247	6	0.0043078	0.015143	315	1	-1.0545	0.64839	0.65045	13956	1	0.28321
PIGL	6	0.0043279	0.015199	316	3	-0.56972	0.97937	0.97952	21016	0	0
STRA13	6	0.004332	0.015211	317	2	-0.70129	0.44452	0.50016	10598	1	0.51489
hsa-mir-3615	4	0.0043351	0.012621	318	2	-0.92893	0.98592	0.98591	21157	0	0
ACE	6	0.0043442	0.01525	319	3	-0.74533	0.70534	0.70532	15094	0	0
EEFSEC	6	0.0043735	0.015349	320	2	-0.95929	0.58404	0.5965	12763	1	0.31519
IL22	6	0.0043928	0.015404	321	3	-0.45995	0.9753	0.97545	20925	0	0
hsa-mir-4523	4	0.0044019	0.012773	322	1	-1.4201	0.55918	0.55889	12314	0	0
TRIML1	6	0.0044063	0.015443	323	3	-0.55214	0.99804	0.99805	21405	0	0
HLCS	6	0.0044487	0.015573	324	2	-1.2635	0.95761	0.95763	20516	0	0
ATL3	6	0.0044529	0.015589	325	2	-0.80392	0.18374	0.28978	5969	2	0.26655
TFIP11	6	0.0044605	0.015617	326	3	-0.43942	0.00038298	0.001729	36	2	1.1676
LCE5A	6	0.0045006	0.015737	328	4	-0.53566	0.10324	0.19531	3997	2	0.40498
MAPK11	6	0.0045031	0.015744	329	3	-0.56158	0.0017607	0.0067699	131	1	1.0502
SEC22A	6	0.0045114	0.015769	330	2	-0.9697	0.65161	0.65338	14027	1	0.2448
ENDOD1	6	0.0045202	0.015797	331	4	-0.59218	0.99348	0.99353	21314	0	0
hsa-mir-6863	4	0.0045377	0.01313	332	2	-0.8555	0.027478	0.061283	1459	2	0.44917
RBM33	6	0.0045623	0.015919	333	2	-0.94921	0.15507	0.25609	5307	1	0.41734
NUTM2A	6	0.0045943	0.016016	334	4	-0.46197	0.92832	0.92855	19900	0	0
USP9X	6	0.0046131	0.016075	335	1	-2.2731	0.028237	0.071655	1486	2	0.55184
HOXB7	6	0.0046762	0.016275	336	3	-0.7846	0.74353	0.74362	15948	0	0
ZNF442	6	0.0046937	0.016324	337	3	-0.59809	0.93853	0.93878	20111	0	0
RCVRN	6	0.0047149	0.016395	338	2	-0.9546	0.93527	0.93549	20048	0	0
RSPO2	6	0.0047201	0.016413	339	3	-0.53867	0.71976	0.71982	15415	0	0
TTLL11	6	0.0047642	0.016542	340	3	-0.46109	0.23204	0.34648	7139	1	0.3927
SUZ12	6	0.0047657	0.01655	341	3	-0.7566	0.92067	0.9209	19731	0	0
AHSA2	6	0.0047674	0.016553	342	4	-0.61445	0.84885	0.84869	18168	0	0
EBF1	6	0.0047771	0.016578	343	3	-0.74323	0.21086	0.32167	6622	2	0.26011
PTGES3	6	0.0047997	0.016651	344	4	-0.52205	0.94012	0.94035	20147	0	0
UQCRH	6	0.004805	0.016669	345	4	-0.57916	0.92062	0.92085	19730	0	0
TNFRSF13B	6	0.0048051	0.01667	346	3	-0.69844	0.89641	0.89654	19180	0	0
CRTAP	6	0.0048166	0.016704	347	2	-0.82198	0.8312	0.831	17819	0	0
SLC18A2	6	0.0048321	0.016752	348	4	-0.58142	0.99688	0.99693	21378	0	0
CCDC71L	6	0.0048372	0.016771	349	3	-0.58326	0.99621	0.99626	21367	0	0
ANKRD6	6	0.0048408	0.01678	350	3	-0.51415	0.97301	0.97309	20874	0	0
KCTD11	6	0.0048429	0.016784	351	4	-0.39908	0.99555	0.99562	21358	0	0
LCE1A	5	0.0048513	0.016659	352	4	-0.56968	0.96815	0.96829	20757	0	0
INO80C	6	0.0048659	0.016858	353	4	-0.55137	0.99961	0.99961	21456	0	0
CEP120	6	0.0048675	0.016862	354	2	-0.7724	0.6699	0.67038	14388	1	0.24807
SUN3	6	0.0048993	0.016965	355	2	-0.84804	0.94893	0.94907	20322	0	0
C17orf49	6	0.0049001	0.016967	356	3	-0.72388	0.76138	0.7613	16330	0	0
SLC24A1	6	0.0049183	0.017021	358	2	-1.4212	0.043544	0.10274	2091	1	0.73671
hsa-mir-4326	4	0.004919	0.014123	359	2	-0.75834	0.96582	0.96575	20708	0	0
TAS2R16	6	0.0049562	0.017144	360	3	-0.56259	0.85452	0.85434	18279	0	0
SYDE2	6	0.0049654	0.017172	361	2	-1.2563	0.78933	0.78931	16914	0	0
TCF12	6	0.0049692	0.017182	362	2	-0.69093	0.058165	0.13152	2658	2	0.39514
NT5DC1	6	0.0049926	0.01726	364	3	-0.55256	0.82147	0.82129	17591	0	0
GMFG	6	0.0050201	0.017356	366	2	-0.87219	0.41373	0.48176	10181	1	0.43395
KCTD19	6	0.0050641	0.017479	367	3	-0.66751	0.24855	0.366	7537	2	0.34517
SEPT10	6	0.0050709	0.017502	368	1	-0.79453	0.75386	0.75383	16162	0	0
USF2	6	0.0051028	0.017591	369	3	-0.58168	0.62824	0.63276	13572	1	0.20548
STK17B	6	0.0051218	0.01765	370	1	-0.95521	0.64861	0.65063	13962	1	0.27499
NDUFAF6	6	0.0051391	0.017702	371	2	-1.0475	0.016507	0.047109	986	3	0.45706
PNMAL1	6	0.0051481	0.017723	372	2	-0.70239	0.26152	0.38158	7852	1	0.62133
AR	6	0.0051726	0.017809	373	1	-1.0042	0.16321	0.26579	5498	2	0.35296
CCL13	6	0.0051809	0.017838	374	3	-0.48716	0.47074	0.51643	10957	1	0.48717
RPL23	6	0.0052108	0.017925	375	3	-0.54217	0.82614	0.82596	17696	0	0
SLC3A2	6	0.0052235	0.017961	376	3	-0.45318	0.9989	0.9989	21429	0	0
C1orf100	6	0.0052259	0.017968	377	3	-0.92843	0.75497	0.75492	16187	0	0
SREBF2	6	0.0052338	0.01799	378	3	-0.90283	0.82003	0.81986	17558	0	0
TSPAN11	6	0.0052399	0.018003	379	4	-0.69435	0.80595	0.80574	17254	0	0
ZNF280C	6	0.0052491	0.018029	380	4	-0.45761	0.7543	0.75426	16175	0	0
EARS2	6	0.0052652	0.018079	381	4	-0.43699	0.95237	0.95252	20402	0	0
ALDH3B2	6	0.0052743	0.018111	382	1	-1.0528	0.3278	0.43421	9039	1	0.41243
CDH7	6	0.0052837	0.018133	383	3	-0.83459	0.84926	0.8491	18181	0	0
TRAK2	6	0.0052928	0.01816	384	3	-0.72428	0.57473	0.58912	12574	1	0.27657
hsa-mir-6510	4	0.0053069	0.015099	385	3	-0.87653	0.99098	0.99101	21266	0	0
HAS3	6	0.0053248	0.018252	386	2	-0.89311	0.74389	0.74398	15962	0	0
C21orf33	6	0.0053252	0.018255	387	3	-0.52061	0.95469	0.95479	20455	0	0
MBP	6	0.0053346	0.018283	388	4	-0.51194	0.31806	0.42911	8909	1	0.48682
FMO1	6	0.0053497	0.01833	389	4	-0.34018	0.97298	0.97305	20873	0	0
LPAR2	6	0.005376	0.018417	390	2	-0.72957	0.96832	0.96832	20760	0	0
SLC2A2	6	0.005394	0.018472	391	4	-0.49409	0.99154	0.99157	21277	0	0
GALNT2	6	0.0054118	0.018529	392	2	-0.74464	0.87184	0.87182	18671	0	0
GDE1	6	0.0054269	0.018571	393	2	-0.90518	0.22748	0.34115	7037	1	0.41036
WAC	6	0.0054311	0.018587	394	3	-0.64383	0.99659	0.99663	21372	0	0
MAPK13	6	0.0054717	0.018722	395	4	-0.60645	0.99522	0.99528	21351	0	0
CABIN1	6	0.0054777	0.01874	396	3	-0.59654	0.34712	0.44455	9269	1	0.36303
C2orf54	6	0.0055285	0.018895	397	2	-1.2478	0.30251	0.42107	8721	1	0.6755
SLC23A3	6	0.0055794	0.01906	398	1	-1.9066	0.076556	0.16416	3323	2	0.32628
SRPR	6	0.0056209	0.019193	399	4	-0.43169	0.46132	0.5105	10806	1	0.38311
LUM	6	0.0056302	0.019226	400	1	-1.1936	0.43093	0.49194	10412	1	0.30255
NLGN3	6	0.0056355	0.019242	401	3	-0.60785	0.97555	0.9757	20930	0	0
ZNF41	6	0.005681	0.019385	402	1	-1.2983	0.72352	0.72359	15504	0	0
USP3	6	0.0057054	0.019467	403	3	-0.65129	0.8948	0.89491	19148	0	0
MRPL51	6	0.0057319	0.019541	404	1	-0.9888	0.23556	0.35063	7226	1	0.41885
SUMO4	6	0.0057436	0.01958	405	4	-0.35748	0.67338	0.67365	14462	1	0.22659
NR1H4	6	0.0057497	0.019597	406	4	-0.43809	0.85321	0.85303	18258	0	0
GJB5	6	0.0057827	0.019704	407	1	-1.5035	0.44804	0.50236	10644	1	0.3675
OR8K3	6	0.0058174	0.019815	408	4	-0.46989	0.13491	0.23242	4808	1	0.53378
MRPL37	6	0.0058335	0.019859	409	2	-0.79783	0.97638	0.97653	20951	0	0
NXT2	6	0.005887	0.020047	410	3	-0.55429	0.73272	0.73277	15709	0	0
MMP28	6	0.0058881	0.020049	411	4	-0.44357	0.99386	0.99391	21323	0	0
WNT9B	6	0.0058943	0.020068	412	4	-0.38958	0.90945	0.90957	19470	0	0
SDC3	6	0.0059352	0.020184	414	2	-1.2471	0.70571	0.70569	15102	0	0
TLCD1	6	0.0059381	0.020191	415	4	-0.46593	0.88241	0.88241	18900	0	0
NAT8	6	0.0059393	0.020194	416	4	-0.47771	0.96766	0.96769	20743	0	0
ID1	6	0.0059644	0.020274	417	4	-0.45078	0.89529	0.89541	19154	0	0
CEP97	6	0.005986	0.020342	418	2	-1.2507	0.72078	0.72085	15439	0	0
RERE	6	0.0060035	0.020388	419	4	-0.49249	0.82165	0.82146	17594	0	0
AKR1C4	6	0.0060368	0.020497	420	1	-1.0575	0.21788	0.32985	6791	1	0.51329
MED19	6	0.0060482	0.020533	421	3	-0.82122	0.8386	0.83844	17960	0	0
TAF2	6	0.0060682	0.020584	422	4	-0.35674	0.35895	0.45086	9410	1	0.28859
PIDD	6	0.0060876	0.020652	423	1	-1.0392	0.95949	0.95948	20559	0	0
SLC5A9	6	0.0061329	0.020796	424	3	-0.5145	0.45615	0.50727	10740	1	0.31113
PHRF1	6	0.0061472	0.020835	425	2	-1.1264	0.019101	0.052579	1109	3	0.37484
PTPRJ	6	0.0061577	0.020874	426	4	-0.47833	0.93343	0.93365	20016	0	0
PAGE2	3	0.0061609	0.016856	427	2	-0.79572	0.99177	0.99185	21280	0	0
WFDC2	6	0.0061892	0.020971	428	3	-0.4599	0.33714	0.43915	9159	1	0.38755
C20orf173	6	0.0062163	0.021056	429	3	-0.57314	0.20527	0.31518	6485	1	0.48324
ESCO1	6	0.0062207	0.021072	430	2	-0.86687	0.70034	0.70031	15002	0	0
C8orf59	6	0.0062352	0.02112	431	4	-0.37229	0.25739	0.37663	7748	1	0.45338
GPHA2	6	0.0062908	0.021279	432	2	-0.72323	0.039206	0.094063	1915	1	0.78279
WIBG	6	0.0063417	0.021436	433	1	-1.7067	0.78801	0.788	16885	0	0
hsa-mir-6772	4	0.0063559	0.017745	434	3	-0.49466	0.99509	0.99509	21347	0	0
ATL1	6	0.0063925	0.021596	435	2	-0.96864	0.97653	0.97668	20953	0	0
AP4E1	6	0.0064015	0.021626	436	4	-0.6429	0.063545	0.14186	2884	1	0.48623
EFNA3	6	0.0064029	0.02163	437	4	-0.62367	0.90154	0.90162	19300	0	0
FRRS1	6	0.0064121	0.021664	438	4	-0.5836	0.99741	0.99743	21393	0	0
DLGAP5	6	0.0064138	0.021668	439	2	-0.91096	0.00624	0.020962	456	1	0.82102
hsa-mir-1914	4	0.0064362	0.017941	440	2	-0.83661	0.41232	0.42412	10158	1	0.35957
KIN	6	0.0064433	0.021769	441	3	-0.34103	0.97361	0.97371	20888	0	0
CDR2L	6	0.0064665	0.021835	442	4	-0.50799	0.44664	0.5015	10622	1	0.55148
TBX3	6	0.0064799	0.021877	443	4	-0.46425	0.96684	0.96688	20730	0	0
SGK196	4	0.006487	0.018054	444	3	-0.35757	0.99073	0.99075	21260	0	0
CDC42EP4	6	0.006494	0.021927	445	1	-1.1697	0.81131	0.81107	17367	0	0
UBAP1	6	0.0065029	0.021953	446	3	-0.57691	0.10841	0.20135	4125	1	0.6281
CLDN9	6	0.0065146	0.021993	447	4	-0.50079	0.99259	0.99263	21295	0	0
AP4B1	6	0.0065448	0.02209	448	1	-1.0256	0.59685	0.60677	12999	1	0.24115
EIF3L	6	0.0065468	0.022095	449	4	-0.43281	0.81648	0.8163	17482	0	0
IQGAP3	6	0.006549	0.022098	450	3	-0.54697	0.63469	0.63835	13686	1	0.25895
HES3	6	0.0065591	0.022132	451	2	-1.0358	0.23927	0.355	7321	1	0.50176
VRK2	6	0.0065793	0.022193	452	2	-1.0413	0.71257	0.71262	15256	0	0
ATP8B2	6	0.0065843	0.022207	453	3	-0.67404	0.55302	0.57282	12197	1	0.31728
CCDC170	6	0.0065944	0.022247	454	3	-0.9289	0.99901	0.99902	21437	0	0
hsa-mir-4290	4	0.0066059	0.018362	455	1	-1.4848	0.14619	0.23234	5089	2	0.36109
IL1RL2	6	0.0066394	0.022381	456	3	-0.61987	0.85659	0.85647	18317	0	0
GPR179	6	0.0066805	0.022506	457	3	-0.74009	0.59051	0.60166	12872	1	0.24232
C3orf58	6	0.0066897	0.022536	458	3	-0.47372	0.71219	0.71223	15245	0	0
DDX56	6	0.0067161	0.022609	459	4	-0.52011	0.97621	0.97635	20945	0	0
LOC100144595	6	0.0067162	0.022609	460	2	-0.69461	0.65575	0.65713	14105	1	0.2568
SCN4B	6	0.006748	0.022712	461	2	-1.2949	0.54767	0.56883	12095	1	0.24241
GPRIN1	6	0.0067689	0.022772	462	4	-0.88165	0.99835	0.99836	21415	0	0
CHMP4C	6	0.0067752	0.022787	463	4	-0.51485	0.92011	0.92032	19719	0	0
FAM127C	6	0.0068083	0.022886	464	4	-0.62057	0.58202	0.5949	12722	1	0.29363
HIST1H2AD	6	0.006829	0.022949	465	4	-0.44105	0.050218	0.11585	2336	2	0.47488
NARS	6	0.0068338	0.022967	466	2	-0.77095	0.3803	0.46256	9711	1	0.4133
CHST14	6	0.0068539	0.023025	467	4	-0.49572	0.97113	0.9712	20832	0	0
MESP2	6	0.0069003	0.023178	468	1	-1.3736	0.12362	0.21923	4522	1	0.46886
hsa-mir-4751	4	0.0069019	0.019096	469	3	-0.50514	0.28916	0.32888	8570	1	0.42929
TCF25	6	0.0069178	0.023234	470	3	-0.54247	0.9452	0.94535	20253	0	0
CCDC70	6	0.0069511	0.023328	471	1	-1.3333	0.53077	0.55683	11835	1	0.30412
MYH7	6	0.0069717	0.023388	472	3	-0.53817	0.81025	0.81	17342	0	0
HOPX	6	0.0070019	0.023475	473	3	-0.51797	0.90692	0.90705	19423	0	0
PBK	6	0.0070303	0.023561	474	3	-0.60913	0.95937	0.95937	20558	0	0
DMTN	6	0.0070407	0.023591	475	3	-0.58222	0.24311	0.35957	7410	2	0.518
C6orf89	6	0.0070416	0.023594	476	3	-0.54386	0.67152	0.67192	14416	1	0.23496
BRIX1	6	0.0070527	0.023634	477	2	-0.72663	0.77603	0.77604	16628	0	0
TMEM179B	6	0.0070733	0.023695	478	3	-0.86678	0.45415	0.50607	10723	1	0.29046
CCDC84	6	0.0071034	0.023797	480	1	-1.1465	0.8853	0.88531	18963	0	0
TET3	6	0.007119	0.023834	481	3	-0.63715	0.48585	0.52617	11174	1	0.3479
WDHD1	6	0.0071269	0.023859	482	4	-0.5191	0.40804	0.47845	10086	1	0.2883
NFAT5	6	0.0071324	0.023883	483	3	-0.52952	0.18481	0.29105	5994	1	0.47404
CD302	6	0.0071505	0.023933	484	3	-0.50745	0.97708	0.97723	20963	0	0
P2RY4	6	0.0071542	0.023944	485	1	-0.99954	0.313	0.42645	8845	1	0.42476
PGM3	6	0.0071826	0.024021	487	4	-0.45161	0.53763	0.56164	11939	1	0.39543
RAD18	6	0.007205	0.024087	488	1	-1.107	0.86155	0.86143	18433	0	0
PRAMEF12	6	0.0072488	0.024225	489	4	-0.3805	0.39321	0.46996	9887	1	0.34701
OR2B11	6	0.0072557	0.024243	490	1	-1.1965	0.75366	0.75366	16156	0	0
AMN1	6	0.0072586	0.024251	491	3	-0.51741	0.85917	0.85906	18382	0	0
AMIGO1	6	0.0073343	0.02449	493	4	-0.54913	0.42634	0.48919	10341	1	0.35408
MTMR11	6	0.0073573	0.024557	494	1	-1.0894	0.045678	0.10694	2169	3	0.31046
INHBB	6	0.0073724	0.024603	495	3	-0.56367	0.96217	0.96221	20619	0	0
RPS6KA2	6	0.0073777	0.024622	496	3	-0.68448	0.37796	0.46126	9683	1	0.28806
PSKH1	6	0.0074071	0.024716	497	3	-0.55053	0.056911	0.1291	2603	2	0.41024
LDHB	6	0.007408	0.024717	498	1	-2.3148	0.8882	0.88824	19028	0	0
hsa-mir-621	4	0.0074188	0.020354	499	1	-0.88597	0.53775	0.53755	11941	1	0.31933
KL	6	0.0074257	0.024766	500	2	-0.90004	0.27958	0.40301	8318	1	0.54856
hsa-mir-4472-2	4	0.0074266	0.020376	501	3	-0.44243	0.96417	0.96414	20669	0	0
FAM183A	6	0.0074539	0.024849	502	3	-0.5925	0.8842	0.88422	18940	0	0
ADAM12	6	0.0074588	0.024866	503	1	-1.0477	0.11258	0.20628	4231	2	0.35631
C11orf54	6	0.0074632	0.024875	504	3	-0.77083	0.57338	0.58809	12550	1	0.21608
ZNF726	5	0.007489	0.023483	505	3	-0.38291	0.59999	0.60104	13061	1	0.21316
DUX2	6	0.0075075	0.02501	506	4	-0.45132	0.35821	0.45044	9399	1	0.48528
TULP4	6	0.0075095	0.025019	507	1	-0.97939	0.25004	0.36776	7579	2	0.43771
HERPUD2	6	0.0075436	0.025117	508	2	-0.77355	0.27092	0.39278	8082	2	0.24751
BLM	6	0.007555	0.025149	509	4	-0.55551	0.97096	0.97103	20827	0	0
MEDAG	6	0.0075603	0.025164	510	1	-1.2034	0.16615	0.26923	5569	1	0.5475
ATP10B	6	0.0075764	0.025215	511	3	-0.50204	0.11001	0.20325	4168	2	0.35553
GBA	6	0.0075882	0.025244	512	3	-0.68322	0.70371	0.70366	15067	0	0
ZNF460	6	0.007611	0.025311	513	2	-0.98962	0.30817	0.42396	8789	1	0.42363
SAR1A	6	0.0076167	0.025329	514	3	-0.49025	0.92903	0.92927	19913	0	0
hsa-mir-611	4	0.0076219	0.020855	515	3	-0.79387	0.87135	0.87121	18657	0	0
PRKG2	6	0.0076245	0.025351	516	2	-0.57491	0.76335	0.76327	16372	0	0
ZNF483	6	0.0076357	0.025379	517	3	-0.5253	0.049521	0.11447	2308	3	0.45104
CHMP1A	6	0.0076569	0.025444	518	4	-0.52262	0.82527	0.82511	17674	0	0
SRFBP1	6	0.0076618	0.02546	519	1	-1.3554	0.47669	0.52024	11028	1	0.34348
HRH2	6	0.0076732	0.025496	520	3	-0.78692	0.82053	0.82037	17572	0	0
C19orf40	6	0.0076805	0.02552	521	4	-0.653	0.98361	0.98376	21115	0	0
TRAM1L1	6	0.0076895	0.025547	522	3	-0.57341	0.58947	0.60085	12854	1	0.23537
ACSL1	6	0.0077125	0.025611	523	2	-0.86026	0.72735	0.72735	15595	0	0
OR2S2	6	0.0077424	0.025707	524	4	-0.48901	0.93241	0.93264	19992	0	0
LLPH	6	0.0077547	0.025739	525	3	-0.93299	0.94454	0.94471	20239	0	0
LTBP4	6	0.0077602	0.025754	526	4	-0.50189	0.93536	0.93558	20049	0	0
PLCL2	6	0.0077633	0.025764	527	3	-0.41572	0.26552	0.38633	7942	2	0.33265
POLR2D	6	0.0077656	0.025775	528	3	-0.72611	0.7532	0.75322	16150	0	0
BAK1	6	0.0077848	0.025835	529	4	-0.35054	0.29262	0.41608	8608	1	0.41886
CCL17	6	0.0077954	0.025868	530	4	-0.5258	0.21917	0.33132	6833	1	0.43191
TAC1	6	0.007814	0.025923	531	1	-1.0497	0.033957	0.083396	1713	1	0.77556
MYH11	6	0.0078476	0.026022	532	3	-0.9167	0.49396	0.53149	11291	1	0.46833
hsa-mir-6742	4	0.0078927	0.021518	533	1	-0.90311	0.91383	0.9137	19572	0	0
RBFA	6	0.0079023	0.026175	534	4	-0.47569	0.74837	0.74844	16044	0	0
C10orf129	6	0.0079155	0.026216	535	2	-0.66415	0.23764	0.35306	7272	1	0.46459
DLL1	6	0.0079392	0.026288	536	4	-0.44689	0.85485	0.85468	18284	0	0
STK38	6	0.0079662	0.02637	537	2	-0.97725	0.35863	0.45068	9407	1	0.40683
TMEM55B	6	0.0079686	0.026374	538	2	-0.78223	0.75193	0.75194	16118	0	0
HTT	6	0.0079978	0.026463	539	3	-0.74926	0.086611	0.17586	3588	1	0.67024
POLA1	6	0.0080164	0.026518	540	4	-0.51468	0.97599	0.97614	20940	0	0
FXYD7	6	0.0080257	0.026544	541	4	-0.40587	0.36334	0.45326	9465	1	0.4065
hsa-mir-1183	4	0.0080322	0.021871	542	3	-0.33741	0.87537	0.87529	18747	0	0
ANGEL1	6	0.0080366	0.026575	543	4	-0.44023	0.70421	0.70415	15076	0	0
FCRLB	6	0.0080494	0.026623	544	3	-0.62404	0.36215	0.45259	9446	1	0.3358
MYO3B	6	0.0080592	0.026647	545	3	-0.63139	0.76679	0.76672	16434	0	0
GRHL2	6	0.0080677	0.026674	546	1	-1.2409	0.0074738	0.024769	528	3	0.63885
CLPTM1	6	0.0080849	0.026715	547	2	-0.91587	0.65239	0.65411	14035	1	0.34422
LOC100288524	6	0.0081184	0.026824	548	1	-1.0856	0.82409	0.82391	17648	0	0
IRF2BP2	6	0.0081364	0.026881	549	4	-0.39258	0.69745	0.69735	14950	0	0
MAN2C1	6	0.0081691	0.026975	550	3	-0.64372	0.5086	0.54139	11498	1	0.34703
TYR	6	0.0081945	0.027051	551	4	-0.56531	0.98207	0.98226	21086	0	0
hsa-mir-4742	4	0.0082059	0.022298	552	3	-0.38134	0.94452	0.9444	20238	0	0
KIFC3	6	0.0082075	0.027085	553	4	-0.56341	0.99409	0.99413	21328	0	0
PLEKHM3	6	0.0082198	0.027125	554	2	-0.78555	0.6125	0.61951	13271	1	0.24423
SCML4	6	0.0082718	0.027284	555	4	-0.45556	0.2428	0.35921	7406	1	0.41904
NUDCD3	6	0.008275	0.027294	556	4	-0.45618	0.63139	0.63546	13625	1	0.25706
CCDC142	6	0.0082804	0.027311	557	2	-0.68325	0.14781	0.24762	5129	1	0.52495
B4GALT5	6	0.008329	0.027452	558	4	-0.50485	0.85291	0.85274	18250	0	0
MICALL1	6	0.0083418	0.027487	559	4	-0.34687	0.96341	0.96346	20648	0	0
hsa-mir-320b-1	4	0.008351	0.022641	560	2	-1.0659	0.96564	0.96558	20703	0	0
PLXDC1	6	0.008372	0.027584	561	2	-0.6352	0.14941	0.24952	5160	2	0.37815
C20orf202	6	0.0083729	0.027586	562	3	-0.41446	0.72029	0.72035	15425	0	0
OTOG	6	0.0083875	0.027636	563	3	-0.91031	0.3404	0.44091	9197	1	0.36385
HIST1H2AE	6	0.0084227	0.027737	564	2	-0.83765	0.23094	0.34521	7111	1	0.50665
YRDC	6	0.0084362	0.027773	565	4	-0.38455	0.22468	0.33784	6966	2	0.25204
SESN3	6	0.0084734	0.027884	566	1	-1.3184	0.92159	0.9218	19758	0	0
IDE	6	0.0084817	0.027906	567	3	-0.57029	0.032746	0.080887	1666	3	0.34941
DRAP1	6	0.0085241	0.028028	568	2	-1.2081	0.62523	0.63022	13522	1	0.22001
CHAC2	6	0.0085581	0.028131	569	3	-0.5131	0.896	0.89616	19172	0	0
ZDHHC8	6	0.00858	0.028199	570	4	-0.45888	0.17245	0.27655	5718	1	0.51521
SNRPE	6	0.0086256	0.028335	571	2	-0.84347	0.41288	0.48128	10165	1	0.34553
GUCY2C	6	0.008628	0.028343	572	4	-0.44105	0.84815	0.84797	18147	0	0
GALNTL5	6	0.0086419	0.028384	573	4	-0.34664	0.87444	0.87444	18728	0	0
MRPL40	6	0.0086503	0.028407	574	3	-1.0062	0.96482	0.96487	20682	0	0
RBM4B	6	0.0086709	0.028474	575	3	-0.69788	0.20927	0.31982	6576	1	0.5825
NXPE1	6	0.0086763	0.028489	576	2	-0.90877	0.98182	0.98201	21076	0	0
TCF19	6	0.0086796	0.028496	577	4	-0.36597	0.84848	0.84832	18156	0	0
CNNM1	6	0.008727	0.028655	578	1	-0.99155	2.77e-05	0.00016466	5	4	0.55475
CSRP1	6	0.0087297	0.028663	579	4	-0.57819	0.8288	0.82866	17755	0	0
TIMM13	6	0.0087717	0.02879	580	4	-0.79342	0.89453	0.89465	19143	0	0
FCER2	6	0.0087777	0.02881	581	2	-1.0737	0.38443	0.46489	9771	1	0.40162
MLF2	6	0.008818	0.028927	582	4	-0.6585	0.85601	0.85588	18306	0	0
VSTM2L	6	0.0088314	0.028968	583	3	-0.74192	0.91491	0.91508	19598	0	0
S100A5	6	0.0088762	0.029096	584	4	-0.52047	0.99768	0.99773	21396	0	0
PTMA	6	0.0088791	0.029105	585	3	-0.97977	0.51361	0.5448	11571	1	0.38229
MAGIX	6	0.0088858	0.02913	586	2	-1.2442	0.051929	0.11934	2411	1	0.96139
KRTAP22-1	6	0.0089091	0.029207	587	2	-1.0333	0.71812	0.71823	15379	0	0
F13B	6	0.0089297	0.029262	588	1	-1.3558	0.28199	0.40583	8391	1	0.45663
FLAD1	6	0.008944	0.029314	589	2	-0.82529	0.57212	0.58715	12535	1	0.31996
PNPLA8	6	0.0089615	0.029378	590	3	-0.54521	0.97894	0.9791	21006	0	0
NUTF2	6	0.0089804	0.029434	591	1	-1.2445	0.059282	0.13366	2716	1	0.75456
OLFM4	6	0.0089906	0.02947	592	3	-0.60774	0.64206	0.64477	13823	1	0.20944
hsa-mir-421	4	0.0089982	0.024213	593	3	-0.41394	0.86336	0.86322	18476	0	0
PLCB4	6	0.0090175	0.029556	594	3	-0.55509	0.53235	0.5579	11853	1	0.32823
ZXDA	6	0.0090818	0.029764	596	3	-0.86758	0.99942	0.99942	21450	0	0
GLYATL2	6	0.0090962	0.029807	597	4	-0.54385	0.90954	0.90966	19473	0	0
WDR1	6	0.0091325	0.029906	598	2	-0.74867	0.80718	0.807	17278	0	0
TMEM217	6	0.0091489	0.029954	599	3	-0.68679	0.017717	0.049675	1039	1	0.84168
COL6A2	6	0.009158	0.02998	600	3	-0.87009	0.34461	0.44318	9244	1	0.34451
GGTLC1	6	0.0091606	0.029985	601	3	-0.54686	0.18369	0.28972	5966	1	0.55492
BPIFA3	6	0.0091624	0.02999	602	4	-0.39913	0.86211	0.86199	18446	0	0
RRS1	6	0.0091641	0.029994	603	4	-0.41593	0.9806	0.98077	21042	0	0
SLC16A1	6	0.0091832	0.030049	604	1	-1.3582	0.11383	0.20772	4265	1	0.96185
ABCC11	6	0.0091897	0.030064	605	4	-0.42426	0.81811	0.81792	17514	0	0
EIF5B	6	0.0092033	0.030112	606	4	-0.63359	0.51302	0.54441	11562	1	0.34186
DBF4B	6	0.0092339	0.030195	607	2	-0.60572	0.61509	0.62162	13330	1	0.27435
ELMO1	6	0.0092551	0.030256	608	2	-1.0433	0.9834	0.98356	21110	0	0
BAP1	6	0.0092568	0.03026	609	3	-0.56428	0.74338	0.74347	15945	0	0
CCDC42B	6	0.0092676	0.03029	610	3	-0.67838	0.90777	0.90789	19437	0	0
TBP	6	0.0092845	0.030349	611	1	-1.4716	0.97633	0.97648	20950	0	0
TUBGCP4	6	0.0093321	0.030486	612	3	-0.82402	0.1525	0.25311	5235	1	0.82257
BRCA2	6	0.0093352	0.030495	613	2	-0.95369	0.11935	0.21419	4411	2	0.31726
KLHL31	6	0.0093482	0.030536	614	3	-0.97536	0.61922	0.62512	13399	1	0.23911
IFT140	6	0.0093859	0.030652	615	1	-1.2613	0.41268	0.48116	10160	1	0.3216
POU4F2	6	0.0094154	0.030738	617	2	-0.83064	0.061928	0.13878	2819	3	0.35833
H2AFY	5	0.0094338	0.027962	618	1	-0.91588	0.51613	0.52707	11615	1	0.23981
PPP3CB	6	0.0094484	0.030821	619	3	-0.75555	0.34159	0.44153	9214	1	0.4033
IRF2BPL	6	0.0094511	0.03083	620	3	-0.52375	0.99789	0.99791	21399	0	0
ST8SIA3	6	0.0094512	0.030831	621	2	-0.6531	0.54616	0.56775	12071	1	0.28703
LIN7A	6	0.0094872	0.030935	622	2	-1.0617	0.11966	0.21457	4419	2	0.34696
VSX1	6	0.0095379	0.031092	623	1	-0.97367	0.66958	0.67006	14379	1	0.26645
IDH2	6	0.0095573	0.031144	624	3	-0.55297	0.22141	0.33396	6884	1	0.39116
DAZAP2	5	0.0095605	0.028275	625	2	-0.85193	0.85064	0.85062	18206	0	0
HIST2H2BE	6	0.0095886	0.031248	627	2	-0.61144	0.98767	0.98774	21196	0	0
FAM195A	6	0.0096126	0.031321	628	4	-0.49174	0.91377	0.91395	19570	0	0
SHQ1	6	0.0096338	0.03139	629	4	-0.40995	0.98615	0.98629	21164	0	0
FKBP7	6	0.0096373	0.031405	630	3	-0.58442	0.58661	0.59858	12804	1	0.46935
UBR3	6	0.0096392	0.031414	631	2	-0.91617	0.44317	0.49937	10579	1	0.30095
PVRL1	6	0.0096553	0.031466	632	2	-0.67229	0.25351	0.37197	7661	2	0.33692
PSMC4	6	0.0096671	0.031492	633	3	-0.6266	0.97861	0.97877	20997	0	0
FAM63A	6	0.0096726	0.031509	634	3	-0.44006	0.70235	0.70229	15041	0	0
hsa-mir-1273d	4	0.0097191	0.02604	635	1	-0.82903	0.6685	0.66864	14358	0	0
LCN12	6	0.0097311	0.031692	636	4	-0.30171	0.71163	0.71164	15232	0	0
SUFU	6	0.0097382	0.031717	637	4	-0.40196	0.99927	0.99928	21446	0	0
SAMD14	6	0.0097405	0.031721	638	2	-1.0235	0.79791	0.79778	17096	0	0
SORL1	6	0.0097521	0.031758	639	3	-0.58635	0.049122	0.1137	2291	2	0.41591
DNAJB12	6	0.009761	0.031784	640	3	-0.83753	0.70365	0.7036	15065	0	0
RWDD1	6	0.0097685	0.031811	641	4	-0.63663	0.17872	0.28386	5859	1	0.44374
DDX46	6	0.0097804	0.03185	642	3	-0.54143	0.95128	0.95143	20378	0	0
HIST1H2BJ	6	0.0098418	0.032043	643	2	-1.0134	0.51696	0.54712	11630	1	0.32767
OR2T5	4	0.0098543	0.026363	644	2	-0.68982	0.30585	0.341	8760	1	0.38714
RALB	6	0.009856	0.032084	645	4	-0.50056	0.76847	0.76845	16468	0	0
GALNT6	6	0.0099081	0.032247	646	4	-0.41438	0.39375	0.47024	9894	1	0.35364
AIP	6	0.0099286	0.032302	647	3	-0.56283	0.9018	0.90188	19304	0	0
EDA	6	0.0099431	0.032345	648	2	-1.204	0.68005	0.6801	14587	1	0.20457
STK38L	6	0.009982	0.032453	649	4	-0.3469	0.91163	0.9118	19518	0	0
SEC31A	6	0.0099938	0.032489	650	2	-0.67067	0.038711	0.093088	1900	1	0.92196
GRK4	6	0.010014	0.032555	651	3	-0.56203	0.019377	0.053152	1119	1	0.67271
SEC24B	6	0.010022	0.032575	652	4	-0.32294	0.99769	0.99773	21397	0	0
CCT6A	6	0.010029	0.032592	653	3	-0.54841	0.5618	0.57928	12360	1	0.3323
OBFC1	6	0.010044	0.03264	654	2	-0.99933	0.98717	0.98724	21187	0	0
NAAA	6	0.010095	0.032794	655	3	-0.72495	0.85254	0.85236	18240	0	0
SLC38A8	6	0.010098	0.032803	656	4	-0.4567	0.97848	0.97863	20991	0	0
SEC16A	6	0.010108	0.032832	657	3	-0.69699	0.91313	0.91331	19556	0	0
NDN	6	0.010146	0.032952	658	1	-0.80298	0.33707	0.43911	9157	1	0.37412
NPM1	6	0.010184	0.033058	659	4	-0.46482	0.35005	0.44615	9311	1	0.44318
HERC2	6	0.010196	0.033098	660	1	-1.9186	0.89038	0.89047	19067	0	0
LYSMD4	6	0.010199	0.033104	661	4	-0.54442	0.97542	0.97558	20928	0	0
SPDEF	6	0.010237	0.03321	662	4	-0.36314	0.97973	0.97991	21022	0	0
PTCHD1	6	0.010247	0.033235	663	3	-0.45173	0.51419	0.54522	11583	1	0.41121
CHP2	6	0.01025	0.033246	664	4	-0.51501	0.99724	0.99728	21388	0	0
STOX1	6	0.010298	0.033378	665	1	-0.84979	0.18594	0.29237	6019	2	0.28378
NOP14	6	0.010336	0.033495	666	3	-0.74407	0.20981	0.32044	6591	1	0.61887
SLC29A3	6	0.010348	0.033536	667	2	-1.0497	0.66026	0.66128	14202	1	0.32416
SGCA	6	0.010382	0.033636	668	4	-0.55135	0.74863	0.74869	16048	0	0
NEU3	6	0.010382	0.033636	669	3	-0.48564	0.91042	0.91056	19489	0	0
XAGE2	6	0.010399	0.033686	670	2	-0.78095	0.87349	0.8735	18702	0	0
IDO1	6	0.01045	0.033821	671	1	-0.97615	0.88368	0.88372	18929	0	0
NAV3	6	0.010454	0.033837	672	4	-0.47602	0.2591	0.37869	7793	1	0.38921
IGFLR1	6	0.010474	0.033901	673	3	-0.6173	0.25131	0.36927	7613	1	0.42496
SLC2A9	6	0.010479	0.033912	674	4	-0.57139	0.077098	0.16478	3339	1	0.62767
ACAN	6	0.010486	0.033931	675	2	-1.0107	0.86281	0.8627	18466	0	0
TPMT	6	0.0105	0.033975	676	2	-0.82607	0.12395	0.21961	4531	2	0.35997
CDH10	6	0.010512	0.034011	677	4	-0.47643	0.78866	0.78865	16903	0	0
TTC21A	6	0.010515	0.034019	678	3	-0.5744	0.66216	0.66304	14242	1	0.28867
LHFPL4	6	0.010548	0.034118	679	2	-0.83371	0.90564	0.90573	19396	0	0
NT5M	6	0.010551	0.034126	680	2	-0.73631	0.77619	0.77621	16634	0	0
hsa-mir-4281	4	0.010564	0.028177	681	2	-0.91505	0.45856	0.46358	10775	1	0.2408
KITLG	5	0.010566	0.030584	682	3	-0.8211	0.97423	0.97428	20906	0	0
CLEC12B	6	0.01058	0.034212	683	2	-0.71708	0.0050709	0.017303	377	1	0.90621
CALCA	6	0.010601	0.034275	684	2	-0.76694	0.75194	0.75196	16119	0	0
NR1D1	6	0.010611	0.0343	685	2	-1.3874	0.25243	0.37068	7639	1	0.44965
FAM181B	6	0.010637	0.034375	686	3	-0.60629	0.3618	0.4524	9440	1	0.33233
MBD5	6	0.010668	0.03446	687	3	-0.80435	0.49914	0.5349	11374	1	0.28835
KIF18B	6	0.010703	0.034555	688	1	-1.496	0.13735	0.23527	4866	2	0.33644
CALHM1	6	0.010738	0.034655	689	3	-0.77931	0.94443	0.94459	20236	0	0
AOC2	6	0.010778	0.034767	690	3	-0.4723	0.87421	0.8742	18724	0	0
RNF183	6	0.010804	0.034842	691	1	-1.731	0.34321	0.4424	9230	1	0.37663
SERPINB3	4	0.010834	0.028801	692	1	-0.81994	0.043754	0.085492	2101	2	0.32781
HAX1	6	0.010838	0.034947	693	4	-0.36977	0.99527	0.99533	21352	0	0
KRT23	6	0.010854	0.03499	694	1	-1.2254	0.19837	0.30698	6339	1	0.43608
SCFD1	6	0.010855	0.03499	695	3	-0.4824	0.64511	0.6475	13882	1	0.29113
DAGLB	6	0.010858	0.035	696	4	-0.35776	0.70598	0.70596	15111	0	0
ALG10B	6	0.010877	0.035056	697	2	-0.90705	0.74928	0.74932	16065	0	0
hsa-mir-548u	4	0.010902	0.028958	698	3	-0.65371	0.97619	0.9763	20943	0	0
SLC25A36	6	0.010905	0.03513	699	1	-1.2084	0.075595	0.16304	3297	2	0.35454
CD3D	6	0.010906	0.035132	700	4	-0.60002	0.99793	0.99795	21400	0	0
MTERF	6	0.010917	0.035168	701	3	-0.68694	0.9609	0.96092	20592	0	0
SYCE1	6	0.010923	0.035182	702	3	-0.56682	0.63168	0.63572	13632	1	0.20435
PARD3	6	0.010935	0.035217	703	4	-0.53627	0.90979	0.90992	19480	0	0
hsa-mir-8063	4	0.010935	0.029036	704	1	-1.0713	0.71194	0.71192	15238	0	0
hsa-mir-331	4	0.010968	0.029113	705	2	-0.62003	0.016899	0.043379	1009	1	0.57807
UNC50	6	0.010973	0.035331	706	2	-0.73327	0.97335	0.97342	20881	0	0
hsa-mir-548f-4	3	0.010986	0.025689	707	2	-0.95123	0.56804	0.56787	12465	0	0
HMGB1	6	0.010999	0.035406	708	2	-0.70451	0.92301	0.92321	19779	0	0
HPS6	6	0.011008	0.035435	709	4	-0.41535	0.9852	0.98536	21146	0	0
PICALM	6	0.011012	0.035443	710	3	-0.53225	0.98982	0.98989	21240	0	0
MUSTN1	6	0.011018	0.035459	711	3	-0.85655	0.62779	0.6324	13561	1	0.66061
ANKZF1	6	0.011019	0.035464	712	4	-0.63895	0.99518	0.99523	21349	0	0
NID2	6	0.011027	0.035484	713	3	-0.76408	0.66046	0.66147	14205	1	0.23988
MYO1G	6	0.011031	0.035492	714	2	-0.87203	0.37964	0.4622	9704	1	0.31704
C21orf59	6	0.011057	0.035562	715	3	-0.45785	0.77973	0.77975	16718	0	0
USP17L10	6	0.011063	0.035581	716	3	-0.68208	0.70892	0.70887	15172	0	0
hsa-mir-4459	4	0.011088	0.029419	717	3	-0.53836	0.91526	0.91519	19605	0	0
MGAM	6	0.011127	0.035782	718	3	-0.64875	0.69115	0.69099	14803	0	0
AJUBA	6	0.01114	0.03582	719	2	-0.82917	0.095572	0.18639	3809	1	0.73955
NABP2	6	0.011158	0.03588	720	1	-0.99141	0.011006	0.035339	720	3	0.40882
NPLOC4	6	0.011172	0.03592	721	2	-0.74235	0.80297	0.80281	17193	0	0
GPR125	6	0.011185	0.035959	722	2	-0.92317	0.17036	0.27413	5672	1	0.46493
TRIM7	6	0.011189	0.035968	723	3	-0.61781	0.53911	0.56265	11961	1	0.30731
PRKCSH	6	0.011198	0.035995	724	2	-0.76646	0.093409	0.18382	3753	1	0.49351
ACACA	6	0.011209	0.036022	725	1	-0.97045	0.72382	0.72387	15511	0	0
hsa-mir-1303	4	0.011247	0.029795	726	3	-0.40496	0.42782	0.43703	10358	1	0.30415
KRTAP23-1	6	0.01125	0.036159	727	2	-0.90169	0.54782	0.56894	12096	1	0.34529
KRT28	6	0.011259	0.036183	728	3	-0.68301	0.73736	0.73742	15814	0	0
SP1	6	0.011266	0.036204	729	4	-0.45658	0.024491	0.063924	1334	1	0.70748
FBXO41	6	0.011288	0.036274	730	3	-0.53377	0.91391	0.9141	19574	0	0
OR8H2	6	0.011301	0.036307	731	3	-0.57072	0.44276	0.49912	10567	1	0.39219
NGLY1	6	0.011337	0.036415	732	3	-0.64606	0.1914	0.29878	6146	2	0.35179
SP6	6	0.01134	0.036426	733	3	-0.50448	0.2297	0.34376	7084	2	0.315
IL4R	6	0.011344	0.036435	734	4	-0.45658	0.98176	0.98194	21073	0	0
LONP1	6	0.01136	0.036484	735	2	-0.75652	0.093366	0.18376	3752	2	0.36406
FRY	6	0.0114	0.036598	736	4	-0.5211	0.48141	0.5233	11105	1	0.62473
CNOT7	6	0.011428	0.036675	738	4	-0.37904	0.091195	0.18125	3699	1	0.52276
RNF167	6	0.011444	0.036716	739	4	-0.38911	0.97752	0.97767	20969	0	0
RCBTB2	6	0.011445	0.036719	740	2	-0.7168	0.15913	0.26093	5403	2	0.36844
PPAPDC2	6	0.011481	0.036823	741	4	-0.54704	0.98233	0.98253	21090	0	0
ZIM3	6	0.011499	0.036872	742	3	-0.86151	0.18657	0.29313	6036	2	0.32366
CNTN4	6	0.011512	0.036912	743	2	-1.2006	0.18192	0.28766	5920	2	0.24715
UBFD1	6	0.011523	0.036945	744	4	-0.49644	0.98136	0.98155	21061	0	0
NEU4	6	0.011538	0.036985	745	3	-0.47257	0.23784	0.35331	7277	1	0.44013
CYP2F1	6	0.011542	0.036996	746	3	-0.46457	0.18932	0.29633	6098	1	0.47286
OTOP1	6	0.011556	0.037042	747	2	-0.90593	0.063435	0.14167	2878	3	0.26408
EFR3A	6	0.011563	0.037064	748	1	-1.7349	0.24806	0.36541	7530	2	0.29618
TRPM7	6	0.011585	0.037137	749	4	-0.36552	0.038464	0.092609	1886	2	0.50624
KIAA1549	6	0.011613	0.037211	750	1	-2.2499	0.87933	0.87932	18834	0	0
TTR	6	0.011646	0.037303	751	3	-0.53015	0.36799	0.45576	9533	1	0.44226
PTDSS2	6	0.011655	0.037327	752	3	-0.45017	0.71388	0.71395	15291	0	0
ADCY7	6	0.011662	0.037352	753	4	-0.61518	0.78536	0.7854	16830	0	0
MAPRE2	6	0.011664	0.037357	754	1	-0.81514	0.62297	0.62833	13469	1	0.26858
LGSN	6	0.011702	0.037459	755	3	-1.0658	0.51846	0.54816	11649	1	0.25871
ISLR2	6	0.011715	0.037495	756	2	-0.85067	0.55933	0.57743	12318	1	0.34764
NHEJ1	6	0.011724	0.037518	757	4	-0.43591	0.99504	0.99507	21346	0	0
ENPEP	6	0.011739	0.037566	758	3	-0.43628	0.58602	0.5981	12795	1	0.4231
TMEM87B	6	0.011747	0.037589	759	4	-0.34934	0.090487	0.18042	3675	1	0.5874
EMP3	6	0.011765	0.037639	760	1	-1.4048	0.20036	0.30931	6383	2	0.30366
CREB3L2	6	0.011804	0.037751	761	3	-0.70407	0.65709	0.65833	14130	1	0.27862
CASS4	6	0.011806	0.037757	762	3	-1.0099	0.30406	0.42186	8738	1	0.66966
TACC3	6	0.011812	0.037773	763	4	-0.50389	0.75503	0.75499	16190	0	0
IFT81	6	0.011832	0.037837	764	3	-0.70913	0.090547	0.18049	3678	2	0.45535
CCDC158	6	0.011842	0.037864	765	4	-0.5106	0.18209	0.28787	5928	1	0.60142
MKLN1	6	0.011879	0.037972	766	4	-0.46233	0.80504	0.80483	17235	0	0
EPB49	6	0.011885	0.037988	767	3	-0.57171	0.68521	0.68507	14691	1	0.20878
NOX3	6	0.01191	0.038061	768	3	-0.52333	0.94111	0.94135	20166	0	0
ACTG2	6	0.011917	0.038081	769	2	-1.3359	0.65328	0.65492	14052	1	0.28418
LRCOL1	6	0.011929	0.038119	770	3	-0.47768	0.41166	0.48053	10145	1	0.34294
EDIL3	6	0.011966	0.038226	771	2	-0.81548	0.035296	0.086116	1765	1	0.71222
PAICS	6	0.011967	0.03823	772	1	-0.98844	0.65503	0.65647	14093	1	0.23913
THSD7A	6	0.012008	0.038339	773	4	-0.48901	0.81547	0.81529	17454	0	0
C1QL2	6	0.012018	0.038376	774	3	-0.54653	0.073222	0.16027	3245	2	0.445
ATP1A3	6	0.012064	0.038512	775	3	-0.65608	0.98472	0.98487	21135	0	0
LARP6	6	0.012066	0.038516	776	2	-1.6042	0.19467	0.30265	6240	1	0.4878
RFXANK	6	0.012068	0.038523	777	2	-0.84676	0.30243	0.42104	8719	1	0.45802
RPS26	6	0.012096	0.038609	778	3	-0.55426	0.23163	0.34599	7130	1	0.44578
KRTAP8-1	6	0.012105	0.038639	779	3	-0.71776	0.99648	0.99653	21370	0	0
MAPK3	6	0.012119	0.038673	781	1	-0.64887	0.31684	0.42845	8890	1	0.40396
AP4S1	6	0.012139	0.038733	782	2	-0.73807	0.1817	0.28743	5914	1	0.46397
hsa-mir-298	4	0.01215	0.031984	783	2	-0.60102	0.68942	0.68946	14775	0	0
PHLDB2	6	0.012156	0.038782	784	3	-0.40577	0.98727	0.98735	21188	0	0
SLC25A22	6	0.01217	0.038815	785	1	-0.97176	0.23259	0.34714	7154	2	0.32748
RECQL4	6	0.012213	0.038943	786	3	-0.68443	0.96493	0.96497	20685	0	0
PTPN23	6	0.01222	0.038964	787	2	-0.81063	0.86594	0.86588	18528	0	0
GNLY	6	0.012271	0.039116	788	1	-1.3597	0.58359	0.59616	12750	1	0.34684
SEPN1	6	0.01229	0.039168	789	4	-0.32036	0.91942	0.91962	19705	0	0
LRRC70	6	0.012294	0.039184	790	2	-0.99405	0.65744	0.65866	14136	1	0.34886
TLDC2	6	0.012321	0.039267	791	3	-0.32186	0.75841	0.75837	16264	0	0
OR11L1	6	0.012338	0.039312	792	3	-0.48228	0.74424	0.74435	15969	0	0
FBXW8	6	0.012347	0.039333	793	4	-0.32121	0.97922	0.97937	21013	0	0
ANGPTL2	6	0.012422	0.039571	794	2	-0.87631	0.99085	0.99088	21263	0	0
CXorf56	6	0.01245	0.039658	795	3	-0.62897	0.50843	0.54126	11496	1	0.31978
FAT2	6	0.012456	0.039679	796	2	-0.60538	0.95233	0.95247	20400	0	0
PAX8	6	0.012473	0.039735	797	1	-1.5698	0.046799	0.10914	2211	3	0.33804
POTED	4	0.012488	0.032786	798	2	-1.0366	0.2325	0.28935	7150	1	0.39624
MXD3	6	0.012504	0.039843	799	3	-0.58495	0.9467	0.94683	20287	0	0
FGF11	6	0.012511	0.039862	800	2	-0.95754	0.39449	0.47067	9907	1	0.32869
MPP7	6	0.012511	0.039862	801	3	-0.73818	0.86752	0.86745	18563	0	0
SUMO1	6	0.012523	0.039894	802	3	-0.70374	0.99066	0.99069	21258	0	0
RELL2	6	0.012547	0.039964	803	4	-0.3931	0.12842	0.22484	4646	2	0.40602
NCKAP1	6	0.012551	0.039975	804	3	-0.87846	0.38375	0.46451	9759	1	0.45883
MAGOH	6	0.012624	0.040187	806	3	-0.55929	0.40735	0.47803	10074	1	0.39638
FCRL3	6	0.012624	0.040189	807	2	-0.71484	0.044184	0.10401	2113	1	0.72247
CHEK2	6	0.012667	0.040312	808	3	-0.64191	0.99377	0.99381	21319	0	0
RALY	6	0.012669	0.040315	809	4	-0.41484	0.15335	0.2541	5258	2	0.35392
FAM227B	6	0.012675	0.040334	810	2	-0.88014	0.93136	0.93158	19974	0	0
BARX2	6	0.012684	0.040362	811	4	-0.44302	0.57984	0.59317	12689	1	0.37723
POMT2	6	0.012689	0.040377	812	3	-0.54044	0.80974	0.8095	17330	0	0
SERINC3	6	0.012699	0.040409	813	3	-0.50071	0.6189	0.62486	13396	1	0.27097
AP3B2	6	0.012701	0.040411	814	4	-0.40274	0.53365	0.55882	11874	1	0.30082
HSPD1	6	0.012712	0.040446	815	3	-0.70948	0.27912	0.40245	8305	1	0.39392
C1orf74	6	0.012726	0.040494	816	2	-0.99398	0.82736	0.82719	17722	0	0
TRPC7	6	0.012756	0.040585	817	3	-0.57343	0.4644	0.51246	10856	1	0.42439
OGFR	6	0.012771	0.040631	818	4	-0.4481	0.22115	0.33366	6877	2	0.35497
CLEC4F	6	0.012776	0.040647	819	2	-0.9727	0.51821	0.54799	11646	1	0.37122
COL9A3	6	0.012778	0.04065	820	4	-0.51848	0.96036	0.96037	20578	0	0
XRCC2	6	0.012823	0.040775	821	3	-0.50415	0.10632	0.19892	4071	1	0.66402
FUT5	6	0.012827	0.040787	822	3	-0.51398	0.79387	0.79382	17013	0	0
VARS2	6	0.012877	0.040935	824	1	-2.0669	0.84812	0.84794	18146	0	0
MLL	4	0.012892	0.033748	825	1	-0.92552	0.96508	0.96504	20691	0	0
UBE2B	6	0.012928	0.041083	826	1	-1.0271	0.0022633	0.00841	172	3	0.5773
PTPN13	6	0.012942	0.041132	827	4	-0.46745	0.95411	0.95423	20438	0	0
FAM195B	6	0.012964	0.041202	828	3	-0.51178	0.91936	0.91956	19701	0	0
hsa-mir-1976	4	0.012976	0.03395	829	3	-0.52748	0.89967	0.89958	19253	0	0
ZCWPW2	6	0.012977	0.041237	830	2	-0.67888	0.022287	0.059318	1251	1	0.91274
LPCAT1	6	0.012978	0.04124	831	1	-0.77373	0.0479	0.11131	2254	3	0.27353
BTD	6	0.012984	0.041255	832	3	-0.57835	0.0062207	0.020898	452	2	0.66908
GPA33	6	0.013004	0.04131	833	3	-0.48679	0.63409	0.63784	13675	1	0.26779
C22orf39	6	0.013009	0.041328	834	4	-0.50036	0.87278	0.87277	18692	0	0
ZNF132	6	0.013016	0.041346	835	4	-0.3193	0.70545	0.70543	15095	0	0
RPE65	6	0.013029	0.041385	836	1	-1.2455	0.017012	0.048177	1014	2	0.53566
ARGLU1	6	0.013035	0.041406	837	4	-0.46271	0.90684	0.90697	19422	0	0
RBM17	6	0.013055	0.041463	838	4	-0.50961	0.66529	0.666	14292	1	0.28263
AIF1	6	0.01309	0.041561	839	3	-0.46511	0.96413	0.96418	20667	0	0
TEX26	6	0.013118	0.041645	840	4	-0.57469	0.29147	0.41551	8595	1	0.3896
TRIM72	6	0.01313	0.041675	841	3	-0.84252	0.89201	0.89212	19097	0	0
PIGR	6	0.01314	0.041702	842	4	-0.37229	0.50181	0.53671	11412	1	0.2956
SMIM15	6	0.013146	0.041722	843	3	-0.63613	0.68952	0.68935	14779	1	0.23081
LOC284385	3	0.013217	0.029363	844	2	-0.97797	0.96577	0.96581	20707	0	0
MFSD2A	6	0.013224	0.041941	845	4	-0.34567	0.83011	0.82992	17788	0	0
TLR8	6	0.013231	0.041962	846	2	-0.80898	0.8207	0.82054	17574	0	0
ZFYVE21	6	0.013281	0.042105	847	1	-0.95849	0.1352	0.23277	4817	2	0.35508
hsa-mir-2276	4	0.013297	0.034717	848	1	-1.2211	0.24248	0.29606	7397	1	0.48564
hsa-mir-6842	4	0.013316	0.034755	849	3	-0.44173	0.99735	0.99735	21392	0	0
DDX39A	6	0.013319	0.042206	850	4	-0.66038	0.9012	0.90127	19289	0	0
hsa-mir-1203	4	0.013331	0.034784	851	1	-1.0076	0.46619	0.47032	10879	1	0.24438
LAMB1	6	0.013332	0.042243	852	2	-0.92666	0.6262	0.63105	13536	1	0.25363
LRRC71	6	0.013338	0.042266	853	2	-0.91727	0.65801	0.65919	14144	1	0.2203
PIGK	6	0.013358	0.042328	854	4	-0.46581	0.99877	0.99877	21425	0	0
EBNA1BP2	6	0.013359	0.042329	855	2	-0.6609	0.48662	0.52665	11184	1	0.44682
EQTN	6	0.013382	0.042392	856	2	-0.91276	0.90514	0.90525	19384	0	0
HCN1	6	0.013415	0.042487	857	2	-0.84739	0.82466	0.82449	17662	0	0
C6orf106	6	0.013432	0.042533	858	4	-0.41736	0.10152	0.19332	3956	1	0.55582
PLXDC2	6	0.013433	0.042535	859	2	-0.72246	0.57621	0.59026	12610	1	0.31809
CDC73	6	0.013481	0.042678	860	4	-0.43106	0.80242	0.80224	17183	0	0
B3GNT5	6	0.013483	0.042688	861	3	-0.42591	0.51774	0.54769	11640	1	0.37099
CLEC3B	6	0.013501	0.042747	862	4	-0.41649	0.92583	0.92609	19849	0	0
GPR33	6	0.013534	0.042841	863	1	-1.8554	0.55195	0.57202	12174	1	0.33093
MPLKIP	6	0.013542	0.04286	864	2	-0.81103	0.92708	0.92733	19870	0	0
SRSF3	6	0.013557	0.042904	865	4	-0.42513	0.99667	0.99672	21374	0	0
MCM5	6	0.013563	0.042927	866	4	-0.38035	0.43823	0.49629	10502	1	0.30963
WDR52	6	0.013584	0.042991	867	2	-0.74904	0.78572	0.78574	16836	0	0
OR11A1	6	0.0136	0.043033	868	3	-1.1978	0.86668	0.86664	18544	0	0
ZC3HAV1L	6	0.01361	0.043061	869	3	-0.83535	0.56871	0.58453	12476	1	0.36271
hsa-mir-548q	4	0.013636	0.035538	870	3	-0.55994	0.85554	0.85536	18301	0	0
TFAP2E	6	0.013657	0.043196	871	3	-1.0234	0.98785	0.98793	21202	0	0
HSPB1	6	0.013683	0.043279	872	2	-0.69984	0.098995	0.1904	3892	1	0.55225
MTMR1	6	0.013685	0.043285	873	1	-1.3593	0.6735	0.67376	14466	1	0.26784
SLC9A8	6	0.013694	0.043307	874	4	-0.45829	0.98316	0.98333	21105	0	0
MRPS34	6	0.01371	0.043351	875	4	-0.53393	0.99775	0.99779	21398	0	0
HNRNPA0	6	0.013736	0.043416	876	1	-0.85856	0.11586	0.21014	4323	2	0.41067
WNT7B	6	0.01375	0.043463	877	4	-0.47633	0.63352	0.63733	13666	1	0.23085
FAM222B	6	0.013786	0.04356	878	2	-0.78893	0.38498	0.46521	9780	1	0.3914
HPN	6	0.013789	0.043572	879	2	-0.68793	0.22327	0.33623	6933	1	0.49635
ZMIZ2	6	0.013801	0.043607	880	3	-0.69243	0.75593	0.75588	16209	0	0
VASH1	6	0.013821	0.043664	881	3	-0.52015	0.78187	0.78188	16771	0	0
OVGP1	6	0.013837	0.043712	882	1	-1.046	0.24979	0.36749	7570	2	0.25971
RAET1G	6	0.013845	0.04373	883	3	-0.54982	0.98579	0.98594	21152	0	0
hsa-mir-34a	4	0.013868	0.036113	884	3	-0.34811	0.99442	0.99442	21332	0	0
TAF7	6	0.013887	0.043845	885	1	-1.0245	0.066635	0.14771	3004	2	0.3673
ELL	6	0.0139	0.04389	886	4	-0.38346	0.88782	0.88786	19018	0	0
MCMDC2	6	0.013918	0.043945	887	2	-0.78933	0.79681	0.7967	17073	0	0
NRG4	6	0.013925	0.043969	888	2	-0.79961	0.9295	0.92976	19923	0	0
OC90	6	0.013938	0.044004	889	2	-0.89392	0.82325	0.82307	17635	0	0
BPIFB3	6	0.013968	0.044092	890	3	-0.54995	0.7221	0.72215	15475	0	0
CHI3L1	6	0.013975	0.044112	891	2	-0.8081	0.78062	0.78063	16737	0	0
KCTD18	6	0.013988	0.044153	892	2	-0.5679	0.82996	0.82977	17783	0	0
CC2D2A	6	0.01401	0.044213	893	3	-1.1136	0.90493	0.90503	19379	0	0
TP53TG5	6	0.014039	0.044297	894	3	-0.55563	0.17903	0.28425	5866	2	0.40992
OR4B1	6	0.01406	0.04436	895	4	-0.50905	0.82521	0.82505	17672	0	0
hsa-mir-4740	4	0.014067	0.036591	896	2	-0.58007	0.050317	0.095088	2341	2	0.37953
IFRD1	6	0.014089	0.044451	897	2	-0.78308	0.44602	0.50111	10617	1	0.43949
GINS4	6	0.014089	0.044451	898	2	-0.54566	0.2051	0.31499	6480	1	0.52575
GUCA2B	6	0.01414	0.044581	899	1	-1.1703	0.21498	0.32648	6729	2	0.31614
SLC22A6	6	0.014145	0.044602	900	4	-0.44807	0.97909	0.97925	21011	0	0
GPR137	6	0.014157	0.044636	901	4	-0.49946	0.78888	0.78887	16906	0	0
SLC7A3	6	0.014173	0.044683	902	4	-0.44944	0.15121	0.25162	5204	1	0.4705
CST7	6	0.014183	0.044715	903	2	-0.54836	0.89911	0.89921	19235	0	0
TEX35	6	0.01419	0.044739	904	2	-0.98141	0.72256	0.72261	15487	0	0
TMEM173	6	0.014204	0.044783	905	3	-0.4734	0.31124	0.42556	8827	1	0.36786
LOC81691	6	0.014205	0.044783	906	3	-0.43662	0.88614	0.88615	18981	0	0
UVRAG	6	0.014243	0.044871	907	3	-0.51891	0.27271	0.3949	8129	2	0.28229
GLI1	6	0.014255	0.044888	908	3	-0.88861	0.88911	0.88917	19043	0	0
hsa-mir-4481	4	0.014274	0.037099	909	1	-1.1279	0.027645	0.061563	1466	1	0.62554
UTP20	6	0.014291	0.044962	910	1	-0.95641	0.90537	0.90548	19392	0	0
RETSAT	6	0.014341	0.045073	911	1	-1.1484	0.34891	0.44552	9290	1	0.46491
FAM133B	6	0.014383	0.045176	912	3	-0.73946	0.93456	0.9348	20037	0	0
hsa-mir-664a	4	0.014399	0.037408	913	3	-0.36768	0.86662	0.86648	18542	0	0
IKZF4	6	0.014442	0.045301	914	1	-1.0533	0.7258	0.72584	15565	0	0
ZNRF2	6	0.014486	0.045389	915	2	-0.70947	0.97218	0.97226	20851	0	0
PLEKHG6	6	0.014493	0.0454	916	3	-0.50887	0.9648	0.96485	20681	0	0
AP2B1	6	0.014517	0.045444	917	3	-0.52721	0.24886	0.36636	7546	1	0.47166
ST18	6	0.01453	0.045475	918	2	-0.71839	0.50517	0.53902	11458	1	0.27377
GDF15	6	0.014566	0.045545	920	3	-0.58642	0.092428	0.18267	3725	2	0.3379
RNF8	6	0.014588	0.045591	921	2	-0.87968	0.97478	0.97492	20917	0	0
RBM15	6	0.014594	0.045599	922	2	-1.3755	0.068084	0.15047	3053	3	0.38551
CHCHD10	6	0.014595	0.045605	923	3	-1.0007	0.75899	0.75893	16276	0	0
hsa-mir-4456	4	0.014596	0.037867	924	3	-0.36193	0.8251	0.82504	17668	0	0
TXN	6	0.014625	0.045666	925	2	-0.78014	0.62435	0.62946	13503	1	0.29134
C1orf111	6	0.014644	0.045706	926	2	-1.0226	0.23589	0.35104	7233	2	0.35103
ZNF800	6	0.014654	0.045726	927	3	-0.67236	0.43668	0.49536	10482	1	0.34982
FRMD7	6	0.014695	0.045814	928	1	-1.9087	0.20734	0.31761	6539	2	0.38525
GALNT4	3	0.01474	0.031941	929	2	-0.74086	0.27374	0.28825	8163	1	0.28868
DAP	6	0.014749	0.045924	930	2	-0.67714	0.28585	0.41045	8480	1	0.41412
SRSF6	6	0.014795	0.046026	931	1	-1.3527	0.69728	0.69717	14944	0	0
hsa-mir-6858	4	0.014813	0.03841	932	1	-1.3559	0.73913	0.73913	15853	0	0
RASGRP1	6	0.014844	0.046114	933	2	-0.99229	0.52725	0.55428	11777	1	0.25397
LIPF	6	0.014846	0.046119	934	1	-0.7922	0.58891	0.60039	12841	1	0.33176
PPP1R27	6	0.014896	0.046233	935	3	-0.31795	0.63818	0.64139	13754	1	0.33476
SLC25A47	6	0.014903	0.046247	936	2	-0.89137	0.13011	0.22684	4684	2	0.41751
SC5D	6	0.014947	0.046332	937	2	-1.0217	0.53042	0.55657	11831	1	0.26801
hsa-mir-4741	4	0.014948	0.038766	938	2	-0.9815	0.37144	0.39101	9593	1	0.37541
HHAT	6	0.014969	0.046379	939	2	-0.72685	0.19488	0.3029	6243	1	0.54124
KCNJ14	6	0.014977	0.046394	940	3	-0.45953	0.071735	0.15753	3190	1	0.68595
GPHN	6	0.014997	0.046444	941	1	-0.9733	0.14705	0.24671	5114	2	0.28721
CEP170	6	0.015048	0.046555	944	2	-0.90076	0.28681	0.4116	8511	2	0.25172
GDPD2	6	0.015065	0.046588	945	3	-0.57791	0.68106	0.68107	14610	1	0.21161
ATXN7L3	6	0.01511	0.046669	946	3	-0.70015	0.56795	0.58397	12462	1	0.25957
hsa-mir-3180-4	3	0.015121	0.032555	947	2	-0.59929	0.97247	0.97251	20859	0	0
SPN	6	0.015149	0.046764	948	3	-1.0463	0.28419	0.40844	8439	1	0.54408
RBPJ	6	0.015154	0.04678	949	3	-0.55188	0.0048166	0.016498	356	1	1.1439
ACOT7	6	0.015199	0.046863	950	1	-0.96401	0.94629	0.94643	20277	0	0
DHX37	6	0.015233	0.046924	951	3	-0.48721	0.24524	0.3621	7468	2	0.28229
PSME3	6	0.015249	0.046953	952	1	-1.2077	0.69314	0.69296	14856	0	0
STON2	6	0.015266	0.04699	953	2	-0.67716	0.65711	0.65836	14131	1	0.2359
CCND1	6	0.0153	0.047064	954	2	-0.88992	0.85308	0.85289	18254	0	0
hsa-mir-3908	4	0.015318	0.039649	955	1	-1.1675	0.85045	0.85028	18201	0	0
hsa-mir-7850	4	0.01539	0.039815	956	3	-0.37197	0.54639	0.54613	12076	0	0
IL17B	6	0.015401	0.047272	957	2	-0.68213	0.078053	0.16588	3370	1	0.59421
C8orf42	3	0.015408	0.033016	958	1	-1.8724	0.92298	0.923	19778	0	0
FZD9	6	0.015445	0.047367	959	3	-0.62224	0.3926	0.46963	9877	1	0.42935
ASGR1	6	0.015459	0.047394	960	3	-0.59723	0.9982	0.99821	21409	0	0
PCDHB15	6	0.015463	0.047405	961	3	-0.72374	0.77053	0.77056	16515	0	0
ADAMTSL3	6	0.015482	0.047441	962	2	-0.92959	0.20392	0.31356	6458	1	0.36343
hsa-mir-1302-4	4	0.015486	0.040058	963	2	-0.63311	0.33566	0.36315	9140	1	0.37371
DENND5B	6	0.015496	0.047479	964	3	-0.41024	0.78241	0.78241	16780	0	0
NPY	6	0.015512	0.047509	965	2	-0.87255	0.51024	0.54254	11524	1	0.28023
hsa-mir-6128	4	0.015539	0.040186	966	3	-0.34826	0.97481	0.97485	20918	0	0
HEPACAM2	6	0.015552	0.047611	967	1	-0.7749	0.85537	0.85521	18297	0	0
LY75-CD302	4	0.015572	0.040258	968	3	-0.38326	0.86096	0.86072	18421	0	0
TMEM57	6	0.015602	0.047707	969	1	-1.1655	0.1516	0.25207	5217	2	0.45318
CRNKL1	6	0.015609	0.047724	970	3	-0.71969	0.42015	0.48547	10255	1	0.43979
CDK5	6	0.015653	0.047812	971	1	-0.93835	0.012287	0.038077	789	3	0.49138
PSMD9	6	0.01567	0.047852	972	3	-0.51892	0.24405	0.36072	7443	1	0.41771
WNT7A	6	0.015673	0.047857	973	3	-0.52464	0.9168	0.91701	19642	0	0
hsa-mir-328	4	0.015696	0.040566	974	2	-0.96116	0.96949	0.96946	20791	0	0
ZP3	6	0.015699	0.047903	975	3	-0.63496	0.059739	0.13454	2733	2	0.43475
SARNP	6	0.015703	0.047912	976	2	-0.82522	0.50908	0.54173	11506	1	0.4014
MSL1	6	0.015707	0.047921	977	2	-0.85788	0.46558	0.51321	10872	1	0.33224
DPAGT1	6	0.015718	0.047941	978	3	-0.5471	0.84481	0.84465	18094	0	0
TCF7L2	6	0.015747	0.048006	979	3	-0.53705	0.29864	0.41909	8679	1	0.41378
NPBWR1	6	0.015753	0.048023	980	1	-1.254	0.84534	0.84517	18104	0	0
hsa-mir-5571	4	0.015779	0.040771	981	2	-0.93712	0.81064	0.8106	17350	0	0
CDK9	6	0.015804	0.048125	982	1	-1.2698	0.25805	0.37741	7767	2	0.32168
TBC1D2	6	0.015848	0.04821	983	3	-0.43952	0.39543	0.47119	9919	1	0.36926
C5orf47	6	0.015892	0.048302	984	3	-0.50289	0.38389	0.46458	9762	1	0.31677
HIAT1	6	0.0159	0.048317	985	3	-0.54332	0.53118	0.5571	11838	1	0.45602
C2orf61	6	0.015919	0.048366	986	3	-0.60907	0.10105	0.19279	3946	2	0.41925
hsa-mir-200b	4	0.015924	0.041129	987	2	-0.76507	0.60592	0.60594	13159	0	0
EFHC1	6	0.015971	0.048476	988	3	-0.36256	0.98294	0.98312	21101	0	0
CCDC14	6	0.015986	0.048499	989	3	-0.54014	0.016762	0.047633	1002	2	0.58793
ZNF324	6	0.01601	0.04855	990	2	-0.81076	0.8533	0.85311	18261	0	0
MRPL33	6	0.016025	0.048579	991	2	-0.57303	0.90381	0.90391	19359	0	0
GARS	6	0.016035	0.048597	992	3	-0.48435	0.25923	0.37885	7796	2	0.26651
APLP1	6	0.01605	0.048629	993	3	-0.42642	0.91823	0.91841	19678	0	0
LOC147646	6	0.016056	0.048638	994	2	-0.75673	0.73617	0.73622	15788	0	0
GLRX	6	0.016056	0.048639	995	2	-0.67697	0.69052	0.69034	14797	0	0
CCDC53	6	0.016083	0.048691	996	3	-0.61453	0.19896	0.30765	6348	1	0.45581
RRM2	6	0.016087	0.048701	997	3	-0.44349	0.9898	0.98987	21239	0	0
GPR62	6	0.016106	0.048734	998	1	-1.031	0.19888	0.30755	6346	1	0.38128
HOXC4	6	0.016193	0.048907	999	3	-1.0554	0.11899	0.2138	4402	2	0.49425
PELI2	6	0.016234	0.048989	1000	3	-0.52125	0.19582	0.30399	6274	1	0.45535
ARSK	6	0.016239	0.048995	1001	2	-0.80913	0.24949	0.36712	7562	2	0.33735
MEF2A	6	0.016257	0.04903	1002	1	-1.2426	0.80956	0.80933	17327	0	0
YIPF2	6	0.016264	0.049046	1003	3	-0.54755	0.54157	0.56441	12002	1	0.32668
LY86	6	0.016292	0.049096	1004	3	-0.67936	0.26911	0.39061	8033	2	0.28275
NANOS3	6	0.016332	0.049183	1005	3	-0.60508	0.95856	0.95858	20540	0	0
CNEP1R1	6	0.016378	0.049288	1006	3	-0.51613	0.06204	0.13898	2825	2	0.39108
PARD6G	6	0.016408	0.049359	1007	2	-0.92298	0.24041	0.35634	7348	2	0.36488
CCDC59	6	0.0165	0.049554	1008	3	-0.78951	0.21629	0.32801	6755	1	0.46399
FCGR3A	6	0.016509	0.049575	1009	1	-0.97555	0.44561	0.50088	10612	1	0.44757
LMNB1	6	0.01656	0.049661	1010	1	-1.3267	0.43978	0.49728	10521	1	0.3299
hsa-mir-1282	4	0.016593	0.042744	1011	3	-0.33661	0.015419	0.039792	926	1	0.55759
PNPLA2	6	0.01661	0.049764	1012	1	-1.6188	0.74613	0.74623	16002	0	0
PDK3	6	0.016708	0.049958	1013	2	-0.62499	0.13305	0.23027	4752	1	0.45896
PPM1G	6	0.016711	0.049961	1014	1	-1.1715	0.87924	0.87923	18829	0	0
RYBP	6	0.016731	0.050005	1015	2	-0.95556	0.89458	0.8947	19144	0	0
EVA1B	6	0.016747	0.050049	1016	2	-0.65	0.61938	0.62525	13402	1	0.29136
PRPF38A	6	0.01681	0.050171	1017	3	-0.71738	0.80748	0.80727	17285	0	0
ASB1	6	0.016848	0.050241	1018	3	-0.55997	0.74674	0.74683	16013	0	0
KDELR3	6	0.016862	0.050271	1019	1	-1.0343	0.52286	0.55119	11708	1	0.29938
DNAH12	6	0.016911	0.050376	1020	3	-0.4823	0.96861	0.96862	20770	0	0
NGB	6	0.016912	0.050378	1021	2	-0.85963	0.8638	0.8637	18487	0	0
HES4	6	0.016915	0.050384	1022	3	-0.55951	0.74586	0.74595	15999	0	0
hsa-mir-128-2	4	0.016922	0.043511	1023	2	-0.61058	0.89284	0.89271	19113	0	0
KLHL14	6	0.016957	0.050475	1024	2	-1.0113	0.24478	0.36157	7455	1	0.44586
CROCC	6	0.017013	0.050612	1025	1	-1.0626	0.52231	0.5508	11698	1	0.34718
CYP4A22	6	0.017019	0.050623	1026	2	-0.60833	0.96678	0.96681	20729	0	0
ABCB7	6	0.017051	0.050685	1027	2	-0.86693	0.63575	0.63929	13707	1	0.22425
PIWIL4	6	0.017063	0.050713	1028	3	-0.41137	0.87651	0.8765	18769	0	0
CRCP	6	0.017114	0.050809	1029	2	-0.72869	0.91586	0.91605	19620	0	0
C11orf16	6	0.017183	0.050956	1030	3	-0.4554	0.96128	0.96132	20602	0	0
CHMP6	6	0.017247	0.051096	1031	2	-0.73022	0.025741	0.066514	1391	1	0.67179
PMFBP1	6	0.017265	0.051126	1032	1	-1.5852	0.39378	0.47025	9895	1	0.37964
CNOT1	6	0.017293	0.051178	1033	3	-0.65615	0.74868	0.74873	16049	0	0
THNSL2	6	0.017315	0.051227	1034	2	-0.58803	0.44207	0.49869	10555	1	0.3271
hsa-mir-6766	4	0.017318	0.044492	1035	3	-0.51207	0.96557	0.96551	20699	0	0
USP18	6	0.017325	0.05125	1036	2	-0.79883	0.46196	0.5109	10821	1	0.36909
GPR88	6	0.017349	0.051299	1037	2	-0.8607	0.41071	0.47998	10128	1	0.34695
SPTBN4	6	0.017365	0.051337	1038	1	-0.8406	0.77342	0.77344	16582	0	0
ARL9	6	0.017458	0.051537	1039	3	-0.4621	0.23893	0.35459	7312	2	0.25797
WASF2	6	0.017466	0.05156	1040	2	-0.62758	0.63882	0.64196	13760	1	0.27344
CTSZ	6	0.017467	0.051562	1041	2	-0.74793	0.80056	0.80039	17150	0	0
ACCSL	6	0.017491	0.051609	1042	2	-0.73604	0.23062	0.34483	7103	2	0.32125
FGB	6	0.017499	0.051626	1043	2	-1.0189	0.95792	0.95795	20525	0	0
ARL3	6	0.017516	0.051668	1044	1	-2.221	0.52799	0.55481	11794	1	0.29797
CIAPIN1	6	0.017567	0.051777	1045	2	-0.61862	0.98244	0.98263	21092	0	0
EXT1	6	0.017569	0.051783	1046	3	-0.5224	0.8158	0.81562	17465	0	0
CHAT	6	0.01757	0.051787	1047	2	-0.76557	0.81801	0.81783	17510	0	0
SLC7A13	6	0.017578	0.051805	1048	3	-0.5002	0.096041	0.18694	3816	2	0.47333
TAGAP	6	0.017617	0.051889	1049	1	-1.4945	0.6348	0.63845	13688	1	0.25472
TMEM168	6	0.017748	0.052132	1050	3	-0.47197	0.84602	0.84584	18114	0	0
hsa-mir-526b	4	0.017768	0.04549	1051	3	-0.36277	0.52248	0.52264	11701	1	0.37299
H2AFV	6	0.017768	0.052182	1052	2	-0.63883	0.12714	0.22332	4610	1	0.62878
APC2	6	0.017785	0.052217	1053	2	-0.965	0.7155	0.71559	15320	0	0
GP1BB	6	0.017818	0.052281	1054	1	-1.1736	0.60603	0.61425	13160	1	0.31414
TTC37	6	0.017872	0.052395	1055	3	-0.61693	0.75202	0.75203	16122	0	0
HHEX	6	0.017888	0.052432	1056	2	-0.77697	0.75384	0.75383	16161	0	0
UBE2D4	6	0.017904	0.052456	1057	3	-0.57423	0.75322	0.75324	16151	0	0
CYLC2	6	0.017912	0.052476	1058	2	-1.192	0.39566	0.47133	9923	1	0.61
hsa-mir-5193	4	0.017918	0.045834	1059	3	-0.40388	0.041869	0.082725	2017	1	0.64469
TBC1D10C	6	0.017919	0.052494	1060	3	-0.3864	0.55568	0.57479	12241	1	0.272
DDB1	6	0.017928	0.052512	1061	3	-0.56288	0.86078	0.86065	18416	0	0
CASP10	6	0.017964	0.052597	1062	3	-0.38419	0.59798	0.60766	13027	1	0.26084
SOHLH2	6	0.017969	0.052609	1063	3	-0.36755	0.95406	0.95418	20436	0	0
PRCC	6	0.018019	0.052706	1064	1	-1.34	0.82052	0.82036	17571	0	0
ABCA12	6	0.01807	0.052806	1065	2	-0.7587	0.96989	0.96992	20800	0	0
LYRM4	6	0.018072	0.052811	1066	2	-0.70144	0.00084239	0.0037068	74	1	1.1443
CHM	6	0.018088	0.052848	1067	3	-0.51485	0.93897	0.93923	20120	0	0
FOXG1	6	0.01812	0.052913	1068	2	-0.73474	0.98634	0.98645	21169	0	0
CAPG	6	0.018169	0.053003	1069	3	-0.49419	0.5281	0.55488	11797	1	0.34654
TACR1	6	0.018185	0.05303	1070	2	-0.77523	0.060785	0.13655	2776	1	0.79195
hsa-mir-4672	4	0.0182	0.046502	1071	2	-0.55897	0.2885	0.3284	8555	1	0.38649
CYHR1	6	0.018202	0.053061	1072	3	-0.54383	0.62802	0.6326	13568	1	0.30976
MT1H	4	0.018215	0.046536	1073	3	-0.3234	0.7583	0.75831	16261	0	0
COX19	6	0.018271	0.053196	1075	2	-1.132	0.88791	0.88794	19022	0	0
MRPL18	6	0.018298	0.053248	1076	3	-0.87318	0.17919	0.28445	5870	1	0.46858
ZNF648	6	0.018314	0.053283	1077	2	-0.70158	0.43813	0.49623	10501	1	0.36874
S100A4	6	0.018354	0.053369	1078	2	-0.65624	0.69009	0.68993	14790	0	0
NSMF	6	0.018371	0.053403	1079	1	-0.8779	0.51662	0.54688	11623	1	0.35048
OR4C11	6	0.018422	0.053512	1080	3	-0.55818	0.98896	0.98905	21223	0	0
TC2N	6	0.018445	0.053572	1081	3	-0.40936	0.97717	0.9773	20964	0	0
UBE2L6	6	0.018449	0.053583	1082	3	-0.39298	0.95181	0.95196	20387	0	0
PSMA6	6	0.018451	0.053585	1083	2	-0.67175	0.11952	0.21439	4416	2	0.39271
FKRP	6	0.018472	0.053621	1084	2	-0.78781	0.23685	0.35216	7251	2	0.32251
PPWD1	6	0.018519	0.053712	1085	3	-0.50488	0.54359	0.56592	12032	1	0.28416
CEP89	6	0.018522	0.053719	1086	1	-0.96402	0.044528	0.1047	2126	2	0.52496
RAP1A	6	0.018573	0.053827	1088	2	-0.65827	0.0012999	0.0052708	106	2	0.71773
hsa-mir-4466	4	0.018601	0.047462	1089	3	-0.56423	0.99863	0.99862	21422	0	0
MSANTD1	6	0.018623	0.053928	1090	1	-1.3564	0.3957	0.47135	9924	1	0.29074
hsa-mir-6892	4	0.01863	0.04753	1091	3	-0.50462	0.80847	0.80838	17304	0	0
OPTN	6	0.018646	0.053986	1092	3	-0.67289	0.31315	0.42652	8849	1	0.88637
AMELX	5	0.018681	0.04891	1093	2	-0.55446	0.21161	0.31997	6644	2	0.25858
CCDC116	6	0.018687	0.054062	1094	2	-1.3946	0.78793	0.78793	16883	0	0
LCAT	6	0.018723	0.054144	1095	1	-1.1982	0.96308	0.96312	20633	0	0
KLHL29	6	0.018728	0.054154	1096	3	-0.66494	0.97611	0.97627	20942	0	0
MRPS21	6	0.018744	0.054184	1097	2	-0.85243	0.083718	0.17243	3520	1	0.49687
TXNDC2	6	0.018774	0.054241	1098	3	-0.47745	0.24644	0.3635	7493	1	0.43373
TIA1	6	0.018824	0.054357	1099	1	-1.0456	0.6952	0.69501	14897	0	0
CHIT1	6	0.018842	0.054396	1100	3	-0.55354	0.92241	0.92259	19772	0	0
REG3A	6	0.018866	0.054442	1101	2	-0.62401	0.69865	0.69859	14973	0	0
SNAP25	6	0.018872	0.054452	1102	3	-0.54009	0.44555	0.50083	10609	1	0.33801
OLFML2A	6	0.018874	0.054455	1103	1	-1.0173	0.37247	0.45821	9602	1	0.40908
NAP1L2	6	0.018897	0.054508	1104	3	-0.56917	0.59378	0.60425	12927	1	0.23592
JAM3	6	0.018924	0.054551	1105	1	-1.0625	0.90318	0.90328	19339	0	0
PDLIM1	6	0.018934	0.054577	1106	3	-0.48087	0.70168	0.70163	15027	0	0
HDGFRP2	6	0.018939	0.054588	1107	3	-0.57565	0.44814	0.50241	10646	1	0.47324
hsa-mir-8077	4	0.01897	0.048299	1108	3	-0.37879	0.97581	0.97588	20936	0	0
VPS53	6	0.018975	0.054667	1109	1	-1.0783	0.93031	0.93054	19948	0	0
ARRDC1	6	0.018981	0.054679	1110	3	-0.55646	0.25527	0.37411	7703	1	0.42214
TIAM1	6	0.018993	0.054702	1111	3	-0.39371	0.81809	0.81789	17512	0	0
MYOC	6	0.019001	0.054719	1112	3	-0.68103	0.72558	0.7256	15556	0	0
DOCK11	6	0.019025	0.054769	1113	2	-1.0392	0.78769	0.78768	16877	0	0
hsa-mir-8069	4	0.019088	0.048582	1114	3	-0.4572	0.26479	0.31164	7929	1	0.33976
BCAT2	6	0.019125	0.054975	1115	2	-0.94871	0.7933	0.79324	16995	0	0
PIWIL3	6	0.019138	0.054993	1116	3	-0.48507	0.75921	0.75915	16279	0	0
KRT74	6	0.01917	0.055053	1117	3	-0.72221	0.9773	0.97744	20965	0	0
ZNF658	6	0.019176	0.055064	1118	2	-0.79852	0.051636	0.11873	2398	1	0.57406
hsa-mir-579	4	0.019211	0.048856	1119	2	-0.58059	0.99295	0.99296	21305	0	0
SMG9	6	0.019226	0.055181	1120	1	-0.97668	0.72549	0.72551	15553	0	0
KCNK17	6	0.019236	0.055209	1121	2	-0.75794	0.80464	0.80443	17225	0	0
KRT17	6	0.019252	0.055242	1123	3	-0.62145	0.52402	0.55198	11727	1	0.28546
VPS35	6	0.019264	0.055261	1124	3	-0.48017	0.95805	0.95808	20527	0	0
hsa-mir-1324	4	0.019264	0.04899	1125	2	-0.46551	0.031796	0.067776	1629	2	0.36276
APTX	6	0.019327	0.05539	1126	1	-1.1711	0.5441	0.56629	12040	1	0.36136
ACBD3	6	0.019368	0.055474	1127	2	-0.75613	0.80422	0.80403	17218	0	0
MRPL16	6	0.019377	0.055491	1128	1	-1.0433	0.27282	0.39501	8132	2	0.359
ZNF213	6	0.019427	0.055607	1129	1	-0.90173	0.7023	0.70223	15039	0	0
OR10A7	6	0.019457	0.055669	1130	3	-0.41848	0.047033	0.10962	2221	1	0.60563
TRA2B	6	0.019477	0.055715	1131	1	-1.0959	0.2943	0.41693	8628	1	0.53079
hsa-let-7b	4	0.019499	0.049562	1132	2	-0.67271	0.98147	0.98145	21066	0	0
AGXT	6	0.019578	0.05593	1133	1	-1.1137	0.64076	0.64364	13800	1	0.26005
RTP1	6	0.019678	0.056147	1135	2	-0.74472	0.070592	0.15536	3145	2	0.41998
IGF2	6	0.019727	0.056246	1136	3	-0.44995	0.99905	0.99906	21441	0	0
PIGH	6	0.01974	0.056273	1137	3	-0.42158	0.017832	0.049912	1046	2	0.49496
KIF5A	6	0.01975	0.056297	1138	3	-0.66475	0.93901	0.93926	20121	0	0
RPL36AL	6	0.019779	0.056356	1139	2	-0.75543	0.88636	0.88638	18985	0	0
PLIN3	6	0.019792	0.056384	1140	3	-0.54692	0.15281	0.25346	5243	1	0.4818
KPNA1	6	0.019825	0.056453	1141	3	-0.54002	0.26196	0.38208	7861	1	0.56244
BBS7	6	0.019829	0.056463	1142	2	-0.80641	0.05144	0.11833	2389	1	0.6356
TLN2	6	0.019901	0.056612	1143	2	-0.72436	0.31094	0.4254	8822	1	0.39122
LRSAM1	6	0.019918	0.056647	1144	3	-1.1255	0.1665	0.26965	5579	1	0.51461
GNB2L1	6	0.019951	0.056725	1145	2	-0.66113	0.83828	0.83813	17950	0	0
HADH	6	0.019968	0.056765	1146	2	-1.3378	0.94151	0.94176	20170	0	0
MARCH3	6	0.01998	0.056785	1147	1	-1.0926	0.68772	0.68755	14739	1	0.25801
VTA1	6	0.020018	0.056873	1148	2	-0.68254	0.98159	0.98177	21069	0	0
PLIN1	6	0.02003	0.056903	1149	3	-0.61808	0.016106	0.046259	968	1	1.1661
NTAN1	6	0.020035	0.05691	1150	2	-0.88111	0.77577	0.77577	16620	0	0
hsa-mir-564	4	0.020055	0.050862	1151	2	-1.0119	0.93973	0.93966	20140	0	0
TRAPPC1	6	0.02008	0.057006	1152	1	-1.0432	0.2656	0.38644	7947	2	0.30735
MMS22L	6	0.020099	0.057039	1153	3	-0.47207	0.68679	0.68662	14725	1	0.2144
PRSS33	6	0.020102	0.057049	1154	2	-1.11	0.67412	0.67433	14478	1	0.28344
RTP4	6	0.020125	0.057087	1155	3	-0.51811	0.98686	0.98694	21180	0	0
DNPEP	6	0.02013	0.057099	1156	2	-0.9284	0.44764	0.5021	10640	1	0.42324
ENHO	6	0.020136	0.057111	1157	2	-0.78968	0.69542	0.69524	14906	0	0
VSTM2B	6	0.020142	0.057123	1158	3	-0.50476	0.94289	0.9431	20200	0	0
NCKIPSD	6	0.020145	0.057129	1159	2	-0.66574	0.46791	0.5146	10905	1	0.38627
DCUN1D5	6	0.02018	0.057196	1160	1	-0.87383	0.058099	0.13139	2653	3	0.31026
LRP2BP	6	0.020231	0.057294	1162	1	-1.6665	0.0091553	0.029884	619	3	0.53511
hsa-mir-4745	4	0.020251	0.051319	1163	2	-0.93372	0.99691	0.99692	21380	0	0
NEIL1	6	0.020258	0.057348	1164	3	-0.59155	0.99	0.99006	21246	0	0
WDR70	6	0.020281	0.057392	1165	2	-1.1661	0.76583	0.76577	16415	0	0
TRANK1	6	0.020466	0.057783	1166	2	-0.67343	0.65031	0.65219	13996	1	0.33423
IL1RAP	6	0.020466	0.057783	1167	3	-1.1345	0.099604	0.19112	3908	2	0.47924
PSMG2	6	0.020482	0.05781	1168	2	-1.016	0.41601	0.48308	10203	1	0.31964
LPAR1	6	0.020491	0.057834	1169	2	-0.87065	0.46251	0.51125	10836	1	0.28064
SKIV2L2	6	0.020508	0.057867	1170	2	-0.81226	0.38078	0.46283	9719	1	0.31812
SEC24C	6	0.020582	0.058021	1171	2	-0.75444	0.024464	0.063858	1333	2	0.51081
HIST1H2BK	6	0.020632	0.058126	1172	2	-1.0903	0.26149	0.38155	7851	2	0.3552
hsa-mir-1284	4	0.020663	0.052258	1173	2	-0.73107	0.22407	0.28364	6947	1	0.42059
SRCIN1	6	0.02067	0.058201	1174	2	-0.89778	0.55593	0.57498	12250	1	0.29448
NAA50	6	0.020701	0.058265	1175	3	-0.49148	0.62018	0.62592	13421	1	0.27546
POP7	6	0.020705	0.058272	1176	3	-0.46315	0.95825	0.95826	20535	0	0
OR1L8	6	0.020718	0.058295	1177	3	-0.4806	0.5194	0.54878	11660	1	0.35541
hsa-mir-182	4	0.020731	0.052408	1178	3	-0.31382	0.96444	0.96441	20674	0	0
ARFGAP3	6	0.020733	0.058321	1179	2	-1.2122	0.99088	0.9909	21264	0	0
GRPEL1	6	0.020745	0.058346	1180	3	-0.65751	0.71253	0.71259	15255	0	0
NXPE2	6	0.020823	0.058517	1181	3	-0.42806	0.72322	0.72329	15498	0	0
GRM4	6	0.020833	0.058535	1182	2	-0.6214	0.88329	0.88332	18920	0	0
WDFY4	6	0.02084	0.058549	1183	2	-0.69399	0.68051	0.68054	14598	1	0.3028
CGRRF1	6	0.020917	0.058709	1184	2	-0.82103	0.76088	0.76082	16319	0	0
ZDHHC5	6	0.020926	0.058724	1185	2	-0.78823	0.89321	0.89337	19116	0	0
C1orf68	6	0.020933	0.058743	1186	1	-2.5019	0.62268	0.62807	13464	1	0.30111
CRTC1	6	0.020986	0.058843	1187	3	-0.57617	0.30455	0.42212	8745	1	0.56843
ARL5A	6	0.02102	0.05892	1188	2	-0.73743	0.80769	0.80747	17289	0	0
hsa-mir-4731	4	0.021022	0.053086	1189	2	-0.6042	0.94259	0.94249	20194	0	0
PRKRIP1	6	0.021029	0.058935	1190	2	-0.79794	0.71012	0.71011	15198	0	0
TBC1D20	6	0.021034	0.058945	1191	1	-0.78262	0.79516	0.79506	17037	0	0
CPT1C	6	0.021037	0.058956	1192	2	-0.67174	0.81089	0.81066	17357	0	0
CCDC151	6	0.021039	0.058957	1193	3	-0.44483	0.42612	0.48906	10336	1	0.56881
RHOT1	5	0.021058	0.054101	1194	3	-0.64465	0.88786	0.888	19020	0	0
BACH1	6	0.021063	0.059012	1195	2	-0.80957	0.70129	0.70124	15017	0	0
WDR54	6	0.02107	0.059024	1196	3	-0.56641	0.87537	0.87537	18746	0	0
ALDH1B1	6	0.02108	0.059047	1197	3	-0.45359	0.55268	0.57255	12188	1	0.42213
CD70	6	0.021084	0.059054	1198	2	-0.63963	0.87872	0.8787	18816	0	0
ZNF544	6	0.021134	0.059164	1199	1	-0.892	0.036286	0.08814	1800	2	0.4199
RLF	6	0.021192	0.059279	1200	2	-0.91609	0.0057706	0.019478	420	4	0.27883
TRIM6	4	0.021195	0.053485	1201	1	-1.4717	0.88098	0.88089	18867	0	0
CPNE4	6	0.021234	0.059367	1202	3	-0.38784	0.91694	0.91715	19646	0	0
MUC15	6	0.021256	0.059412	1203	3	-0.60994	0.84428	0.84411	18081	0	0
VPS29	6	0.02127	0.059439	1204	2	-0.53675	0.019327	0.053048	1118	2	0.55494
ZBTB11	6	0.021285	0.059476	1205	1	-0.99876	0.84895	0.84879	18171	0	0
ALG12	6	0.021331	0.059562	1206	3	-0.60529	0.93198	0.93221	19985	0	0
TCTE1	6	0.021385	0.059672	1207	3	-0.88004	0.99692	0.99698	21381	0	0
PTGR2	6	0.021399	0.059707	1208	2	-0.53636	0.57842	0.59201	12656	1	0.46049
POLK	6	0.021435	0.059779	1209	1	-0.69259	0.083928	0.1727	3524	2	0.41417
GCM2	6	0.02146	0.059828	1210	2	-0.71893	0.71304	0.71309	15271	0	0
NAP1L4	6	0.021485	0.059887	1211	1	-0.8576	0.11604	0.21036	4326	2	0.38697
hsa-mir-149	4	0.021488	0.054145	1212	3	-0.42148	0.96502	0.96496	20689	0	0
PAX2	6	0.021529	0.059972	1213	2	-0.62846	0.07123	0.15661	3168	2	0.45276
XPO7	6	0.021535	0.059989	1214	2	-0.75466	0.96489	0.96493	20684	0	0
XPNPEP1	6	0.021586	0.060086	1215	1	-1.0987	0.88977	0.88986	19057	0	0
hsa-mir-3921	4	0.021597	0.054402	1216	1	-0.95195	0.22426	0.28377	6953	1	0.38744
ZSCAN29	6	0.021633	0.060194	1217	2	-0.50556	0.93434	0.93459	20032	0	0
KIF13B	6	0.021636	0.060201	1218	2	-0.76848	0.31483	0.42741	8870	1	0.44415
LAGE3	6	0.021649	0.060229	1219	3	-0.39905	0.66962	0.6701	14380	1	0.3741
EPB41L1	6	0.021686	0.06031	1220	1	-1.3004	0.13038	0.22714	4690	2	0.44892
IL7R	6	0.021736	0.060412	1221	2	-0.62723	0.0092432	0.030137	626	2	0.55873
ACAA1	6	0.02179	0.060528	1222	2	-0.67066	0.93074	0.93097	19958	0	0
ERCC8	6	0.021815	0.060572	1223	3	-0.55602	0.86473	0.86463	18505	0	0
hsa-mir-4685	4	0.021831	0.054952	1224	2	-0.68394	0.27616	0.31962	8224	1	0.32079
YAF2	6	0.021836	0.060618	1225	3	-0.68126	0.8611	0.86097	18425	0	0
AVP	6	0.021886	0.060717	1226	2	-0.80564	0.81575	0.81557	17462	0	0
BCAS1	6	0.021933	0.060806	1227	3	-0.49376	0.73505	0.73509	15763	0	0
ATP6AP1L	6	0.021937	0.060816	1228	1	-1.0003	0.12628	0.22234	4589	2	0.44874
SPATA21	6	0.021947	0.060837	1229	2	-0.5537	0.23384	0.3486	7184	1	0.44681
CXorf64	6	0.021955	0.060853	1230	3	-0.70169	0.99011	0.99016	21247	0	0
hsa-mir-4254	4	0.021981	0.055308	1231	2	-0.60254	0.071505	0.12603	3179	2	0.35208
LRRC19	6	0.021987	0.060921	1232	1	-1.028	0.14888	0.24889	5151	2	0.39016
hsa-mir-552	4	0.022008	0.055365	1233	3	-0.44619	0.78136	0.78133	16754	0	0
MVB12A	6	0.02207	0.061088	1234	3	-0.58484	0.016157	0.046364	970	1	0.58035
TTF2	6	0.022087	0.061119	1235	2	-0.98544	0.29258	0.41607	8607	1	0.41214
REXO4	6	0.022168	0.061286	1237	3	-0.65658	0.32457	0.43252	9001	1	0.49006
CFH	6	0.022187	0.061323	1239	2	-0.58613	0.068454	0.1512	3059	2	0.41053
SIAH3	6	0.022201	0.061354	1240	2	-0.81624	0.81035	0.8101	17345	0	0
HACL1	6	0.022237	0.061437	1242	2	-0.78881	0.020986	0.056566	1201	2	0.50804
PPP2R4	6	0.022254	0.061466	1243	2	-0.68306	0.018984	0.052334	1099	3	0.45835
JAKMIP3	6	0.022287	0.061537	1244	2	-1.0506	0.77928	0.77931	16708	0	0
CHST6	6	0.022388	0.061747	1245	2	-1.1836	0.73094	0.73095	15665	0	0
MFSD3	6	0.022488	0.061945	1246	1	-0.8361	0.26524	0.386	7937	1	0.58932
PLCB3	6	0.02251	0.061992	1247	3	-0.82267	0.70749	0.70748	15143	0	0
TK2	6	0.022572	0.062119	1248	3	-0.65442	0.47266	0.51765	10982	1	0.25011
POF1B	6	0.022588	0.062164	1249	1	-1.4211	0.90972	0.90985	19478	0	0
OST4	5	0.022626	0.057533	1250	1	-0.87411	0.44214	0.47005	10558	1	0.23878
KRTAP9-1	6	0.022631	0.062254	1251	3	-0.73806	0.79784	0.79771	17092	0	0
ARF1	6	0.022638	0.062267	1252	3	-0.50603	0.92098	0.92119	19741	0	0
GALNT14	6	0.022649	0.062292	1253	3	-0.43823	0.033783	0.083032	1704	2	0.5177
CYB5R1	6	0.022654	0.0623	1254	3	-0.49634	0.6895	0.68934	14778	1	0.21706
ATRX	6	0.022688	0.062361	1255	2	-0.74585	0.75869	0.75864	16269	0	0
RBM42	6	0.022696	0.062378	1256	2	-0.87183	0.65602	0.65738	14107	1	0.23761
DNAJC16	6	0.022723	0.062437	1257	3	-0.57317	0.97751	0.97766	20968	0	0
REV1	6	0.022728	0.062447	1258	3	-0.69562	0.53804	0.56192	11946	1	0.35078
PIM2	6	0.022738	0.062472	1259	1	-1.3215	0.013903	0.041587	855	2	0.76099
METTL17	6	0.022758	0.062511	1260	2	-0.5659	0.086384	0.1756	3580	2	0.33711
LOC283403	6	0.022789	0.062568	1261	3	-0.40432	0.95256	0.95272	20409	0	0
MUC7	6	0.022829	0.062642	1262	2	-0.74873	0.251	0.36888	7604	2	0.36107
PUS7L	6	0.022838	0.062661	1263	2	-0.83857	0.16479	0.26762	5538	2	0.41867
hsa-mir-663b	4	0.022872	0.057375	1264	3	-0.40227	0.62424	0.62442	13499	0	0
MAPK1IP1L	6	0.022899	0.062791	1265	3	-0.39651	0.78864	0.78863	16902	0	0
PDPK1	6	0.022939	0.06288	1266	1	-1.823	0.96044	0.96046	20579	0	0
MECR	6	0.022989	0.062983	1267	1	-1.3189	0.3878	0.46684	9813	1	0.35236
TSR1	6	0.02299	0.062984	1268	2	-0.69665	0.12251	0.21792	4497	2	0.43108
TRAIP	6	0.022992	0.06299	1269	3	-0.42608	0.96718	0.96721	20733	0	0
FREM2	6	0.023029	0.063065	1270	3	-0.71568	0.42609	0.48905	10335	1	0.34376
AGBL1	6	0.023061	0.063129	1271	2	-0.65433	0.83467	0.8345	17881	0	0
PODN	6	0.023089	0.063186	1272	2	-0.68942	0.88501	0.88501	18957	0	0
ALG8	6	0.023141	0.063298	1273	3	-0.41896	0.2637	0.38414	7908	1	0.39565
MZB1	6	0.023155	0.063325	1274	3	-0.57728	0.97442	0.97453	20910	0	0
CEACAM7	6	0.023165	0.063341	1275	3	-0.4372	0.91065	0.91079	19493	0	0
GNG2	6	0.023168	0.063351	1276	2	-0.73349	0.8098	0.80957	17332	0	0
hsa-mir-655	4	0.023231	0.058204	1278	2	-0.84393	0.2924	0.33119	8603	1	0.33718
SMEK1	6	0.023239	0.063496	1279	1	-1.3117	0.23879	0.35442	7308	2	0.31556
EXOC6	6	0.023239	0.063496	1280	3	-0.5941	0.15379	0.2546	5273	1	0.45878
hsa-mir-4678	4	0.02327	0.058285	1281	1	-1.1914	0.32444	0.35474	8997	1	0.2658
LRR1	6	0.023289	0.06359	1282	2	-0.70262	0.95628	0.95633	20492	0	0
MRE11A	6	0.023339	0.063693	1283	2	-0.72488	0.63941	0.64245	13771	1	0.29572
HMGCR	6	0.02334	0.063694	1284	2	-0.71305	0.76661	0.76655	16429	0	0
MMP8	6	0.023366	0.063744	1285	2	-0.83451	0.055392	0.12613	2549	2	0.5856
hsa-mir-492	4	0.023387	0.058563	1286	3	-0.34072	0.92993	0.92994	19934	0	0
GTF3C6	6	0.023402	0.063821	1287	2	-0.7852	0.58433	0.59675	12768	1	0.2848
PYGO2	6	0.023422	0.063872	1288	3	-0.39251	0.99897	0.99898	21435	0	0
PLA2G2D	6	0.02346	0.063956	1289	3	-0.42465	0.98579	0.98594	21153	0	0
PROCA1	6	0.023465	0.063972	1290	3	-0.59246	0.46157	0.51065	10809	1	0.32356
hsa-mir-6088	4	0.023516	0.058842	1291	2	-0.8039	0.79891	0.79887	17119	0	0
hsa-mir-4649	4	0.023538	0.058888	1292	2	-0.73945	0.020424	0.050789	1172	1	0.86048
RNF113A	6	0.02354	0.064115	1293	2	-0.68233	0.46053	0.51	10800	1	0.34266
PDIA3	6	0.023559	0.064152	1294	3	-0.50235	0.83206	0.83183	17830	0	0
AGPS	6	0.02359	0.064215	1295	2	-0.83427	0.63079	0.63493	13617	1	0.31509
DEPDC1	6	0.023606	0.064249	1296	3	-0.56314	0.81069	0.81046	17351	0	0
ASAH2	6	0.023611	0.064255	1297	3	-0.58348	0.87596	0.87597	18754	0	0
PLA2G2E	6	0.02364	0.064306	1298	2	-0.6119	0.60578	0.61405	13156	1	0.24746
DGCR6L	6	0.02369	0.064409	1299	2	-0.72951	0.65018	0.65209	13994	1	0.26647
NHLRC2	6	0.02374	0.064511	1301	3	-0.44678	0.71043	0.71042	15207	0	0
SNX11	6	0.023754	0.064537	1302	2	-0.84634	0.27736	0.40042	8261	1	0.39731
MYO1C	6	0.023763	0.064552	1303	3	-0.57374	0.82263	0.82245	17617	0	0
SLC12A1	6	0.023767	0.064564	1304	3	-0.53258	0.16087	0.263	5443	1	0.5647
EIF2S1	6	0.023805	0.064638	1305	3	-0.70619	0.27478	0.39739	8193	2	0.31112
METTL12	6	0.02381	0.064648	1306	3	-0.54788	0.49595	0.53278	11319	1	0.40606
FGF6	6	0.023826	0.064686	1307	2	-0.68667	0.12752	0.22376	4620	2	0.47122
RHOA	6	0.02384	0.064712	1308	2	-0.53677	0.82087	0.8207	17579	0	0
FAM120C	6	0.023843	0.064718	1309	3	-0.50818	0.90294	0.90304	19334	0	0
SMIM1	6	0.023862	0.064758	1310	2	-0.62041	0.25547	0.37436	7705	1	0.47298
ID2	6	0.023872	0.064782	1311	3	-0.49701	0.64878	0.65079	13968	1	0.25025
PSMG4	6	0.023881	0.0648	1312	3	-0.58976	0.96287	0.9629	20630	0	0
OR5C1	6	0.02389	0.064822	1313	3	-0.78927	0.12766	0.22394	4623	2	0.2742
KIR3DL2	5	0.023934	0.060399	1314	3	-0.4309	0.84056	0.84056	17994	0	0
hsa-mir-5690	4	0.023939	0.059639	1315	1	-0.99708	0.60629	0.60631	13168	0	0
CLIP3	6	0.023981	0.065022	1316	3	-0.49451	0.79088	0.79085	16941	0	0
U2SURP	6	0.02399	0.06504	1317	1	-1.2484	0.11417	0.20816	4271	2	0.33198
FAM19A4	6	0.023991	0.065041	1318	3	-0.38057	0.059233	0.13357	2712	1	0.59879
RLBP1	6	0.02401	0.065079	1319	3	-0.57554	0.6647	0.66542	14279	1	0.23105
RASL10B	6	0.02404	0.065153	1320	3	-0.65085	0.10406	0.19631	4019	2	0.3422
ITGAX	6	0.024043	0.065164	1321	3	-0.35409	0.69641	0.69628	14925	0	0
DHRS9	6	0.024058	0.065192	1322	3	-0.66598	0.13482	0.23232	4805	1	0.51414
VPS4B	6	0.024081	0.06524	1323	2	-0.78161	0.40728	0.47799	10072	1	0.30052
KRT79	6	0.02409	0.065261	1324	1	-0.91822	0.2103	0.32101	6605	2	0.32751
EFCAB4A	6	0.02411	0.065296	1325	3	-0.49477	0.73564	0.73567	15774	0	0
APOL5	6	0.024115	0.065305	1326	3	-0.66212	0.84686	0.84668	18133	0	0
AMPD1	6	0.024129	0.065331	1327	3	-0.39492	0.98133	0.98152	21060	0	0
CHD9	6	0.024134	0.065343	1328	3	-0.51899	0.83183	0.83161	17824	0	0
CAP1	6	0.02414	0.065352	1329	2	-0.66406	0.1056	0.1981	4053	2	0.44585
REG1B	6	0.024153	0.065386	1330	3	-0.55751	0.84573	0.84558	18111	0	0
SNAPIN	6	0.024163	0.065408	1331	2	-0.78872	0.45109	0.50423	10678	1	0.35448
hsa-mir-325	4	0.024173	0.059991	1332	1	-0.75099	0.63705	0.63709	13730	0	0
PKD1L3	6	0.02424	0.065553	1333	3	-0.49255	0.25219	0.37038	7632	1	0.40961
MCC	6	0.024241	0.065554	1334	1	-0.9301	0.19328	0.30102	6201	2	0.34674
PMF1-BGLAP	3	0.024281	0.047744	1335	2	-0.56481	0.49086	0.4906	11249	0	0
GSDMB	6	0.024283	0.065625	1336	3	-0.68111	0.76062	0.76057	16313	0	0
DIDO1	6	0.024288	0.065638	1337	3	-0.55359	0.81672	0.81653	17490	0	0
DGCR14	6	0.024318	0.065701	1338	2	-0.67796	0.84557	0.84542	18108	0	0
ABCC1	6	0.024336	0.065737	1339	2	-0.78728	0.23905	0.35475	7316	2	0.27826
OR2M3	6	0.024341	0.065745	1340	1	-1.3591	0.9507	0.95085	20362	0	0
ARHGAP33	6	0.024391	0.065838	1341	2	-0.97578	0.72052	0.72058	15432	0	0
CD209	6	0.024419	0.065899	1342	3	-0.51875	0.67797	0.6781	14542	1	0.21206
PPP1R12A	6	0.024441	0.065938	1343	2	-0.91587	0.92817	0.92839	19899	0	0
hsa-mir-4505	4	0.024459	0.060386	1344	2	-0.48486	0.50962	0.51016	11515	1	0.26078
WLS	6	0.024491	0.066056	1345	1	-1.5481	0.65474	0.65621	14082	1	0.24594
DEDD2	6	0.024519	0.066125	1346	3	-0.50465	0.93524	0.93545	20047	0	0
POLR2K	6	0.024553	0.066199	1347	3	-0.67443	0.49546	0.53245	11314	1	0.34233
LOC100129083	5	0.024574	0.061813	1348	2	-0.61278	0.73151	0.7317	15680	0	0
FTH1P18	6	0.024591	0.066281	1349	3	-0.57116	0.21117	0.32202	6633	2	0.32551
RFESD	6	0.024641	0.066379	1350	3	-0.73545	0.37455	0.45937	9631	1	0.37269
CROT	6	0.024648	0.06639	1351	2	-0.79749	0.57753	0.59132	12639	1	0.29508
RNF152	6	0.024669	0.066437	1352	3	-0.5493	0.37001	0.45685	9568	1	0.3115
GPR64	6	0.024713	0.066538	1353	2	-0.68983	0.19304	0.30074	6194	2	0.43438
MUC6	6	0.024741	0.066594	1354	1	-0.95531	0.76314	0.76306	16368	0	0
SSNA1	6	0.024766	0.066639	1355	3	-0.41664	0.032643	0.080682	1661	2	0.62051
OSR1	6	0.0248	0.0667	1356	3	-0.66188	0.84827	0.8481	18148	0	0
FZD1	6	0.024829	0.066755	1357	3	-0.46415	0.48565	0.52602	11170	1	0.34668
hsa-mir-4666a	4	0.024842	0.060937	1358	2	-0.98464	0.50305	0.50402	11429	1	0.20982
PIK3R6	6	0.024869	0.06684	1359	2	-0.78678	0.25177	0.36985	7623	2	0.25764
KRT2	6	0.024891	0.066878	1360	3	-0.44018	0.44185	0.49855	10550	1	0.27834
SIDT1	6	0.024897	0.06689	1361	2	-0.69873	0.96935	0.9694	20783	0	0
C2CD3	6	0.024897	0.06689	1362	3	-0.4827	0.95911	0.95911	20554	0	0
CNST	6	0.024922	0.066939	1363	3	-0.47757	0.35856	0.45064	9406	1	0.34334
UBL3	6	0.024941	0.066974	1364	2	-0.59238	0.533	0.55836	11862	1	0.27925
NBPF8	4	0.024942	0.061092	1365	1	-1.0728	0.12678	0.20489	4604	2	0.26461
STMND1	6	0.024943	0.066977	1366	2	-0.80188	0.84048	0.84031	17993	0	0
GALNT15	6	0.024956	0.067003	1367	3	-0.4688	0.15219	0.25275	5226	1	0.5109
LPO	6	0.02498	0.067043	1368	2	-0.82672	0.87128	0.87125	18654	0	0
ZNF548	6	0.024991	0.067065	1369	3	-0.27925	0.51408	0.54515	11581	1	0.28826
PRDX3	6	0.02501	0.067098	1370	3	-0.46099	0.28443	0.40873	8443	2	0.25743
HK1	6	0.025036	0.067155	1371	2	-0.76613	0.7825	0.7825	16781	0	0
KRTAP29-1	6	0.025041	0.067167	1372	1	-0.99405	0.020281	0.055088	1166	1	0.81791
OR10W1	6	0.025068	0.067221	1373	3	-0.41442	0.62752	0.63217	13557	1	0.23828
ADH5	6	0.025091	0.067262	1374	1	-1.2225	0.056444	0.12818	2582	3	0.356
MMP10	5	0.025131	0.063028	1375	1	-1.0289	0.15653	0.24891	5339	1	0.45141
SYCE3	6	0.025141	0.067362	1376	1	-1.8362	0.57308	0.58785	12547	1	0.27017
ATAD5	6	0.025147	0.067376	1377	3	-0.48689	0.29598	0.41775	8643	1	0.43743
TCFL5	6	0.025166	0.067414	1378	3	-0.64392	0.99716	0.9972	21386	0	0
NFYC	6	0.025171	0.067422	1379	3	-0.45205	0.25725	0.37645	7745	2	0.31662
EIF6	6	0.025181	0.067444	1380	3	-0.54965	0.14951	0.24964	5164	1	0.51896
ARHGAP20	6	0.025191	0.067466	1381	2	-1.184	0.068776	0.15185	3076	2	0.39936
TMSB10	6	0.025201	0.06749	1382	3	-0.57211	0.91668	0.91689	19640	0	0
TACSTD2	6	0.025231	0.067549	1383	3	-0.52266	0.70787	0.70787	15152	0	0
TRAP1	6	0.025241	0.067571	1384	1	-0.9507	0.13176	0.22873	4719	2	0.32721
RPH3A	6	0.025249	0.067589	1385	2	-0.69692	0.10934	0.20245	4152	1	0.81285
TMEM184C	6	0.02525	0.06759	1386	3	-0.44362	0.36572	0.45456	9496	1	0.33128
BHLHA15	6	0.025277	0.067652	1387	2	-0.70198	0.97401	0.97412	20900	0	0
RAB27B	6	0.025291	0.067677	1388	3	-0.45536	0.81139	0.81115	17371	0	0
PRAMEF4	6	0.025341	0.06778	1389	3	-0.45714	0.70384	0.70377	15069	0	0
PPIB	6	0.025363	0.067823	1390	3	-0.45327	0.97853	0.97869	20993	0	0
hsa-mir-605	4	0.025376	0.061729	1391	2	-0.60591	0.93226	0.93219	19988	0	0
HOXA4	6	0.025383	0.067867	1392	3	-0.61994	0.27387	0.3963	8166	2	0.36513
ZNF524	6	0.025391	0.067882	1393	1	-1.0164	0.0029128	0.010484	220	2	0.83452
SLC23A1	6	0.025398	0.067893	1394	3	-0.58673	0.96132	0.96137	20603	0	0
C19orf81	6	0.025441	0.067991	1395	2	-0.66128	0.161	0.26315	5445	2	0.30901
hsa-mir-6875	4	0.025449	0.061828	1396	2	-0.78947	0.93996	0.93989	20144	0	0
ZNF285	6	0.025464	0.06803	1397	2	-0.62406	0.61926	0.62515	13401	1	0.26053
SPANXF1	5	0.025523	0.063925	1398	3	-0.42556	0.094542	0.16817	3780	1	0.38441
BCL11A	6	0.025541	0.068196	1399	1	-1.6512	0.25407	0.37265	7679	1	0.45771
SNRPD2	6	0.025591	0.068292	1400	2	-0.76996	0.95335	0.95351	20424	0	0
KCNN4	6	0.025691	0.0685	1401	1	-0.73876	0.0065926	0.022082	479	4	0.39052
TMOD4	6	0.025725	0.068563	1402	3	-0.70019	0.81032	0.81007	17344	0	0
RFX4	6	0.025741	0.068589	1403	2	-0.82445	0.24079	0.35681	7357	2	0.27615
hsa-mir-4311	4	0.025746	0.062265	1404	2	-0.63578	0.45948	0.46441	10785	1	0.33852
DAPK1	6	0.025754	0.068609	1405	2	-0.72401	0.84712	0.84693	18136	0	0
ACP5	6	0.025791	0.068684	1407	1	-1.0605	0.58382	0.59633	12757	1	0.40403
COL23A1	6	0.025839	0.068784	1408	3	-0.79232	0.36127	0.45212	9432	1	0.52706
EBI3	6	0.025841	0.068786	1409	1	-0.99037	0.70094	0.70089	15013	0	0
hsa-mir-6068	4	0.025877	0.062452	1410	2	-0.5711	0.39932	0.41345	9975	1	0.30232
YJEFN3	6	0.025885	0.068883	1411	2	-0.59946	0.56653	0.58286	12435	1	0.36102
TIGD1	6	0.025891	0.068893	1412	1	-1.6131	0.92312	0.92332	19784	0	0
KCTD9	6	0.025932	0.068988	1414	2	-0.98166	0.43041	0.49162	10399	1	0.37287
ZNF628	6	0.025941	0.069002	1415	1	-1.3084	0.25283	0.37117	7648	1	0.38735
HOXA9	6	0.025991	0.069097	1416	1	-0.88451	0.18123	0.28685	5908	1	0.50385
BCR	6	0.026017	0.06915	1417	3	-0.65899	0.30198	0.42081	8716	1	0.3734
MYL6B	6	0.026041	0.069199	1418	1	-0.96471	0.063096	0.14099	2864	3	0.34807
ASH2L	6	0.026084	0.069285	1419	3	-0.46829	0.26637	0.38733	7960	2	0.33358
ADIRF	6	0.02609	0.069301	1420	1	-1.0315	0.83309	0.83289	17847	0	0
SPTAN1	6	0.026124	0.069362	1421	3	-0.4726	0.81242	0.81219	17392	0	0
ARMC5	6	0.026154	0.069424	1422	3	-0.89361	0.7828	0.78282	16790	0	0
FEZ1	6	0.02619	0.069499	1423	1	-1.1299	0.23748	0.35288	7268	2	0.21772
LRRC52	6	0.026205	0.069527	1424	2	-0.61064	0.11637	0.21075	4337	2	0.38315
GATSL3	6	0.02624	0.069597	1425	1	-1.3295	0.24037	0.3563	7347	1	0.41134
TSPAN18	6	0.026254	0.069624	1426	3	-0.47672	0.63188	0.63589	13637	1	0.20065
hsa-mir-339	4	0.026271	0.063025	1427	2	-0.61514	0.9483	0.94816	20313	0	0
hsa-mir-1181	4	0.026277	0.063032	1428	1	-0.77117	0.8777	0.87762	18791	0	0
SIGLEC8	6	0.02629	0.06969	1429	2	-0.76655	0.90355	0.90365	19349	0	0
DNM2	6	0.02639	0.069886	1430	1	-0.91942	0.032695	0.080796	1664	2	0.53638
TRAPPC8	6	0.026452	0.069999	1431	3	-0.60988	0.090997	0.18101	3694	2	0.34401
hsa-mir-1277	4	0.026462	0.06331	1432	2	-0.63786	0.25836	0.30721	7772	1	0.34846
WDR89	6	0.026471	0.070047	1433	3	-0.329	0.739	0.73907	15851	0	0
SPSB3	6	0.026522	0.07016	1434	3	-0.44635	0.99059	0.99064	21257	0	0
FFAR3	6	0.026537	0.070194	1435	3	-0.51344	0.013938	0.041665	857	1	1.1321
RNF128	6	0.02654	0.070199	1436	2	-1.0761	0.65273	0.65441	14042	1	0.21883
LAMC2	6	0.026577	0.070268	1437	3	-0.44739	0.50894	0.54162	11503	1	0.40489
VAPA	6	0.02659	0.070296	1438	1	-1.2317	0.06983	0.15384	3121	2	0.41605
SCML1	6	0.026679	0.070494	1439	3	-0.51212	0.93337	0.9336	20015	0	0
ATP2B1	6	0.026689	0.070517	1440	2	-0.87344	0.61997	0.62575	13413	1	0.19658
TOP1MT	6	0.026708	0.070559	1441	2	-0.67806	0.13838	0.23649	4887	1	0.53745
NIP7	6	0.02674	0.070616	1442	2	-1.1776	0.73273	0.73278	15710	0	0
TMEM214	6	0.026745	0.07063	1443	3	-0.63677	0.42654	0.4893	10344	1	0.31272
RNF139	6	0.026766	0.070672	1444	2	-0.87059	0.6833	0.6832	14657	1	0.29669
MTMR6	6	0.02679	0.070723	1445	3	-0.56463	0.12162	0.21684	4473	2	0.40466
LDLRAP1	6	0.026806	0.07075	1446	3	-0.59967	0.17692	0.28174	5821	2	0.35983
FAM115A	6	0.02684	0.070822	1447	1	-1.3693	0.50295	0.5375	11426	1	0.37731
CDK1	6	0.026847	0.070837	1448	3	-0.35619	0.6986	0.69853	14971	0	0
TNPO3	6	0.02689	0.070923	1449	1	-0.85197	0.24011	0.35597	7338	2	0.3038
NRM	6	0.026903	0.070947	1450	3	-0.63357	0.29617	0.41785	8647	1	0.34499
IL17F	6	0.026909	0.070958	1451	2	-0.69698	0.12527	0.22114	4566	1	0.41975
MED30	6	0.026939	0.071024	1452	1	-0.80093	0.27939	0.40278	8311	1	0.64383
ZFP30	6	0.026966	0.071075	1453	3	-0.83711	0.24343	0.35996	7420	2	0.31918
HSPA13	6	0.026989	0.071122	1454	1	-0.85101	0.006681	0.02235	485	4	0.49161
ORAI2	6	0.027	0.071149	1455	3	-0.54177	0.99313	0.99318	21309	0	0
OR52R1	6	0.027039	0.071225	1456	3	-0.58188	0.99531	0.99537	21353	0	0
CSNK1G3	6	0.027097	0.071335	1457	3	-0.4374	0.56254	0.57984	12373	1	0.25986
ZNF302	6	0.0271	0.071341	1458	2	-0.69987	0.63794	0.64119	13747	1	0.30721
MPPE1	6	0.027119	0.071379	1459	2	-0.87245	0.061561	0.13803	2804	2	0.51874
DHX8	6	0.027139	0.071422	1460	2	-1.2452	0.15694	0.25832	5349	1	0.63373
PDE6A	6	0.027139	0.071424	1461	1	-1.0427	0.021285	0.057213	1211	1	0.75468
SLC22A2	6	0.027189	0.071525	1462	2	-0.74017	0.91764	0.91783	19664	0	0
XYLB	6	0.027196	0.071532	1463	3	-0.60188	0.86492	0.86481	18509	0	0
EME2	6	0.027239	0.071626	1464	2	-0.52823	0.012068	0.037615	779	1	1.0857
CLCF1	6	0.027246	0.071637	1465	3	-0.52866	0.82973	0.82953	17779	0	0
PPM1K	6	0.027266	0.071677	1467	3	-0.6249	0.8515	0.8513	18223	0	0
TMEM259	6	0.027289	0.071722	1468	2	-0.77776	0.40271	0.47533	10015	1	0.34227
TMEM121	6	0.027331	0.0718	1469	2	-0.75955	0.29139	0.41547	8593	1	0.44857
C3orf30	6	0.02734	0.071823	1470	2	-0.88822	0.037102	0.089825	1827	3	0.33633
STRA8	6	0.02738	0.07191	1471	3	-0.43566	0.019934	0.054366	1148	2	0.54268
SNF8	6	0.027389	0.071931	1472	2	-0.46235	0.16159	0.26384	5460	2	0.43422
FGFR1	6	0.02739	0.071933	1473	3	-0.4365	0.7265	0.72651	15580	0	0
CWC27	6	0.0274	0.071957	1474	3	-0.42391	0.28416	0.4084	8436	1	0.38742
KHK	6	0.027408	0.071965	1475	2	-0.69632	0.36499	0.45416	9487	1	0.50406
B4GALNT2	6	0.027446	0.072046	1476	2	-1.163	0.15388	0.2547	5277	2	0.3173
CYP3A43	6	0.027475	0.072096	1477	3	-0.68493	0.58165	0.59462	12715	1	0.23003
SLC25A25	6	0.027478	0.072101	1478	3	-0.53744	0.69573	0.69555	14911	0	0
NDUFA11	6	0.027489	0.072121	1479	1	-0.80578	0.27973	0.4032	8323	2	0.22808
LARS2	6	0.027533	0.072211	1480	2	-0.83225	0.56868	0.58452	12475	1	0.30155
PIGW	6	0.027543	0.072232	1481	2	-0.62663	0.78327	0.78329	16797	0	0
PDPR	6	0.027588	0.072317	1482	2	-0.75472	0.088357	0.17795	3632	2	0.42801
TMSB15B	3	0.027589	0.053091	1483	2	-0.49878	0.68667	0.68639	14724	0	0
DONSON	6	0.027638	0.07242	1484	1	-0.67792	0.31587	0.42794	8881	1	0.4224
BNIP3L	6	0.027688	0.07252	1485	2	-0.82089	0.93321	0.93344	20013	0	0
HDGFRP3	6	0.027717	0.072575	1486	3	-0.49771	0.63103	0.63515	13623	1	0.2625
CYB5R4	6	0.027736	0.07261	1487	3	-0.61609	0.78665	0.78665	16856	0	0
SAMD10	6	0.027738	0.072614	1488	1	-1.2702	0.33834	0.43979	9177	1	0.42079
hsa-mir-199a-2	3	0.02774	0.053336	1489	1	-0.65042	0.3545	0.35867	9354	1	0.36379
OR8G5	5	0.027755	0.068691	1490	1	-0.96194	0.45305	0.47798	10708	1	0.37201
ZNF75D	6	0.027788	0.072724	1491	1	-1.2368	0.2329	0.3475	7159	1	0.53605
TEAD3	6	0.027794	0.07274	1492	2	-0.58451	0.67871	0.6788	14555	1	0.27288
CRELD2	6	0.027814	0.07278	1493	2	-0.83881	0.78639	0.7864	16849	0	0
OR11H4	6	0.027838	0.072827	1494	1	-0.95457	0.83944	0.83931	17975	0	0
CALR	6	0.027901	0.072944	1496	3	-0.58163	0.16607	0.26911	5568	1	0.45615
ATP6V0A4	6	0.02793	0.072999	1497	2	-0.62656	0.71851	0.71862	15386	0	0
FAM118A	6	0.027938	0.073011	1498	1	-1.2038	0.25551	0.3744	7707	1	0.36615
PCED1A	6	0.027955	0.073044	1499	3	-0.42315	0.85638	0.85626	18311	0	0
VWA3A	6	0.027959	0.073056	1500	2	-0.62777	0.25699	0.37617	7740	1	0.46031
GMDS	6	0.027987	0.073111	1501	2	-0.81348	0.68652	0.68636	14719	1	0.25667
KIAA1211L	6	0.028037	0.073203	1502	1	-0.91072	0.14994	0.25014	5177	2	0.36758
HEMGN	6	0.028057	0.073252	1503	2	-0.5943	0.97818	0.97834	20983	0	0
GALT	6	0.028137	0.073405	1504	2	-0.67565	0.51139	0.54331	11541	1	0.30299
PCSK5	6	0.028144	0.07342	1505	2	-0.46538	0.93554	0.93575	20054	0	0
C13orf45	6	0.028175	0.073489	1506	3	-0.52246	0.18756	0.29428	6057	1	0.41799
CXorf21	6	0.028207	0.07356	1507	3	-0.36026	0.0036325	0.012755	276	2	0.78527
VWA8	6	0.028237	0.073621	1508	1	-0.82638	0.64809	0.65019	13948	1	0.23855
hsa-mir-3665	4	0.028248	0.065897	1509	2	-1.1697	0.99388	0.99391	21324	0	0
KDM2A	6	0.028336	0.073839	1510	3	-0.72712	0.96904	0.96906	20780	0	0
hsa-mir-1913	4	0.028337	0.066027	1511	2	-0.74795	0.12679	0.20491	4605	2	0.34178
PLOD1	6	0.028338	0.073841	1512	3	-0.39216	0.89152	0.89161	19090	0	0
DACT2	6	0.028343	0.073853	1513	3	-0.38336	0.82267	0.82249	17618	0	0
ALKBH8	6	0.028359	0.07388	1514	3	-0.47675	0.73345	0.73348	15725	0	0
CAMK2A	6	0.028436	0.074043	1515	1	-1.1475	0.8279	0.82775	17730	0	0
XAF1	6	0.028437	0.074044	1516	2	-0.87214	0.69594	0.69577	14916	0	0
PFKM	6	0.028459	0.074086	1517	3	-0.64267	0.0015442	0.006042	122	2	0.74624
TRPC1	6	0.028486	0.074138	1518	1	-1.124	0.85005	0.8499	18197	0	0
KLF1	6	0.028491	0.074145	1519	3	-0.48927	0.59826	0.60791	13033	1	0.25539
hsa-mir-3162	4	0.028496	0.066261	1520	2	-0.81354	0.1166	0.1905	4341	1	0.49255
RBMX	6	0.028536	0.074232	1521	2	-1.1473	0.015132	0.044208	914	3	0.37972
hsa-mir-378g	4	0.028578	0.066396	1522	1	-1.1701	0.61445	0.61452	13320	0	0
CDC42EP1	6	0.028586	0.074345	1523	1	-0.73892	0.068426	0.15116	3058	2	0.42893
FPR3	6	0.028636	0.074449	1524	2	-1.0136	0.33124	0.43602	9078	1	0.36119
SLC5A10	6	0.028649	0.074475	1525	3	-0.38446	0.084809	0.17378	3544	1	0.59346
RASSF1	6	0.028685	0.074553	1526	2	-0.75208	0.24668	0.36379	7496	2	0.31059
SLC4A9	6	0.028735	0.074657	1527	1	-1.9481	0.80011	0.79994	17138	0	0
NLGN4Y	6	0.02875	0.07468	1528	3	-0.5668	0.98475	0.9849	21136	0	0
FKBP2	6	0.028751	0.074687	1529	2	-0.66717	0.76124	0.76118	16326	0	0
STRAP	6	0.028761	0.074702	1530	3	-0.42779	0.77108	0.7711	16525	0	0
ZSCAN21	6	0.02879	0.074767	1531	2	-0.62736	0.13969	0.23803	4918	1	0.4971
USP50	6	0.028808	0.074804	1532	3	-0.65507	0.2167	0.3285	6765	2	0.25613
TMEM126B	6	0.028835	0.074866	1533	1	-1.0873	0.17749	0.28243	5838	2	0.30618
PRPF18	6	0.02884	0.074878	1534	3	-0.57425	0.95112	0.95126	20371	0	0
TSPAN9	6	0.028935	0.075055	1535	2	-0.68903	0.81912	0.81894	17535	0	0
TOM1	6	0.028938	0.075061	1536	2	-0.86661	0.20502	0.3149	6479	2	0.3037
BCL6	6	0.028952	0.075092	1537	3	-0.45888	0.20565	0.3156	6495	2	0.55298
HAO2	6	0.028963	0.07511	1538	3	-0.50505	0.66464	0.66536	14278	1	0.22012
FTSJ1	6	0.028978	0.075138	1539	2	-0.46401	0.56038	0.57821	12339	1	0.26973
ST6GALNAC4	6	0.028985	0.075148	1540	2	-0.64436	0.77281	0.77287	16566	0	0
RASGRP2	6	0.029048	0.075271	1542	3	-0.39848	0.86198	0.86186	18443	0	0
LAIR2	5	0.029086	0.071594	1543	1	-0.97702	0.53564	0.5433	11906	1	0.25237
DPYD	6	0.029144	0.075462	1544	3	-0.44948	0.027339	0.069813	1453	2	0.63865
hsa-mir-6855	4	0.029145	0.067234	1545	1	-1.1156	0.66879	0.66894	14366	0	0
HGFAC	6	0.029149	0.075472	1546	3	-0.42525	0.7031	0.70302	15053	0	0
GLRX5	6	0.029198	0.07557	1547	3	-0.44914	0.20369	0.31329	6453	2	0.25342
PAG1	6	0.029205	0.075588	1548	2	-1.0474	0.49047	0.5292	11239	1	0.33753
ASTN1	6	0.029234	0.075636	1549	2	-0.74934	0.52418	0.55209	11731	1	0.29103
TMIGD1	6	0.029284	0.075739	1550	1	-1.7533	0.66769	0.66827	14344	1	0.28385
GMIP	6	0.029334	0.075843	1551	2	-0.75747	0.48559	0.52598	11167	1	0.28878
MTMR10	6	0.029383	0.075938	1552	1	-0.85035	0.093742	0.18422	3764	2	0.47924
SLC27A3	6	0.029433	0.076039	1553	1	-0.81959	0.63212	0.63611	13640	1	0.25745
ZCCHC5	6	0.029439	0.07605	1554	3	-0.45504	0.25115	0.36906	7610	1	0.45832
hsa-mir-4503	4	0.029444	0.067686	1555	1	-1.5808	0.63619	0.63621	13714	0	0
OR6T1	6	0.029483	0.076132	1556	1	-0.87543	0.19969	0.30852	6365	2	0.27315
TRPV2	6	0.029487	0.076139	1557	3	-0.69686	0.94218	0.9424	20188	0	0
PPP1CB	6	0.029504	0.076176	1558	3	-0.88783	0.40291	0.47545	10021	1	0.39505
SLC35G5	6	0.029533	0.076241	1559	3	-0.74978	0.063135	0.14108	2866	2	0.48667
MTRNR2L3	4	0.029611	0.06794	1560	1	-1.0075	0.63787	0.63792	13744	0	0
PF4	5	0.02965	0.072781	1561	3	-0.3603	0.25998	0.35133	7811	1	0.47388
ZP1	6	0.029665	0.076499	1562	3	-0.33013	0.84576	0.84561	18112	0	0
SLC16A6	6	0.029682	0.076534	1563	2	-0.79623	0.13355	0.23085	4766	2	0.32796
TIMM8B	6	0.029692	0.076555	1564	3	-0.51768	0.8544	0.85422	18276	0	0
RASL12	6	0.029712	0.076591	1565	3	-0.49471	0.0018117	0.0069262	137	2	1.0887
ZNF805	6	0.029732	0.076626	1566	1	-1	0.1085	0.20146	4127	2	0.42254
FBXO46	6	0.029782	0.076729	1567	1	-0.8907	0.076017	0.16354	3305	2	0.41844
TP53RK	6	0.029831	0.076818	1568	1	-1.1649	0.8006	0.80043	17151	0	0
SYAP1	6	0.029904	0.076969	1569	3	-0.49968	0.28481	0.40917	8454	1	0.42891
hsa-mir-6812	4	0.02991	0.068376	1570	2	-0.55751	0.63144	0.63155	13626	0	0
INO80	6	0.029912	0.076984	1571	3	-0.57695	0.056507	0.12831	2584	2	0.44129
RNF6	6	0.029936	0.077029	1572	3	-0.40424	0.97111	0.97119	20831	0	0
TUBA1B	6	0.029981	0.077122	1573	1	-1.398	0.935	0.93522	20044	0	0
GATC	6	0.029992	0.077142	1574	3	-0.6466	0.88514	0.88514	18961	0	0
CLDN22	6	0.030031	0.077213	1575	1	-0.87084	0.51515	0.54587	11598	1	0.42782
MCU	6	0.030045	0.077242	1576	3	-0.39289	0.99831	0.99832	21412	0	0
CSN3	6	0.030052	0.077261	1577	2	-0.63676	0.0027735	0.010057	203	3	0.49482
SEBOX	6	0.030088	0.07733	1578	3	-0.58951	0.73197	0.73202	15692	0	0
PLK5	6	0.03013	0.077415	1579	2	-0.76181	0.059131	0.13338	2708	3	0.44501
C2orf49	6	0.03018	0.077528	1580	1	-1.0625	0.78354	0.78357	16801	0	0
TAS2R1	6	0.030202	0.07757	1581	2	-0.74833	0.31962	0.42994	8932	1	0.36084
hsa-mir-135a-1	4	0.030218	0.068814	1582	2	-0.64336	0.28837	0.32831	8550	1	0.40048
PRR15	6	0.03023	0.077621	1583	1	-1.088	0.22594	0.33934	6998	2	0.2812
TMEM186	6	0.030232	0.077627	1584	2	-0.62858	0.027189	0.069514	1448	1	0.64641
SYNCRIP	6	0.030252	0.077669	1585	3	-0.54925	0.75162	0.75163	16111	0	0
CRCT1	6	0.030274	0.077715	1586	3	-0.59724	0.64863	0.65066	13963	1	0.24505
STXBP5L	6	0.03028	0.077725	1587	2	-1.1805	0.67313	0.67343	14457	1	0.25275
THRB	6	0.030356	0.077868	1588	3	-0.43619	0.67065	0.6711	14401	1	0.2548
HAO1	6	0.030379	0.077922	1589	2	-1.0596	0.68636	0.6862	14712	1	0.2205
RXFP4	6	0.030429	0.078034	1590	1	-0.96864	0.80213	0.80193	17177	0	0
hsa-mir-4783	4	0.030476	0.069179	1591	2	-0.53358	0.21924	0.28042	6836	1	0.47059
NOP2	6	0.030479	0.078131	1592	1	-0.87049	0.035529	0.086575	1776	2	0.48687
PRC1	6	0.030504	0.078181	1593	3	-0.56594	0.48723	0.52704	11196	1	0.25305
SLC39A8	6	0.030528	0.078226	1594	3	-0.38816	0.79164	0.79158	16958	0	0
RNF113B	6	0.030535	0.078235	1595	3	-0.74255	0.90056	0.90065	19277	0	0
ATP5B	6	0.030545	0.078262	1596	2	-0.59461	0.70343	0.70338	15060	0	0
SLC5A3	6	0.030576	0.078319	1597	3	-0.43407	0.97875	0.97891	21001	0	0
ADAM10	6	0.030592	0.078355	1598	3	-0.39395	0.52512	0.55275	11753	1	0.33062
ACOT1	6	0.030628	0.07842	1599	1	-0.77324	0.088726	0.17837	3643	2	0.47623
CEACAM5	6	0.030691	0.07855	1600	3	-0.37744	0.58871	0.60025	12838	1	0.26989
UBR1	6	0.030727	0.078627	1601	1	-1.2912	0.25747	0.37672	7749	1	0.37053
TAS2R10	6	0.030741	0.078663	1602	3	-0.36856	0.0047295	0.016237	349	2	0.57648
FAXDC2	6	0.030747	0.07867	1603	2	-0.99431	0.25203	0.37018	7629	2	0.43055
RNASE12	6	0.030777	0.078719	1604	1	-0.84824	0.62031	0.62603	13424	1	0.27772
TLE3	6	0.03079	0.078743	1605	3	-0.41423	0.28531	0.4098	8466	1	0.33317
TIGD4	6	0.030808	0.078774	1606	3	-0.51145	0.69419	0.69401	14876	0	0
SERPINA4	6	0.030827	0.07882	1607	2	-0.64927	0.90043	0.90053	19274	0	0
NT5C2	6	0.030838	0.078848	1608	2	-0.7635	0.047461	0.11045	2238	3	0.34703
ZNF560	6	0.030868	0.078919	1609	3	-0.39894	0.076381	0.16397	3317	2	0.57543
TMEM11	6	0.030877	0.078941	1610	1	-0.88534	0.84615	0.84599	18119	0	0
ATP5O	6	0.030927	0.079037	1612	1	-1.2371	0.73487	0.73489	15757	0	0
hsa-mir-4460	4	0.030953	0.069898	1613	2	-0.48137	0.42558	0.43513	10329	1	0.32033
MICAL2	6	0.030967	0.079119	1614	3	-0.52558	0.90216	0.90227	19313	0	0
TTC34	6	0.030976	0.079134	1615	1	-0.85628	0.66599	0.66665	14310	1	0.26368
ASAP3	6	0.031023	0.079231	1616	3	-0.48252	0.66579	0.66644	14304	1	0.22795
PLA2G4F	6	0.031026	0.079237	1617	2	-0.74049	0.92474	0.92497	19821	0	0
hsa-mir-4284	4	0.031075	0.070079	1618	2	-0.64418	0.76044	0.76043	16308	0	0
C9orf96	6	0.031125	0.079417	1619	1	-1.1899	0.81452	0.8143	17436	0	0
CNTNAP3	4	0.031138	0.070166	1621	2	-0.84148	0.65969	0.6598	14185	0	0
MPO	6	0.031183	0.079526	1622	2	-0.84128	0.91287	0.91307	19543	0	0
MDFIC	6	0.031195	0.079552	1623	3	-0.60557	0.11535	0.20952	4306	1	0.39862
OR2L13	6	0.031228	0.079626	1624	3	-0.58604	0.6251	0.63011	13518	1	0.2576
ZSCAN1	6	0.031275	0.079718	1625	2	-0.59455	0.56023	0.5781	12337	1	0.25683
hsa-mir-761	3	0.031304	0.059099	1626	2	-0.93166	0.74173	0.7416	15908	0	0
AUTS2	6	0.031324	0.079816	1627	2	-0.62101	0.9599	0.9599	20570	0	0
KRTAP4-12	6	0.031374	0.079904	1628	2	-0.85095	0.28627	0.41096	8494	2	0.25567
COPG1	6	0.031397	0.07995	1629	3	-0.48347	0.65497	0.65641	14089	1	0.22979
BOP1	6	0.031407	0.079966	1630	3	-0.57684	0.94545	0.94561	20257	0	0
CCDC67	6	0.031423	0.079995	1631	3	-0.57455	0.31557	0.42778	8878	1	0.47668
ZNF236	6	0.031424	0.079995	1632	2	-0.7477	0.30315	0.4214	8729	1	0.33553
OR2D2	6	0.031468	0.080087	1633	3	-0.43868	0.17498	0.27948	5777	2	0.41927
RALGPS2	6	0.031474	0.0801	1634	2	-0.64819	0.0020666	0.0077767	157	3	0.51722
FLJ45513	6	0.0315	0.080158	1635	2	-0.97157	0.69362	0.69343	14866	0	0
MAGI2	6	0.031523	0.08021	1636	1	-1.1732	0.10303	0.19506	3990	2	0.44734
MAGED1	6	0.031524	0.080212	1637	3	-0.46812	0.20206	0.31135	6413	2	0.34487
hsa-mir-556	3	0.031561	0.059506	1638	2	-0.44482	0.34947	0.35409	9301	1	0.36898
FAM211A	6	0.031573	0.080312	1639	2	-0.71602	0.35764	0.45015	9389	1	0.61857
hsa-mir-5579	4	0.031576	0.070803	1640	2	-0.82106	0.71343	0.71341	15282	0	0
RARG	6	0.031608	0.080386	1641	3	-0.68631	0.13676	0.23462	4856	2	0.34262
TEX22	6	0.031673	0.080526	1642	2	-0.86351	0.88556	0.88559	18970	0	0
ZNF479	4	0.031673	0.070943	1643	2	-0.80201	0.61056	0.61059	13239	0	0
ADAM21	6	0.031684	0.080543	1644	2	-0.52638	0.29143	0.41549	8594	1	0.5551
ELFN1	6	0.031692	0.080568	1645	3	-0.37091	0.47696	0.52042	11033	1	0.29418
DEFB134	5	0.031702	0.077168	1646	2	-0.6319	0.77104	0.77125	16523	0	0
KBTBD11	6	0.031704	0.080596	1647	3	-0.6059	0.28862	0.41375	8557	2	0.24381
SLC25A31	6	0.031715	0.080617	1648	2	-0.79961	0.067166	0.14872	3022	3	0.44468
STK24	6	0.031722	0.080634	1649	2	-0.683	0.017919	0.050096	1050	1	0.87144
TRIM60	6	0.031745	0.080684	1650	3	-0.59247	0.64741	0.64956	13932	1	0.28309
BCKDHA	6	0.031772	0.080734	1651	1	-1.1928	0.95768	0.9577	20518	0	0
JAK1	6	0.031777	0.080742	1652	3	-0.51376	0.88013	0.88013	18850	0	0
GPR114	6	0.031817	0.080821	1653	2	-0.58871	0.15887	0.2606	5395	2	0.5255
SERTAD1	6	0.031822	0.080825	1654	1	-0.84376	0.75585	0.75582	16207	0	0
MMP19	6	0.031871	0.08093	1655	2	-0.84082	0.90897	0.90912	19459	0	0
NAIF1	6	0.03192	0.081025	1656	3	-0.72834	0.46306	0.51161	10843	1	0.40278
MYO7A	6	0.031921	0.081029	1657	2	-0.51886	0.17187	0.27588	5703	2	0.33862
TMEM191B	6	0.03193	0.081049	1658	2	-0.57146	0.902	0.9021	19309	0	0
RSPH9	6	0.031945	0.081073	1659	3	-0.37111	0.26849	0.38989	8013	2	0.34664
FUNDC2	6	0.031962	0.081106	1660	3	-0.55036	0.95002	0.95015	20343	0	0
TMEM132E	6	0.031971	0.081129	1661	2	-0.73641	0.39784	0.47255	9956	1	0.39734
ZNF222	6	0.031974	0.081133	1662	3	-0.70458	0.8038	0.80362	17210	0	0
CDR1	6	0.031991	0.081171	1663	3	-0.47697	0.038959	0.093585	1906	2	0.48019
UBL5	6	0.032013	0.081212	1664	3	-0.4626	0.85827	0.85813	18359	0	0
CARNS1	6	0.032021	0.081225	1665	2	-1.0611	0.2444	0.36113	7446	2	0.38873
SPATA32	6	0.032036	0.081252	1666	3	-0.62104	0.27884	0.40214	8294	1	0.43389
hsa-mir-1292	4	0.032038	0.071447	1667	2	-0.50627	0.81706	0.81704	17492	0	0
SLC35E3	6	0.032054	0.081288	1668	3	-0.65283	0.93152	0.93175	19976	0	0
SAMM50	6	0.032064	0.081311	1669	3	-0.48375	0.92859	0.92883	19905	0	0
UGGT2	6	0.03207	0.081329	1670	3	-0.65087	0.77999	0.78001	16723	0	0
PAGE5	5	0.032085	0.077983	1671	3	-0.48215	0.0098443	0.027908	665	2	0.54496
ZNF225	6	0.03212	0.081426	1672	2	-0.63006	0.045789	0.10714	2171	2	0.43757
DCP1B	6	0.032126	0.08144	1673	3	-0.62886	0.068899	0.15209	3081	2	0.50627
DGKH	6	0.032189	0.081568	1674	3	-0.47321	0.96831	0.96831	20759	0	0
KPNA4	5	0.0322	0.078225	1675	2	-0.65247	0.97223	0.9723	20854	0	0
SLC36A2	6	0.032229	0.081654	1676	2	-0.72593	0.45602	0.5072	10738	1	0.43595
FAM210B	6	0.032245	0.081683	1677	3	-0.44612	0.92119	0.92139	19747	0	0
hsa-mir-4313	4	0.032271	0.071809	1678	2	-0.99749	0.87158	0.87145	18663	0	0
VMP1	6	0.032319	0.081822	1679	2	-0.78398	0.95048	0.95061	20353	0	0
CXCL10	6	0.032353	0.081888	1680	2	-0.82061	0.89948	0.89959	19245	0	0
CRKL	6	0.032368	0.081913	1681	2	-0.86556	0.44336	0.49948	10583	1	0.43047
ACOXL	6	0.032418	0.08202	1682	1	-0.93364	0.83419	0.83401	17864	0	0
MYD88	6	0.032436	0.082057	1683	2	-0.97234	0.15401	0.25485	5281	1	0.67747
TMEM55A	6	0.032517	0.082214	1684	2	-0.80034	0.96	0.96001	20572	0	0
C1QTNF3	6	0.032586	0.082362	1685	3	-0.46448	0.75629	0.75624	16218	0	0
LLGL2	6	0.032592	0.082371	1686	3	-1.045	0.69305	0.69286	14853	0	0
MTRNR2L5	4	0.032609	0.072303	1687	2	-0.61044	0.68744	0.68751	14733	0	0
SERPINA7	6	0.032617	0.082415	1689	1	-0.88719	0.59271	0.60341	12905	1	0.28419
SPATS2L	6	0.032667	0.0825	1690	2	-0.49692	0.40609	0.47729	10058	1	0.38485
FILIP1	6	0.032716	0.082605	1691	2	-0.78671	0.13237	0.22947	4735	1	0.51141
WNK1	6	0.032766	0.082694	1692	1	-1.0322	0.044331	0.1043	2117	1	0.66676
FAM21C	4	0.032769	0.072537	1693	2	-0.68023	0.040087	0.080114	1949	1	0.5659
ELAVL4	6	0.032789	0.082737	1694	2	-0.83642	0.4623	0.51111	10831	1	0.34349
ZBTB20	6	0.032865	0.082882	1695	3	-0.35434	0.86172	0.86161	18438	0	0
C20orf195	6	0.032893	0.082939	1696	2	-0.69971	0.90649	0.90661	19417	0	0
PSMB4	6	0.032915	0.082987	1697	2	-0.64763	0.13938	0.23765	4911	2	0.53939
NAT6	6	0.032956	0.083079	1698	3	-0.51977	0.43687	0.49546	10485	1	0.37985
UNC45B	6	0.032965	0.083103	1699	2	-0.65214	0.10586	0.19838	4058	1	0.95969
KIAA2013	6	0.032987	0.083148	1700	2	-0.59169	0.05682	0.12892	2599	2	0.53693
ZNF397	5	0.032988	0.079978	1701	3	-0.36771	0.99918	0.9992	21444	0	0
TCERG1L	6	0.03306	0.083292	1702	3	-0.74767	0.65412	0.65567	14069	1	0.1916
PGR	6	0.033064	0.083304	1703	2	-0.63189	0.43009	0.49142	10393	1	0.55729
RINT1	6	0.033081	0.083342	1704	2	-0.60914	0.79489	0.7948	17031	0	0
TSPAN5	6	0.033108	0.083391	1705	3	-0.66798	0.77868	0.77868	16692	0	0
SCAND1	6	0.033114	0.083406	1706	3	-0.66645	0.051367	0.11819	2386	2	0.62447
USP17L8	6	0.033163	0.083504	1707	1	-1.1303	0.93976	0.94	20141	0	0
ATIC	6	0.033166	0.083508	1708	3	-0.39546	0.98169	0.98188	21071	0	0
CMTM1	4	0.033178	0.073117	1709	2	-0.57451	0.95622	0.95612	20490	0	0
STT3B	6	0.033235	0.083642	1710	3	-0.54803	0.93059	0.93081	19956	0	0
TIGD7	6	0.033263	0.083698	1711	1	-0.89047	0.15271	0.25335	5239	2	0.32374
HPDL	6	0.033264	0.0837	1712	3	-0.47292	0.27756	0.40066	8265	1	0.34989
SLC39A7	6	0.033281	0.083738	1713	3	-0.68695	0.51071	0.54286	11531	1	0.35731
E2F1	6	0.03329	0.083756	1714	2	-0.98909	0.50687	0.54021	11476	1	0.32678
KLHL5	6	0.033293	0.083761	1715	3	-0.46486	0.028187	0.071548	1484	2	0.57443
RHBDL3	6	0.033311	0.083809	1716	2	-0.76673	0.71037	0.71036	15206	0	0
GTF3C1	6	0.033339	0.083868	1717	3	-0.43111	0.89585	0.89602	19168	0	0
KCNG3	6	0.033342	0.083871	1718	3	-0.4899	0.2835	0.40761	8424	1	0.8226
DMRTA1	6	0.033362	0.083908	1719	1	-1.0004	0.87215	0.87213	18680	0	0
SERHL2	6	0.033411	0.084006	1720	2	-0.90319	0.90183	0.90192	19305	0	0
CIB3	6	0.033511	0.084195	1722	2	-0.56964	0.98376	0.9839	21117	0	0
IL1A	6	0.033552	0.084279	1723	3	-0.52343	0.70842	0.70839	15163	0	0
GRIA1	6	0.03356	0.084297	1724	1	-1.1446	0.28504	0.40946	8460	1	0.53704
UNC13B	6	0.033582	0.084344	1725	3	-0.37253	0.75376	0.75375	16160	0	0
TOP2A	6	0.03366	0.084511	1726	3	-0.40085	0.39108	0.46876	9855	1	0.33018
FAXC	6	0.033709	0.084609	1727	1	-1.3009	0.10734	0.20012	4101	1	0.71723
C9orf89	6	0.033727	0.084639	1728	3	-0.55937	0.92054	0.92076	19729	0	0
CSRP3	6	0.033773	0.084729	1729	3	-0.41625	0.74205	0.74215	15913	0	0
MAP2K2	6	0.033783	0.084755	1730	3	-0.55703	0.94565	0.94579	20262	0	0
hsa-mir-6869	4	0.033793	0.074028	1731	2	-0.47862	0.95146	0.95133	20383	0	0
PITX1	6	0.033809	0.084816	1732	2	-0.85148	0.96448	0.96453	20675	0	0
LRRN4	6	0.033809	0.084816	1733	3	-0.52652	0.64762	0.64975	13937	1	0.34947
ARHGDIG	6	0.033815	0.084828	1734	2	-0.71626	0.91903	0.91924	19694	0	0
FAM84A	6	0.033826	0.084845	1735	3	-0.53261	0.96311	0.96315	20636	0	0
SLC5A7	6	0.033858	0.08491	1736	1	-1.2492	0.96558	0.96561	20700	0	0
RAI2	6	0.033908	0.08502	1737	1	-1.2052	0.78254	0.78255	16783	0	0
CCDC154	6	0.033963	0.085124	1738	2	-0.61634	0.73478	0.73481	15756	0	0
RABGAP1	6	0.034007	0.085211	1739	1	-1.192	0.22576	0.33913	6993	2	0.32621
RHBDD1	6	0.034072	0.085352	1741	3	-0.36791	0.99462	0.99465	21337	0	0
hsa-mir-1827	4	0.034082	0.074459	1742	2	-0.44369	0.68642	0.68652	14714	0	0
NEMF	6	0.034153	0.085505	1743	3	-0.55952	0.9582	0.95822	20533	0	0
TNNI3K	6	0.034156	0.085511	1744	1	-1.2805	0.48099	0.52303	11096	1	0.35994
WFIKKN1	6	0.034195	0.085583	1745	2	-0.71993	0.4664	0.51371	10882	1	0.31996
MAP1LC3B	6	0.034206	0.085599	1746	2	-0.54282	0.34058	0.44101	9198	1	0.50537
MRPL21	6	0.034248	0.085684	1747	3	-0.4165	0.99829	0.99831	21411	0	0
ERAS	6	0.034255	0.0857	1748	1	-0.94504	0.038556	0.092791	1890	3	0.25064
SNX16	6	0.034377	0.085957	1750	3	-0.60045	0.9578	0.95783	20524	0	0
FAM184B	6	0.034397	0.08599	1751	2	-0.75204	0.57063	0.58599	12506	1	0.2961
DPYSL5	6	0.034404	0.086006	1752	1	-0.97906	0.18639	0.2929	6029	2	0.29043
DCAF8L2	6	0.034406	0.08601	1753	3	-0.40746	0.49108	0.52959	11253	1	0.28567
TRIM64C	5	0.034448	0.083042	1754	3	-0.40981	0.93813	0.9383	20105	0	0
NAA30	6	0.034477	0.086147	1755	3	-0.47571	0.76665	0.76659	16430	0	0
TMEM132D	6	0.034553	0.086292	1757	2	-0.70746	0.77955	0.77957	16714	0	0
B4GALNT1	6	0.034577	0.086338	1758	3	-0.62038	0.98025	0.98041	21033	0	0
PRDM6	6	0.034599	0.086383	1759	2	-0.87598	0.87627	0.87626	18760	0	0
LARP4B	6	0.034602	0.086391	1760	2	-0.89303	0.75764	0.75762	16248	0	0
OVCH1	6	0.034625	0.08643	1761	3	-0.64712	0.48708	0.52694	11193	1	0.38155
BZRAP1	6	0.03463	0.086445	1762	3	-0.56995	0.077862	0.16567	3364	1	0.51156
PVALB	6	0.034641	0.086463	1763	2	-1.0248	0.94315	0.94335	20206	0	0
MVK	6	0.034652	0.086488	1764	2	-0.63261	0.94577	0.94592	20265	0	0
SPSB2	6	0.034652	0.086488	1765	2	-1.1069	0.87059	0.87054	18628	0	0
NPM2	6	0.034751	0.086689	1766	2	-0.834	0.1744	0.27882	5758	2	0.32687
TMEM95	6	0.034772	0.086739	1767	3	-0.47809	0.72766	0.72765	15600	0	0
THAP11	6	0.03478	0.086753	1768	2	-0.64032	0.75703	0.75701	16234	0	0
SFRP5	6	0.034801	0.086787	1769	2	-0.73442	0.75676	0.75673	16229	0	0
ZNF8	6	0.03485	0.086897	1770	2	-1.1197	0.32656	0.43354	9022	1	0.485
IZUMO4	6	0.034865	0.086928	1772	3	-0.73533	0.53232	0.55788	11852	1	0.27107
HIST1H2AL	6	0.034873	0.086939	1773	3	-0.35036	0.97317	0.97324	20877	0	0
HIST1H2AK	6	0.034891	0.086975	1774	3	-0.57044	0.035475	0.086472	1773	3	0.30076
NUTM1	6	0.0349	0.08699	1775	1	-0.83876	0.26048	0.38036	7822	2	0.28956
TLL2	6	0.034915	0.08701	1776	3	-0.52991	0.89325	0.89341	19117	0	0
STX10	6	0.034933	0.087047	1777	3	-0.40648	0.61389	0.62064	13309	1	0.28354
PIGG	6	0.034949	0.08708	1778	1	-0.94567	0.064222	0.14312	2906	2	0.42339
PTX3	6	0.035015	0.087215	1779	3	-0.75939	0.64098	0.64382	13805	1	0.49043
KCNRG	6	0.035047	0.087282	1780	2	-0.84307	0.93858	0.93883	20112	0	0
PET117	6	0.035057	0.087307	1781	2	-0.71473	0.28601	0.41064	8483	1	0.47784
PPIAL4G	3	0.035114	0.065221	1782	1	-0.92616	0.6381	0.63801	13751	0	0
POLDIP3	6	0.035197	0.087579	1783	3	-0.46986	0.26374	0.3842	7909	2	0.33232
ABL1	6	0.035247	0.087683	1784	1	-1.5462	0.032567	0.080541	1656	1	0.59594
OR13C9	6	0.03525	0.087689	1785	2	-0.52401	0.074276	0.16147	3272	1	0.63296
ZNF331	6	0.03529	0.087757	1786	3	-0.72991	0.38743	0.46663	9810	1	0.38368
LRRK1	6	0.035293	0.087764	1787	2	-1.1321	0.55917	0.57733	12313	1	0.27955
FAM155A	6	0.035296	0.087773	1788	1	-0.87198	0.50815	0.54108	11494	1	0.26
PCNA	6	0.035308	0.0878	1789	3	-0.5041	0.90681	0.90694	19421	0	0
PILRA	6	0.035326	0.087837	1790	3	-0.53596	0.73306	0.73309	15719	0	0
OR52I2	6	0.035332	0.087849	1791	3	-0.73076	0.0039516	0.013793	297	1	0.83575
TSPO	6	0.035368	0.087911	1792	3	-0.53869	0.19799	0.30652	6329	1	0.45785
PPARA	6	0.035396	0.087959	1793	1	-0.98367	0.9937	0.99375	21317	0	0
DNAAF1	6	0.035433	0.088026	1794	2	-0.63062	0.73846	0.73853	15841	0	0
COL12A1	6	0.035445	0.08805	1795	1	-1.6573	0.15343	0.25419	5259	1	0.51308
MED25	6	0.035454	0.088069	1796	3	-0.52336	0.98858	0.98867	21215	0	0
FAM21A	6	0.035486	0.08814	1797	2	-0.67868	0.92369	0.9239	19795	0	0
KRTAP1-5	6	0.035505	0.088172	1798	3	-0.59993	0.43516	0.49446	10462	1	0.32701
ARG1	6	0.035529	0.088221	1799	2	-0.59246	0.15472	0.25569	5302	1	0.58604
COX6B1	6	0.035544	0.088257	1800	3	-0.51743	0.19202	0.29951	6163	1	0.59133
C1orf53	6	0.035589	0.088362	1801	3	-0.71298	0.93612	0.93632	20070	0	0
SLC39A6	6	0.035594	0.088371	1802	3	-0.53505	0.74368	0.74377	15953	0	0
RIT1	6	0.035613	0.088405	1803	3	-0.4388	0.3013	0.42046	8703	1	0.37978
MOAP1	6	0.035669	0.088514	1804	2	-0.90672	0.60183	0.61081	13097	1	0.36302
HEATR5B	6	0.035767	0.088706	1805	2	-0.82372	0.46016	0.50978	10793	1	0.32048
TIGD3	6	0.035792	0.088755	1806	2	-0.79527	0.073846	0.16096	3263	2	0.64358
EIF2B4	6	0.0358	0.088775	1807	3	-0.33644	0.87788	0.87785	18798	0	0
CYP3A4	5	0.03581	0.085919	1808	3	-0.69841	0.88181	0.88189	18885	0	0
TRIOBP	6	0.035831	0.088849	1809	2	-0.7353	0.66053	0.66152	14207	1	0.23605
hsa-mir-626	4	0.035854	0.077061	1810	1	-1.8825	0.89102	0.89089	19080	0	0
SAP130	6	0.035884	0.088965	1811	3	-0.50424	0.94042	0.94064	20151	0	0
ASF1A	6	0.035891	0.088974	1812	2	-0.65668	0.094779	0.18545	3786	2	0.71331
GNPTAB	6	0.035941	0.089075	1813	1	-1.3877	0.59757	0.60733	13019	1	0.36246
TMUB2	6	0.035951	0.089093	1814	3	-0.27814	0.87578	0.87578	18753	0	0
BMP8B	3	0.035962	0.066583	1815	2	-0.49926	0.49063	0.49036	11244	0	0
FBXL5	6	0.035983	0.089159	1816	2	-0.6452	0.80039	0.80022	17147	0	0
LAIR1	5	0.035989	0.086294	1817	2	-0.91843	0.19839	0.30292	6340	2	0.29726
P2RX6	6	0.03599	0.089176	1818	1	-0.70272	0.96055	0.96057	20582	0	0
SPTLC3	6	0.03608	0.089344	1819	3	-0.51925	0.91156	0.91172	19516	0	0
RIMKLB	6	0.03609	0.089365	1820	3	-0.53637	0.99217	0.99221	21288	0	0
ADAM2	6	0.036108	0.089412	1821	3	-0.58569	0.23002	0.34412	7088	2	0.44461
POU6F2	6	0.036112	0.089421	1822	2	-1.1414	0.38088	0.46288	9720	1	0.40153
OCEL1	6	0.036139	0.089463	1823	2	-1.3681	0.54698	0.56835	12085	1	0.29716
MAPKAPK3	6	0.036188	0.089563	1824	2	-0.54661	0.8497	0.84954	18189	0	0
ZNF624	6	0.036199	0.089581	1825	2	-0.57732	0.22004	0.33234	6856	2	0.34182
HIST4H4	6	0.036221	0.089621	1826	2	-0.71586	0.053832	0.12302	2482	1	0.76194
CAMKV	6	0.036238	0.089655	1827	1	-0.71507	0.51904	0.54855	11657	1	0.35793
CXCL5	6	0.036264	0.089706	1828	2	-0.79476	0.28311	0.40715	8416	1	0.39951
APLP2	6	0.036275	0.089728	1829	2	-0.69955	0.94944	0.94958	20330	0	0
CTF1	6	0.036287	0.089758	1830	1	-1.2883	0.77315	0.77321	16577	0	0
WDR91	6	0.036337	0.089864	1831	2	-0.77394	0.39381	0.47027	9896	1	0.35465
ADRB2	6	0.036351	0.089891	1832	2	-1.0381	0.43696	0.49551	10486	1	0.27607
ZBTB44	6	0.036362	0.089914	1833	3	-0.36296	0.60749	0.61542	13187	1	0.22873
GATAD1	6	0.036386	0.089962	1834	1	-1.0662	0.16843	0.27189	5625	1	0.53117
USP46	6	0.03646	0.090105	1835	2	-0.70372	0.054047	0.12345	2492	2	0.48693
GOLGA1	6	0.036482	0.090152	1836	2	-0.46686	0.31814	0.42915	8910	1	0.49199
TMEM86B	6	0.036484	0.090162	1837	3	-0.47138	0.41189	0.48067	10147	1	0.29073
TMEM100	6	0.036485	0.090168	1838	1	-1.5087	0.28056	0.40417	8349	2	0.29032
BHMT2	6	0.03649	0.090175	1839	3	-0.47628	0.36419	0.45372	9476	1	0.32231
TCP1	6	0.036535	0.090262	1840	2	-0.62163	0.87055	0.8705	18626	0	0
KCNK18	6	0.036539	0.09027	1841	3	-0.40901	0.075102	0.16245	3289	2	0.65092
hsa-mir-1289-2	4	0.036543	0.078085	1842	2	-0.78656	0.97126	0.97124	20833	0	0
ZKSCAN8	6	0.036545	0.090285	1843	3	-0.4983	0.498	0.53415	11357	1	0.35854
TNRC6B	6	0.036584	0.09036	1844	1	-1.6484	0.72401	0.72406	15517	0	0
LZTS2	6	0.036612	0.090399	1845	3	-0.54059	0.67309	0.6734	14456	1	0.32157
ZNF549	6	0.036623	0.090425	1846	3	-0.79346	0.69262	0.69244	14843	0	0
PLD4	6	0.036645	0.090465	1848	3	-0.52302	0.86727	0.8672	18555	0	0
SDF2L1	6	0.036683	0.090546	1849	1	-0.92553	0.94845	0.94861	20316	0	0
COX7B	6	0.036733	0.090638	1850	1	-0.75258	0.28439	0.40867	8442	2	0.29667
MSANTD2	6	0.036782	0.090755	1851	2	-0.50629	0.019728	0.053925	1133	3	0.35281
P2RY12	6	0.036787	0.090764	1852	2	-0.77021	0.27552	0.39823	8204	2	0.26566
ASPHD2	6	0.036832	0.090858	1853	1	-1.2496	0.20108	0.3102	6400	1	0.45644
DPYSL3	6	0.036841	0.090872	1854	2	-0.71761	0.60351	0.61219	13122	1	0.25597
DCAF17	6	0.036875	0.090943	1855	3	-0.59777	0.7663	0.76624	16423	0	0
OXER1	6	0.036881	0.090958	1856	3	-1.0029	0.11719	0.21168	4353	1	0.76915
BICD1	6	0.036931	0.091051	1858	2	-0.73459	0.63647	0.6399	13721	1	0.3967
GPHB5	6	0.03698	0.09115	1859	2	-0.68464	0.084762	0.17372	3543	2	0.43384
MMAB	6	0.037079	0.091362	1860	1	-1.0579	0.4267	0.48938	10348	1	0.37203
SPEN	6	0.037126	0.091454	1861	3	-0.49225	0.22031	0.33265	6864	2	0.33132
RASAL1	6	0.037129	0.091464	1862	1	-0.65954	0.64895	0.65096	13972	1	0.3315
C17orf77	6	0.037228	0.091659	1863	1	-1.841	0.89612	0.89625	19175	0	0
CLCNKB	6	0.037244	0.091694	1864	3	-0.40996	0.77379	0.77383	16589	0	0
MRPL17	6	0.037277	0.091759	1865	1	-1.0851	0.64176	0.64451	13817	1	0.33531
DACH1	6	0.037311	0.091823	1866	3	-0.47429	0.70572	0.70571	15104	0	0
GKAP1	6	0.037327	0.091849	1867	1	-1.0639	0.01222	0.037931	785	2	0.58656
hsa-mir-4418	4	0.037364	0.079287	1868	2	-0.44818	0.56487	0.56464	12410	0	0
NUFIP1	6	0.037367	0.091932	1869	2	-0.83075	0.25582	0.37477	7715	2	0.24986
KCNH2	6	0.037389	0.091982	1870	2	-0.84758	0.21224	0.32324	6661	1	0.47119
EDC3	6	0.037398	0.092002	1871	3	-0.62158	0.91291	0.91311	19544	0	0
AAGAB	6	0.03741	0.09202	1872	3	-0.41824	0.83811	0.83797	17946	0	0
SEPT2	6	0.037426	0.092058	1873	1	-0.89428	0.28719	0.41204	8523	2	0.24046
HIST1H1C	6	0.037444	0.092092	1874	2	-0.70243	0.98258	0.98277	21096	0	0
ZFP28	6	0.037453	0.092109	1875	3	-0.376	0.5779	0.5916	12644	1	0.33317
ARSD	6	0.03746	0.092124	1876	3	-0.48226	0.085947	0.17511	3574	1	0.74631
TADA2A	6	0.037472	0.092145	1877	3	-0.67233	0.72217	0.72223	15478	0	0
ZNF160	6	0.037499	0.092202	1878	2	-0.56972	0.75799	0.75794	16255	0	0
SOCS5	6	0.037515	0.092236	1879	3	-0.49929	0.16552	0.26848	5559	2	0.37241
NCAPH	6	0.037525	0.092257	1880	2	-0.68066	0.91554	0.91575	19610	0	0
DHX9	6	0.037532	0.09227	1881	2	-0.83316	0.90882	0.90897	19454	0	0
TMED5	6	0.037552	0.092316	1882	3	-0.49793	0.90129	0.90136	19292	0	0
IDH3B	6	0.037554	0.092319	1883	2	-1.0213	0.88003	0.88002	18848	0	0
DISP1	6	0.037565	0.092339	1884	3	-0.45047	0.66359	0.66438	14261	1	0.28713
CTNNB1	6	0.037574	0.092356	1885	1	-0.67945	0.84249	0.84233	18040	0	0
PCK1	6	0.037639	0.092473	1886	3	-1.2728	0.39831	0.47282	9963	1	0.31192
GALR1	6	0.037673	0.092546	1887	1	-0.77612	0.11855	0.21327	4390	2	0.42421
RNF25	6	0.037709	0.092615	1888	2	-0.63242	0.47621	0.51994	11021	1	0.2955
DNAJC5G	6	0.037731	0.092669	1889	3	-0.63968	0.47317	0.51796	10986	1	0.35171
C12orf68	6	0.037751	0.092722	1890	3	-0.52276	0.055879	0.12708	2560	1	0.57104
AARS2	6	0.037775	0.092767	1891	2	-0.59191	0.48776	0.5274	11203	1	0.33992
MNS1	6	0.037819	0.09285	1892	2	-0.65386	0.44748	0.50201	10638	1	0.42073
TRIM58	6	0.037881	0.092973	1893	3	-0.52932	0.99906	0.99907	21442	0	0
KIDINS220	6	0.037931	0.09306	1894	3	-0.39474	0.22596	0.33935	6999	1	0.43351
MRPL53	6	0.037952	0.093097	1895	2	-0.64029	0.042954	0.10156	2065	2	0.48526
TMUB1	6	0.03797	0.093139	1896	1	-1.4347	0.28894	0.41414	8566	1	0.37395
MRC1	6	0.037985	0.093171	1897	2	-0.94904	0.57538	0.58962	12586	1	0.32229
RSPRY1	6	0.038006	0.093215	1898	3	-0.66104	0.17167	0.27564	5695	1	0.45646
SKA2	6	0.038007	0.093216	1899	2	-0.57747	0.05471	0.12472	2524	1	0.82127
EVX1	6	0.038019	0.093239	1900	1	-0.98722	0.59029	0.60149	12867	1	0.28774
CCDC120	6	0.03804	0.093285	1901	3	-0.54189	0.25194	0.37007	7627	2	0.37709
WISP3	6	0.038062	0.093327	1902	3	-0.42036	0.19069	0.29793	6127	2	0.3034
KHSRP	6	0.038069	0.093339	1903	1	-0.89526	0.18459	0.2908	5992	2	0.45475
CFDP1	6	0.038112	0.093425	1904	3	-0.50779	0.80893	0.80869	17313	0	0
hsa-mir-4493	4	0.038138	0.080378	1905	1	-1.4181	0.4818	0.48441	11113	1	0.25004
S1PR5	6	0.038217	0.093634	1906	2	-0.87391	0.014173	0.042162	871	3	0.43639
CMYA5	6	0.038268	0.09374	1907	3	-0.39662	0.98508	0.98524	21143	0	0
EVX2	6	0.038273	0.093749	1908	2	-0.62766	0.36355	0.45337	9467	1	0.40945
EXOSC10	6	0.038274	0.093752	1909	3	-0.47547	0.69716	0.69704	14942	0	0
SCAI	6	0.038295	0.093791	1910	2	-0.5545	0.75949	0.75944	16286	0	0
DES	6	0.038331	0.093869	1911	3	-0.5405	0.6798	0.67986	14581	1	0.24223
hsa-mir-212	4	0.038336	0.080651	1912	1	-0.77871	0.56583	0.56561	12426	0	0
hsa-mir-1193	4	0.038359	0.080691	1913	2	-0.54277	0.7586	0.7586	16268	0	0
DUSP21	6	0.038365	0.093947	1914	2	-0.80736	0.80108	0.80088	17160	0	0
RBM22	6	0.038384	0.093984	1915	2	-0.91746	0.75927	0.75921	16281	0	0
HYAL4	6	0.038506	0.094225	1916	2	-0.63824	0.3605	0.45169	9427	1	0.39851
NICN1	6	0.03855	0.094302	1917	3	-0.5218	0.99066	0.9907	21259	0	0
MT1E	5	0.038565	0.091744	1918	3	-0.3144	0.90328	0.90334	19344	0	0
PRICKLE1	6	0.038662	0.09451	1919	2	-0.51683	0.85578	0.85563	18303	0	0
KCNAB2	6	0.038663	0.094512	1920	3	-0.57946	0.78807	0.78807	16889	0	0
hsa-mir-3196	4	0.038667	0.081157	1921	1	-1.7532	0.19057	0.26133	6125	1	0.60178
NPM3	6	0.038676	0.094539	1922	3	-0.37118	0.78895	0.78895	16908	0	0
SULT1A3	4	0.0387	0.081203	1924	2	-0.57724	0.55977	0.55948	12330	0	0
PATL2	6	0.038711	0.094607	1925	1	-0.71769	0.14401	0.2432	5032	2	0.45605
hsa-mir-6080	4	0.038733	0.081246	1926	1	-0.97833	0.81295	0.8129	17403	0	0
TMEM158	6	0.038761	0.094691	1927	1	-1.7059	0.63389	0.63767	13673	1	0.38176
PRKCE	6	0.038763	0.094694	1928	3	-0.55202	0.1633	0.26589	5499	2	0.26634
IFI30	6	0.038764	0.094695	1929	3	-0.47936	0.037079	0.08978	1826	1	0.63796
C19orf48	6	0.03884	0.094857	1930	3	-0.44433	0.0026783	0.0097716	197	2	0.75515
NPW	6	0.038852	0.094884	1931	2	-0.465	0.97436	0.97448	20909	0	0
SASH3	6	0.03886	0.0949	1932	1	-1.1585	0.12577	0.22173	4575	1	0.3923
hsa-mir-3194	4	0.038882	0.081462	1934	2	-0.77254	0.4328	0.44125	10433	1	0.28296
RRP1	6	0.038908	0.094994	1935	2	-0.88437	0.84114	0.841	18006	0	0
BEST4	6	0.038909	0.094995	1936	1	-1.1677	0.11862	0.21334	4393	2	0.36829
TSPAN19	6	0.038941	0.095061	1937	3	-0.49016	0.73323	0.73325	15721	0	0
CRISPLD2	6	0.038952	0.095085	1938	2	-0.64786	0.11031	0.20362	4177	1	0.70406
SLC7A1	6	0.038954	0.095086	1939	3	-0.63669	0.86606	0.866	18533	0	0
CENPF	6	0.038959	0.095094	1940	2	-0.91657	0.12133	0.2165	4464	2	0.36473
DFNA5	6	0.038964	0.095105	1941	2	-0.8474	0.26718	0.38827	7979	1	0.37667
MRPL4	6	0.039004	0.09518	1943	3	-0.49796	0.97744	0.97758	20967	0	0
MFN1	6	0.039064	0.095294	1944	2	-0.80073	0.11137	0.20488	4200	2	0.39426
GNL2	6	0.039105	0.095384	1945	3	-0.41439	0.98657	0.98666	21173	0	0
SCARA5	6	0.039107	0.095387	1946	1	-0.86681	0.57845	0.59203	12657	1	0.27268
SEC11C	6	0.039109	0.095391	1947	2	-0.62051	0.7087	0.70867	15170	0	0
ZCCHC18	6	0.039181	0.095523	1948	3	-0.58824	0.053247	0.12188	2458	1	0.61249
PYROXD1	6	0.039188	0.095535	1949	2	-0.66953	0.279	0.40231	8301	1	0.39522
LILRB4	6	0.039206	0.095566	1950	2	-1.0835	0.48061	0.52279	11090	1	0.32506
CSNK1A1	6	0.03921	0.095576	1951	3	-0.61377	0.031324	0.077988	1609	2	0.53308
ASGR2	6	0.039244	0.09564	1952	2	-0.61358	0.024541	0.064046	1337	2	0.50946
FAM57A	6	0.039255	0.09566	1953	1	-0.7015	0.0023215	0.0085978	176	3	0.28917
FBXL12	6	0.039277	0.095698	1954	2	-0.52809	0.47705	0.52049	11035	1	0.3073
TAF6	6	0.039304	0.095748	1955	1	-0.79356	0.88472	0.88472	18952	0	0
KIF12	6	0.039354	0.095836	1956	1	-1.0224	0.32335	0.43188	8983	1	0.63111
C4orf33	6	0.039356	0.095839	1957	2	-0.5654	0.42532	0.48859	10321	1	0.37809
hsa-mir-1289-1	4	0.039361	0.082147	1958	1	-1.4137	0.95419	0.95405	20439	0	0
IPO8	6	0.039403	0.095932	1959	1	-0.69905	0.66636	0.66699	14320	1	0.27404
AMELY	5	0.039415	0.093567	1960	3	-0.54732	0.051856	0.11197	2406	1	0.51144
NDUFAF7	6	0.039452	0.096031	1961	1	-0.99128	0.057917	0.13105	2644	3	0.34936
RBMX2	6	0.039457	0.09604	1962	2	-0.74188	0.98646	0.98656	21172	0	0
OTUB2	6	0.039502	0.096119	1963	3	-0.57468	0.99202	0.99206	21286	0	0
WASF3	6	0.039506	0.096129	1964	3	-0.31134	0.94993	0.95006	20342	0	0
MTFP1	6	0.039518	0.096158	1965	3	-0.85139	0.79898	0.79884	17120	0	0
PSMB8	6	0.039551	0.096224	1966	1	-1.0177	0.0016077	0.0062556	127	1	1.1234
TSPAN2	6	0.039569	0.096263	1967	2	-0.74929	0.77008	0.77009	16503	0	0
EME1	6	0.039603	0.096329	1968	2	-0.64758	0.622	0.62748	13452	1	0.26184
TBC1D8	6	0.03965	0.096417	1969	2	-0.64487	0.27771	0.40084	8268	1	0.44596
VASP	6	0.039678	0.096469	1970	3	-0.6382	0.99832	0.99833	21414	0	0
ACAD9	6	0.039699	0.096513	1971	3	-0.45689	0.23159	0.34594	7128	1	0.46203
BLNK	6	0.039798	0.096714	1972	1	-1.3147	0.0030359	0.010893	234	4	0.39095
ADPRH	6	0.039806	0.096729	1973	2	-0.71086	0.5811	0.59419	12707	1	0.37358
CCDC58	6	0.039848	0.096804	1974	1	-1.3109	0.54961	0.57029	12132	1	0.39112
OR1M1	6	0.039897	0.096908	1975	1	-1.0974	0.0032002	0.011406	244	2	0.61234
TWF1	6	0.039915	0.09694	1976	3	-0.67447	0.99831	0.99833	21413	0	0
GAS7	6	0.039919	0.096948	1977	2	-0.74058	0.18545	0.2918	6009	2	0.38443
RCSD1	6	0.03993	0.096974	1978	2	-0.59862	0.084904	0.17389	3546	1	0.57368
KLC3	6	0.039946	0.097002	1979	3	-0.38704	0.8913	0.89139	19084	0	0
ZFP69	6	0.039992	0.097097	1980	3	-0.68809	0.46733	0.51426	10894	1	0.29868
RPA1	6	0.039998	0.097111	1981	2	-0.67675	0.28199	0.40583	8390	2	0.36525
hsa-mir-1248	4	0.040021	0.083121	1982	1	-0.68475	0.52235	0.52249	11699	1	0.31771
GCNT1	6	0.040045	0.0972	1983	1	-0.7815	0.2231	0.33601	6928	2	0.30176
LMOD2	6	0.040066	0.097249	1984	2	-0.5128	0.92783	0.92807	19887	0	0
SPATS2	6	0.040094	0.097296	1985	1	-1.8039	0.49456	0.53189	11298	1	0.36261
HOXA10	6	0.0401	0.097305	1986	2	-0.61265	0.012978	0.039612	815	1	0.90849
MAFA	6	0.040114	0.09733	1987	3	-0.399	0.71065	0.71065	15210	0	0
hsa-mir-4442	4	0.04012	0.083261	1988	1	-1.7075	0.36966	0.38959	9563	1	0.39289
hsa-mir-3922	4	0.040145	0.083286	1989	2	-0.51388	0.213	0.27623	6684	1	0.50128
MPPED2	6	0.040159	0.097419	1990	3	-0.40024	0.27717	0.40018	8258	1	0.40199
SIVA1	6	0.040184	0.097467	1991	3	-0.43782	0.76888	0.76888	16476	0	0
ELMSAN1	6	0.040193	0.097487	1992	2	-0.92894	0.077506	0.16527	3352	2	0.48311
GAL3ST4	6	0.040223	0.097538	1993	3	-0.47372	0.98254	0.98272	21095	0	0
MT1X	5	0.040246	0.095296	1994	2	-0.49537	0.88505	0.88516	18959	0	0
hsa-mir-4519	4	0.040318	0.083516	1995	2	-0.75751	0.90521	0.90514	19387	0	0
LILRA3	5	0.040321	0.095466	1996	2	-0.79713	0.093363	0.16666	3751	2	0.51344
BTK	6	0.040358	0.09781	1997	3	-0.37795	0.87381	0.87381	18713	0	0
RAB3GAP2	6	0.04044	0.097968	1998	2	-0.7277	0.933	0.93323	20007	0	0
hsa-mir-130a	4	0.04045	0.083714	1999	1	-0.80231	0.34792	0.37253	9281	1	0.40084
GPR61	6	0.040489	0.098069	2000	2	-0.70268	0.19262	0.30023	6176	1	0.48199
C17orf97	6	0.040565	0.098223	2001	2	-0.77049	0.77883	0.77885	16698	0	0
ZNF253	5	0.040587	0.095983	2002	2	-0.6825	0.5168	0.52764	11627	1	0.29337
hsa-mir-607	4	0.040682	0.08406	2003	2	-0.50266	0.054439	0.10115	2513	2	0.38696
SMAD1	6	0.040687	0.098483	2004	2	-0.70949	0.60205	0.61098	13100	1	0.3646
PAQR8	6	0.040713	0.09853	2005	2	-0.60551	0.96045	0.96047	20580	0	0
COPS6	6	0.040724	0.098554	2006	3	-0.45593	0.96981	0.96984	20798	0	0
PTGFRN	6	0.040736	0.098581	2007	2	-0.53293	0.31602	0.42803	8882	1	0.39739
C8orf44	5	0.040752	0.096311	2008	3	-0.54219	0.85197	0.85193	18230	0	0
HSPA8	6	0.04085	0.098803	2009	2	-0.75598	0.48635	0.52648	11180	1	0.31315
WARS2	6	0.040863	0.098828	2010	3	-0.3441	0.67269	0.67302	14448	1	0.25535
SLC2A14	6	0.040884	0.098862	2011	2	-0.75893	0.87093	0.8709	18643	0	0
OR7E24	6	0.040907	0.098904	2012	2	-0.83897	0.54306	0.56553	12022	1	0.2597
CD300LF	6	0.040933	0.098953	2013	2	-0.52076	0.95476	0.95485	20457	0	0
VSNL1	6	0.040935	0.098955	2014	3	-0.39429	0.51721	0.54729	11632	1	0.25943
SLC26A11	6	0.040975	0.09904	2015	3	-0.66046	0.39294	0.46981	9883	1	0.39124
GCNT2	6	0.040982	0.099054	2016	1	-1.1025	0.47377	0.51834	10994	1	0.36747
C2orf43	6	0.041032	0.099149	2017	1	-0.77002	0.062231	0.13935	2834	3	0.3684
DYRK4	6	0.041081	0.099251	2018	1	-1.0212	0.37195	0.45792	9596	1	0.4931
CELF3	6	0.041091	0.099272	2019	3	-0.45387	0.52029	0.54941	11672	1	0.39913
SMIM5	6	0.041123	0.09933	2020	3	-0.45245	0.52448	0.55232	11738	1	0.33501
HSD17B7	6	0.04113	0.099342	2021	2	-0.5606	0.97259	0.97266	20862	0	0
DDX5	6	0.04118	0.099436	2022	2	-0.60163	0.78367	0.78372	16804	0	0
NADK2	6	0.041182	0.099439	2023	3	-0.37022	0.0033915	0.012003	257	1	1.5078
TSPYL1	6	0.041221	0.099514	2024	3	-0.34392	0.9779	0.97805	20978	0	0
DYNC1LI2	6	0.041229	0.099529	2025	3	-0.51691	0.99857	0.99857	21419	0	0
SOAT2	6	0.041247	0.09957	2026	3	-0.75183	0.93749	0.93773	20094	0	0
USP40	6	0.0413	0.099666	2027	3	-0.49461	0.73815	0.73819	15834	0	0
COL18A1	6	0.041307	0.099679	2028	2	-0.80778	0.99236	0.9924	21290	0	0
NOX1	6	0.041328	0.099716	2029	1	-0.85913	0.14924	0.24933	5157	1	0.55474
CYP2C9	4	0.041341	0.085011	2030	1	-0.74943	0.64749	0.64761	13935	0	0
ALG2	6	0.041352	0.099774	2031	3	-0.50392	0.63453	0.63822	13683	1	0.19879
TRPC5	6	0.041375	0.099827	2032	2	-0.76727	0.26887	0.39033	8025	1	0.45985
MRM1	6	0.041421	0.099906	2033	2	-0.79367	0.30903	0.42439	8800	1	0.4077
PTPRQ	6	0.041426	0.099915	2034	1	-0.8796	0.069513	0.15324	3105	3	0.35785
EMILIN2	6	0.041433	0.099928	2035	2	-0.6553	0.89995	0.90007	19259	0	0
SLPI	6	0.04149	0.10005	2036	2	-0.65773	0.42403	0.4878	10303	1	0.32652
TGOLN2	6	0.041568	0.1002	2037	3	-0.29959	0.99893	0.99894	21432	0	0
C5orf46	6	0.041574	0.10021	2038	1	-0.93057	0.58468	0.59702	12776	1	0.27969
hsa-mir-324	4	0.041605	0.085396	2039	1	-0.71668	0.9842	0.98417	21123	0	0
EPB41L3	6	0.041621	0.10029	2040	3	-0.4182	0.41291	0.4813	10166	1	0.40928
RNF223	6	0.041623	0.10029	2041	1	-0.94717	0.18752	0.29423	6054	1	0.46347
NME3	6	0.041752	0.10055	2042	3	-0.63114	0.99423	0.99427	21331	0	0
FAM198A	6	0.041772	0.10058	2043	3	-0.45427	0.14153	0.24023	4964	2	0.39369
WARS	6	0.0418	0.10063	2044	2	-0.5233	0.18548	0.29184	6010	2	0.45382
LIN7C	6	0.041818	0.10067	2045	3	-0.40613	0.43465	0.49418	10454	1	0.26626
FCGRT	6	0.041919	0.10087	2047	1	-1.5278	0.77205	0.77208	16544	0	0
METTL1	6	0.041949	0.10093	2048	3	-0.5297	0.97232	0.97239	20856	0	0
NXPH2	6	0.041969	0.10096	2049	1	-1.2865	0.79345	0.79338	17000	0	0
C1orf27	6	0.041976	0.10098	2050	3	-0.42048	0.52723	0.55427	11776	1	0.29723
TM7SF2	6	0.041996	0.10102	2051	3	-0.52409	0.65112	0.65295	14015	1	0.25154
ZNF598	6	0.042002	0.10103	2052	3	-0.44582	0.22443	0.33755	6959	1	0.40579
[truncated: 18,008 more rows]

## Sheet: Supplementary Data 2
id	num	neg|score	neg|p-value	neg|rank	neg|goodsgrna	neg|lfc	pos|score	pos|p-value	pos|rank	pos|goodsgrna	pos|lfc
PROZ	6	1.52e-05	9.85e-05	1	3	-0.55952	0.77892	0.78373	16749	1	0.14785
OR5M11	6	1.91e-05	0.00011739	2	4	-0.6621	0.21233	0.36716	7506	1	0.31192
FCGR3A	6	2.55e-05	0.00014829	3	3	-0.34113	0.32183	0.46868	9619	2	0.29452
C5orf47	6	6.1e-05	0.00033325	4	3	-0.52808	0.072527	0.16925	3453	2	0.27784
PKD2	6	7.66e-05	0.00040704	5	4	-0.58533	0.21754	0.37187	7614	1	0.39098
hsa-mir-4466	4	8.37e-05	0.00033279	6	4	-0.39367	0.99992	0.99991	21466	0	0
SOHLH2	6	9.05e-05	0.00049191	7	3	-0.54426	0.34306	0.48865	10047	1	0.4133
NAAA	6	0.00010807	0.00059108	8	4	-0.50403	0.977	0.97714	20963	0	0
CIAPIN1	6	0.00012767	0.00069071	9	3	-0.2787	0.63134	0.68771	14499	1	0.2648
NR1D1	6	0.00013891	0.00075021	10	4	-0.5877	0.72674	0.7449	15875	1	0.17837
SH3D21	6	0.00014111	0.00076451	11	5	-0.55614	0.26192	0.41283	8503	1	0.32788
ZNF776	6	0.00015003	0.00082032	12	4	-0.67762	0.99731	0.99734	21408	0	0
hsa-mir-3201	4	0.00016173	0.00064781	13	4	-0.36678	0.99984	0.99983	21465	0	0
PPP1R26	6	0.00017838	0.0009776	14	6	-0.22734	0.99982	0.99982	21464	0	0
PLXDC1	6	0.00017874	0.00097898	15	3	-0.4942	0.20375	0.35945	7319	1	0.47259
RASGEF1B	6	0.00020879	0.0011326	16	2	-0.72315	0.36846	0.51274	10550	2	0.15752
hsa-mir-4521	4	0.00022551	0.00088673	17	4	-0.37679	0.99977	0.99977	21463	0	0
EFNB3	6	0.0002298	0.001234	18	2	-0.56097	0.076759	0.17638	3579	3	0.27766
hsa-mir-331	4	0.00024601	0.00095454	19	3	-0.45414	0.28913	0.40401	9020	1	0.22113
GAL3ST4	6	0.00024972	0.0013401	20	5	-0.36374	0.98938	0.98945	21227	0	0
CCDC19	6	0.00028086	0.0015108	21	4	-0.37326	0.868	0.86795	18576	0	0
RAB3GAP2	6	0.00029997	0.0015989	22	5	-0.35747	0.6915	0.72202	15337	1	0.18935
CABIN1	6	0.00031478	0.0016755	23	3	-0.60778	0.90566	0.90575	19382	0	0
PSRC1	6	0.00031826	0.0016902	24	4	-0.38892	0.88459	0.88459	18939	0	0
SOX6	6	0.00033086	0.0017525	26	6	-0.22492	0.99967	0.99967	21461	0	0
OLFM4	6	0.00033192	0.0017585	27	3	-0.49955	0.99038	0.99044	21253	0	0
hsa-mir-4281	4	0.00035512	0.0013637	28	3	-0.86949	0.66829	0.66899	14998	1	0.11369
hsa-mir-8063	4	0.00035746	0.0013733	29	2	-0.68673	0.77245	0.77248	16621	0	0
MUC4	6	0.00036599	0.0019231	30	4	-0.32442	0.68658	0.71902	15266	1	0.284
HMMR	6	0.00036766	0.0019305	31	4	-0.36554	0.28311	0.43244	8899	1	0.53354
NLRP5	6	0.00037541	0.0019674	32	4	-0.3908	0.85844	0.85832	18380	0	0
HSDL2	6	0.00037826	0.001979	33	5	-0.29211	0.95767	0.95769	20554	0	0
CCDC169-SOHLH2	5	0.00037996	0.0017608	34	3	-0.40926	0.2085	0.33404	7431	1	0.37306
WRAP53	6	0.00038082	0.0019928	35	3	-0.40888	0.42795	0.56996	11733	1	0.22961
RCN3	6	0.00038277	0.0020016	36	3	-0.76598	0.87462	0.87463	18725	0	0
AP4B1	6	0.00038298	0.002002	37	3	-0.32839	0.24381	0.39593	8142	1	0.27984
PPM1G	6	0.00038502	0.0020089	38	4	-0.37103	0.7928	0.79529	17007	1	0.13602
PXDN	6	0.00039281	0.0020417	39	5	-0.26842	0.97508	0.97523	20926	0	0
SLC35D3	6	0.00039783	0.0020578	40	5	-0.307	0.99381	0.99385	21331	0	0
CPA6	6	0.00040071	0.0020698	41	3	-0.43608	0.37445	0.51842	10678	2	0.18739
PACSIN3	6	0.00041511	0.0021353	42	4	-0.4492	0.11295	0.23565	4767	2	0.36
UCN2	6	0.00043128	0.0021944	43	2	-0.58092	0.48297	0.61953	12785	1	0.24023
MLC1	6	0.00043403	0.0022059	44	2	-0.6076	0.091949	0.20146	4085	1	0.43796
GINS4	6	0.00046848	0.0023383	45	3	-0.41162	0.9317	0.93193	20002	0	0
SAPCD2	6	0.00047801	0.0023733	46	5	-0.3048	0.98608	0.98621	21161	0	0
ACOT1	6	0.00048509	0.0024019	47	2	-0.49854	0.11816	0.24395	4932	2	0.3268
FAM19A5	6	0.00053156	0.0025984	48	5	-0.33593	0.94883	0.94896	20377	0	0
ANKRD13B	6	0.00054305	0.0026445	49	4	-0.52406	0.47862	0.61779	12741	1	0.38231
TACSTD2	6	0.00056732	0.0027589	50	3	-0.50501	0.81533	0.81546	17458	1	0.11224
ARMC3	6	0.00057082	0.0027778	51	5	-0.51139	0.64925	0.69744	14739	1	0.2127
HSPD1	6	0.00058118	0.0028226	52	4	-0.34226	0.053491	0.13696	2785	1	0.43627
TMEM11	6	0.00058719	0.0028484	53	1	-0.86688	0.43824	0.57995	11917	2	0.15302
BCL2L10	6	0.00058866	0.0028558	54	5	-0.23628	0.99922	0.99923	21450	0	0
hsa-mir-760	4	0.00063573	0.0023844	55	3	-0.42802	0.91848	0.91842	19689	0	0
GAS1	6	0.00063815	0.0030449	56	5	-0.33982	0.94267	0.94289	20234	0	0
KRTAP13-4	6	0.00063823	0.0030453	57	1	-0.48999	0.36048	0.50512	10397	2	0.21709
KDELR2	6	0.00064371	0.0030684	58	4	-0.39639	0.88746	0.8875	18996	0	0
TRIM38	6	0.00065635	0.0031214	59	4	-0.4149	0.82972	0.82952	17760	0	0
PC	6	0.00066105	0.0031371	60	5	-0.25808	0.70133	0.72826	15481	1	0.14847
SCML1	6	0.00066307	0.0031482	61	3	-0.44116	0.99122	0.99126	21267	0	0
NOP2	6	0.00068928	0.00327	62	2	-0.51423	0.045598	0.1233	2512	3	0.37636
OR10H2	6	0.00069185	0.0032801	63	5	-0.25248	0.71509	0.7372	15701	1	0.13824
ARHGDIG	6	0.00069668	0.003305	64	3	-0.52968	0.01776	0.05599	1177	3	0.32946
GRHL3	6	0.00071142	0.0033701	65	4	-0.32501	0.3016	0.44968	9233	1	0.34353
RHEB	6	0.00071815	0.0034005	66	3	-0.61677	0.90882	0.90897	19456	0	0
UBE2N	6	0.0007342	0.0034651	68	4	-0.40616	0.45109	0.59269	12185	1	0.23482
PIGK	6	0.00074032	0.0034927	69	4	-0.22032	0.98677	0.98685	21175	0	0
hsa-mir-1324	4	0.00074336	0.0027649	70	2	-0.42111	0.42795	0.48465	11734	1	0.18003
C1orf43	6	0.00075811	0.0035629	71	5	-0.22083	0.75097	0.76204	16258	1	0.19908
RGMA	6	0.00076194	0.0035785	72	5	-0.24773	0.97766	0.97782	20978	0	0
GALNT15	6	0.00076542	0.0035951	73	5	-0.26652	0.65356	0.69985	14801	1	0.20433
C19orf60	6	0.00079136	0.0037049	74	2	-0.5231	0.3667	0.51108	10521	1	0.63777
QSOX2	6	0.00081607	0.0038068	75	3	-0.49308	0.54666	0.64646	13432	1	0.20372
LAPTM5	6	0.00083048	0.0038723	76	4	-0.38455	0.91256	0.91276	19546	0	0
TRIML1	6	0.00083375	0.003882	77	5	-0.30628	0.62168	0.68271	14362	1	0.31393
SLC18A2	6	0.00083804	0.0039042	79	4	-0.41888	0.92041	0.92063	19736	0	0
CRYM	6	0.00084239	0.0039291	80	2	-0.69076	0.9827	0.98288	21102	0	0
POFUT1	6	0.00085214	0.0039715	81	4	-0.34265	0.68766	0.71967	15279	1	0.44811
TRIM58	6	0.00086897	0.0040439	83	4	-0.38053	0.97565	0.9758	20935	0	0
HAX1	6	0.00087149	0.0040513	84	5	-0.21568	0.79679	0.7987	17082	1	0.12869
DEFB134	5	0.00088458	0.0039743	85	2	-0.63716	0.73089	0.73331	15940	1	0.26008
AR	6	0.00089343	0.0041454	86	2	-0.50957	0.71401	0.73649	15691	1	0.23431
CECR5	6	0.00091601	0.0042344	87	4	-0.43978	0.052928	0.136	2764	2	0.40595
IRF2BPL	6	0.00092196	0.0042566	88	5	-0.22451	0.91888	0.91909	19699	0	0
hsa-mir-940	4	0.00093568	0.0034485	90	3	-0.49942	0.844	0.84384	18080	0	0
ZNF331	6	0.00094446	0.0043456	91	3	-0.34987	0.42031	0.56258	11584	1	0.28529
TIMM13	6	0.00095889	0.0044014	92	4	-0.50082	0.97835	0.97849	20992	0	0
hsa-mir-4313	4	0.00097367	0.0035951	93	2	-0.90486	0.86586	0.86575	18531	0	0
CHAC2	6	0.00098504	0.0044996	94	4	-0.37334	0.9746	0.97472	20917	0	0
TMSB10	6	0.00099549	0.0045425	95	3	-0.30271	0.92567	0.92591	19862	0	0
STMN3	6	0.0010136	0.004614	96	2	-0.66006	0.4108	0.55337	11413	2	0.1388
C19orf40	6	0.0010239	0.0046592	97	3	-0.44586	0.86672	0.86668	18548	0	0
GTPBP10	6	0.0010465	0.0047492	98	2	-0.37537	0.89005	0.89014	19047	0	0
MRPL22	6	0.0010476	0.0047542	99	4	-0.32746	0.99523	0.99529	21362	0	0
SLPI	6	0.0010519	0.0047736	100	4	-0.41731	0.69444	0.72382	15386	1	0.1641
hsa-mir-6889	4	0.0010529	0.0038816	101	4	-0.2723	0.99895	0.99895	21443	0	0
C6orf89	6	0.0010676	0.0048419	102	3	-0.36782	0.95847	0.95848	20569	0	0
UBE2L6	6	0.0010761	0.0048811	103	3	-0.45994	0.44141	0.58316	11992	1	0.24684
MTPN	6	0.0010975	0.0049692	104	3	-0.15447	0.42144	0.56368	11603	2	0.27371
hsa-mir-219a-2	4	0.0011059	0.0040739	105	3	-0.33091	0.1461	0.24119	5855	1	0.3308
SH3GLB2	6	0.0011217	0.0050637	106	5	-0.26271	0.99686	0.99691	21397	0	0
BRI3	6	0.0011486	0.005164	107	2	-1.0927	0.10199	0.21792	4415	2	0.28037
AMELY	5	0.0011534	0.005132	108	2	-0.77234	0.70867	0.71433	15601	1	0.12273
AOC2	6	0.0011571	0.0051998	109	3	-0.42556	0.89447	0.8946	19144	0	0
EOMES	6	0.0011783	0.005287	110	5	-0.31498	0.69584	0.72472	15409	1	0.15661
COMMD4	6	0.0011996	0.0053718	112	3	-0.42241	0.46833	0.60955	12557	1	0.44167
OCEL1	6	0.0012148	0.0054309	113	3	-0.48925	0.40774	0.55044	11354	2	0.19925
CSF2RB	6	0.001229	0.0054853	114	3	-0.61136	0.31941	0.46642	9575	2	0.21987
TIPRL	6	0.0012349	0.0055134	115	5	-0.298	0.58747	0.6656	13937	1	0.16587
hsa-mir-4632	4	0.0012422	0.0045596	116	1	-0.84317	0.076378	0.15302	3568	2	0.46532
C3orf14	6	0.0012506	0.005584	117	3	-0.54096	0.39437	0.53767	11071	2	0.25168
METTL12	6	0.0012834	0.0057182	118	5	-0.33722	0.69735	0.72569	15429	1	0.24667
POLR3G	6	0.0012906	0.0057491	119	2	-0.78119	0.64728	0.69635	14712	1	0.312
KLHL2	6	0.0013016	0.0057902	120	2	-0.39801	0.25954	0.41062	8457	1	0.33899
SERPINF1	6	0.0013025	0.0057916	121	5	-0.33141	0.93732	0.93755	20132	0	0
MICU2	6	0.001305	0.0058003	122	5	-0.29625	0.33029	0.47658	9802	1	0.31169
IGF2BP2	6	0.0013171	0.0058483	123	4	-0.30203	0.88395	0.88398	18927	0	0
hsa-mir-6772	4	0.0013221	0.0048423	124	4	-0.30929	0.99705	0.99707	21401	0	0
FAM150B	6	0.0013403	0.0059438	125	3	-0.40535	0.06398	0.15489	3163	1	0.36744
DUX2	6	0.0013435	0.0059535	126	4	-0.44156	0.44147	0.58322	11995	1	0.3622
OR5H1	6	0.0013458	0.0059622	127	4	-0.43197	0.62487	0.68436	14403	1	0.31947
TMEM132E	6	0.0013526	0.0059904	128	2	-0.52786	0.15268	0.2985	6077	1	0.42901
GPX2	6	0.0013546	0.0059968	129	3	-0.32056	0.93039	0.93062	19971	0	0
MNX1	6	0.0013601	0.006013	130	4	-0.48928	0.85526	0.8551	18317	0	0
KCNS1	6	0.0013703	0.0060466	131	3	-0.42114	0.049092	0.12932	2629	2	0.33804
APC	6	0.0013799	0.0060877	132	5	-0.20061	0.99927	0.99928	21452	0	0
ZBTB22	6	0.0013864	0.0061117	133	5	-0.22876	0.93115	0.93138	19986	0	0
TGS1	6	0.0014037	0.0061822	134	2	-0.38846	0.053919	0.1377	2803	3	0.25759
hsa-mir-607	4	0.0014122	0.0051578	135	2	-0.45043	0.14098	0.23481	5711	2	0.28807
ZNF397	5	0.0014178	0.0062168	136	4	-0.28269	0.99495	0.99493	21353	0	0
hsa-mir-4673	4	0.001418	0.00518	137	4	-0.21011	0.99858	0.99857	21436	0	0
hsa-mir-579	4	0.001432	0.0052261	138	4	-0.21234	0.99857	0.99856	21435	0	0
EIF2S1	6	0.0014538	0.0063709	139	3	-0.59398	0.10614	0.22461	4555	2	0.32561
COL13A1	6	0.0014547	0.006375	140	3	-0.253	0.9915	0.99153	21274	0	0
hsa-mir-6775	4	0.0014702	0.0053529	141	4	-0.30601	0.99853	0.99852	21433	0	0
hsa-mir-3929	4	0.001473	0.0053645	142	4	-0.27446	0.99853	0.99852	21432	0	0
VENTX	6	0.001484	0.0064922	143	3	-0.49727	0.99711	0.99716	21404	0	0
KIAA1107	6	0.0014864	0.0065005	144	5	-0.19317	0.99176	0.99179	21283	0	0
KDELR3	6	0.0015057	0.0065734	145	2	-0.58601	0.40357	0.54646	11265	1	0.26354
hsa-mir-6782	4	0.0015157	0.0055181	146	4	-0.24382	0.99848	0.99848	21430	0	0
LMBR1	6	0.0015399	0.0067182	147	5	-0.28951	0.88941	0.88948	19037	0	0
PAICS	6	0.0015567	0.0067851	148	3	-0.24709	0.10012	0.21488	4356	1	0.3906
FAM211B	6	0.0015686	0.0068335	149	4	-0.32984	0.12577	0.256	5189	1	0.37494
IARS	6	0.0015721	0.006851	150	3	-0.45935	0.21182	0.3667	7493	1	0.38024
hsa-mir-3128	4	0.0015735	0.0057205	151	2	-0.48137	0.82843	0.82839	17734	0	0
CCL13	6	0.0015936	0.0069424	152	4	-0.43782	0.75231	0.76306	16282	1	0.26933
PLCL2	6	0.0016053	0.006988	153	4	-0.44376	0.33124	0.47751	9821	1	0.29437
KRT80	6	0.001607	0.0069913	154	5	-0.24789	0.9456	0.94575	20303	0	0
TXNRD3NB	6	0.0016077	0.0069945	155	4	-0.31873	0.61215	0.6778	14234	1	0.20256
TRIM65	6	0.0016079	0.0069949	156	2	-0.85996	0.8564	0.85628	18350	0	0
ABHD11	6	0.0016114	0.0070134	157	4	-0.31296	0.92507	0.92531	19850	0	0
TSPAN2	6	0.0016587	0.0072182	158	3	-0.56097	0.96283	0.96286	20667	0	0
C1orf229	6	0.0016647	0.0072412	159	5	-0.26961	0.99936	0.99937	21455	0	0
hsa-mir-7109	4	0.0016871	0.0061098	160	3	-0.39607	0.97615	0.97625	20946	0	0
PROK1	6	0.0017033	0.0073944	161	5	-0.20582	0.626	0.68495	14420	1	0.29313
MAL2	6	0.0017097	0.0074188	162	2	-0.50768	0.85018	0.85001	18205	0	0
HAUS3	6	0.0017123	0.0074285	163	4	-0.305	0.91238	0.91258	19540	0	0
CES3	6	0.0017207	0.0074608	164	4	-0.2654	0.76438	0.77212	16487	1	0.18886
TLE3	6	0.0017258	0.0074792	165	4	-0.39172	0.83265	0.83243	17828	0	0
ZFYVE9	6	0.0017445	0.00756	166	4	-0.26839	0.88591	0.88592	18966	0	0
EPB49	6	0.0017522	0.0075941	167	3	-0.488	0.81479	0.81495	17446	1	0.11123
GC	6	0.0017607	0.0076278	168	2	-0.44318	0.0051578	0.020634	454	4	0.19925
SLMO2	6	0.0017684	0.0076554	169	3	-0.59512	0.98507	0.98523	21148	0	0
CLIP3	6	0.0017791	0.0076942	170	5	-0.34386	0.35683	0.50166	10328	1	0.24468
LRRN1	6	0.0017962	0.0077592	171	5	-0.18106	0.99378	0.99382	21330	0	0
EIF2S3	6	0.0017964	0.0077606	172	3	-0.39485	0.092891	0.20302	4119	1	0.55885
hsa-mir-6716	4	0.0018051	0.0065136	173	4	-0.37728	0.99819	0.99821	21425	0	0
RPL22L1	6	0.001808	0.0078017	174	5	-0.32392	0.92921	0.92947	19936	0	0
CHCHD10	6	0.0018117	0.0078224	175	3	-0.52416	0.34317	0.48875	10052	2	0.28253
BCOR	6	0.0018213	0.0078662	176	3	-0.37443	0.36709	0.51142	10526	1	0.48143
AMPD1	6	0.0018298	0.007904	177	4	-0.30831	0.58355	0.66366	13900	1	0.24339
hsa-let-7b	4	0.0018316	0.0066061	178	3	-0.34885	0.52522	0.55051	13214	1	0.19543
FAM63A	6	0.001839	0.0079354	179	3	-0.3414	0.89275	0.89288	19098	0	0
SNX4	6	0.0018431	0.007952	180	5	-0.21691	0.48518	0.62042	12807	1	0.29552
CCM2L	6	0.001862	0.0080364	181	4	-0.39212	0.18674	0.34394	6998	1	0.46193
PIGL	6	0.0018728	0.0080805	182	4	-0.26389	0.99515	0.9952	21361	0	0
hsa-mir-548u	4	0.0018956	0.0068381	183	2	-0.56467	0.98073	0.98074	21061	0	0
RCL1	6	0.0019142	0.0082555	184	4	-0.26705	0.99705	0.99711	21402	0	0
BZW2	6	0.0019241	0.0082952	185	3	-0.27376	0.55268	0.64915	13502	1	0.21793
CTHRC1	6	0.001925	0.0083003	186	2	-0.54159	0.68118	0.71579	15184	1	0.16415
CD84	6	0.0019331	0.0083362	187	5	-0.28956	0.94195	0.94217	20224	0	0
ACAN	6	0.0019334	0.0083372	188	3	-0.71474	0.97715	0.97729	20969	0	0
KIRREL3	6	0.0019401	0.0083621	189	4	-0.492	0.9643	0.96434	20690	0	0
MAGED1	6	0.0019447	0.0083819	190	3	-0.51633	0.29982	0.44801	9205	1	0.38182
ZKSCAN5	6	0.0019647	0.0084686	191	3	-0.22347	0.88178	0.88179	18877	0	0
MAN2B1	6	0.001981	0.0085401	192	5	-0.25481	0.94299	0.9432	20240	0	0
RNF167	6	0.0020038	0.0086213	193	3	-0.47121	0.96482	0.96487	20701	0	0
AMDHD2	6	0.0020054	0.0086277	194	5	-0.2312	0.98363	0.98379	21120	0	0
DYNC1LI2	6	0.0020157	0.0086706	195	2	-0.41559	0.86618	0.86612	18540	0	0
FAM200B	6	0.0020163	0.0086729	196	5	-0.21549	0.95857	0.9586	20572	0	0
UNC50	6	0.0020186	0.0086822	197	2	-0.6364	0.71898	0.73979	15768	1	0.23256
HIST1H2BN	6	0.0020281	0.0087218	198	5	-0.20849	0.96955	0.96961	20803	0	0
GOLGA7B	6	0.0020467	0.0087917	199	5	-0.26021	0.020833	0.064314	1348	1	0.64483
FXYD6	4	0.0020657	0.0074502	200	3	-0.46975	0.9942	0.99423	21337	0	0
LGALS3BP	6	0.0020666	0.0088639	201	3	-0.31905	0.26307	0.41391	8529	1	0.35321
KCNN2	6	0.0020773	0.0088994	202	4	-0.44914	0.30769	0.45536	9360	2	0.26536
PTGES3	6	0.0020966	0.0089727	203	5	-0.32513	0.91041	0.91054	19494	0	0
hsa-mir-1303	4	0.0020971	0.0075669	204	3	-0.39448	0.72456	0.72458	15847	0	0
BRIX1	6	0.0020973	0.0089755	205	4	-0.33126	0.27541	0.42539	8759	1	0.31855
AXL	6	0.0020999	0.008988	206	5	-0.18008	0.20796	0.36327	7413	1	0.41589
DYNC1I1	6	0.0021014	0.008993	207	3	-0.45852	0.28071	0.43026	8858	1	0.69782
RXFP4	6	0.0021077	0.0090138	208	4	-0.33757	0.45387	0.59538	12245	2	0.16129
MDP1	4	0.0021103	0.0076102	209	3	-0.49014	0.64841	0.65047	14729	1	0.19648
TIMM8B	6	0.0021145	0.0090401	210	5	-0.23294	0.53348	0.64069	13294	1	0.54919
IFI27	6	0.0021174	0.0090507	211	3	-0.5119	0.81329	0.81351	17420	1	0.17921
CD164L2	6	0.0021549	0.0092038	212	5	-0.39552	0.98646	0.98657	21171	0	0
PERP	6	0.002161	0.0092269	213	4	-0.34619	0.22798	0.38139	7817	1	0.40476
PPBP	6	0.0021686	0.0092592	214	1	-1.4193	0.021399	0.065842	1372	3	0.32894
OR11H4	6	0.002184	0.0093214	215	5	-0.27144	0.99947	0.99947	21458	0	0
ILK	6	0.0022004	0.0093897	216	2	-0.47965	0.16528	0.31811	6476	1	0.45035
HERC2	6	0.0022196	0.0094598	217	4	-0.24838	0.78391	0.7879	16839	1	0.12401
PRKCSH	6	0.0022394	0.0095447	218	3	-0.52535	0.079876	0.1815	3690	3	0.26523
C3orf62	6	0.0022473	0.0095802	219	4	-0.41334	0.22261	0.37647	7714	1	0.36457
PLOD1	6	0.0022706	0.0096729	220	2	-0.43808	0.10786	0.22737	4612	1	0.36234
SAR1A	6	0.0022725	0.0096798	221	5	-0.26786	0.81251	0.81276	17403	1	0.16259
WNT7B	6	0.0022788	0.0097066	222	2	-0.63305	0.77373	0.77957	16643	1	0.14653
LMLN	5	0.0022873	0.0091208	223	3	-0.48139	0.33827	0.47456	9965	2	0.20383
ST5	6	0.0022914	0.0097559	224	5	-0.30426	0.98842	0.98852	21209	0	0
CC2D2A	6	0.002292	0.0097582	225	4	-0.60158	0.73429	0.75009	15991	1	0.17387
MAGI1	6	0.0023149	0.00985	226	5	-0.25314	0.9946	0.99463	21346	0	0
SCLT1	6	0.0023186	0.0098625	227	2	-0.56154	0.17211	0.32854	6673	2	0.27386
SPERT	6	0.0023188	0.0098634	228	5	-0.25205	0.33881	0.48461	9978	1	0.23869
IKZF4	6	0.0023215	0.0098685	229	2	-0.56376	0.31012	0.45766	9404	2	0.22583
CAMKK2	6	0.0023336	0.0099146	230	3	-0.36704	0.15669	0.3048	6197	2	0.21312
hsa-mir-199a-2	3	0.0023347	0.0065314	231	1	-0.55708	0.7617	0.76166	16442	0	0
PYY	6	0.0023725	0.010074	232	3	-0.3259	0.42014	0.56242	11581	2	0.21876
NHEJ1	6	0.0023859	0.01012	233	4	-0.32731	0.76873	0.77556	16560	1	0.16474
CNDP2	6	0.0023953	0.010158	234	5	-0.19946	0.39821	0.54128	11155	1	0.54235
MGAT4A	6	0.0023984	0.010171	235	5	-0.29975	0.96789	0.96791	20769	0	0
KIF20B	6	0.0024168	0.010251	236	3	-0.42817	0.41543	0.55779	11493	1	0.29555
OFD1	6	0.0024235	0.010278	237	3	-0.21975	0.95659	0.95665	20519	0	0
MRE11A	6	0.0024303	0.010308	238	2	-0.59342	0.89212	0.89224	19085	0	0
ADM	6	0.0024334	0.01032	239	2	-0.56471	0.066212	0.15859	3251	3	0.20256
GDF15	6	0.0024388	0.010339	240	4	-0.43141	0.12229	0.2505	5068	2	0.27462
C7orf61	6	0.0024492	0.01038	241	3	-0.64872	0.13128	0.2648	5377	1	0.42934
SLC2A2	6	0.0024492	0.01038	242	4	-0.31098	0.44159	0.58333	11998	2	0.15572
KCNK12	6	0.0024744	0.010482	243	4	-0.45074	0.98738	0.98746	21187	0	0
MOBP	6	0.0024878	0.010541	244	3	-0.46565	0.28155	0.431	8871	2	0.172
hsa-mir-6124	4	0.0024996	0.009006	245	4	-0.37676	0.9975	0.99749	21415	0	0
BPIFA3	6	0.0025042	0.010611	246	4	-0.30048	0.90305	0.90315	19339	0	0
GMDS	6	0.0025254	0.010711	247	2	-0.58984	0.35527	0.50022	10291	1	0.31627
STK19	6	0.0025318	0.010737	248	3	-0.47247	0.93704	0.93725	20127	0	0
SP6	6	0.002535	0.010749	249	3	-0.43242	0.36458	0.50906	10485	2	0.34772
hsa-mir-4774	4	0.00257	0.0092403	250	4	-0.31909	0.99743	0.99742	21414	0	0
BLID	6	0.0025764	0.010911	251	2	-0.49081	0.91877	0.91898	19696	0	0
CHST14	6	0.0026027	0.011012	252	4	-0.38659	0.6882	0.72001	15286	1	0.32965
MYOZ3	6	0.0026094	0.01104	253	5	-0.30481	0.96056	0.96058	20622	0	0
hsa-mir-548az	4	0.002611	0.0093911	254	4	-0.25263	0.99739	0.99738	21410	0	0
OCLN	6	0.0026191	0.011079	255	3	-0.37508	0.50244	0.62742	12960	1	0.23752
NAP1L2	6	0.0026273	0.011109	256	3	-0.58065	0.49073	0.62264	12858	1	0.19806
TEX22	6	0.0026276	0.011112	257	4	-0.36806	0.99826	0.99827	21427	0	0
TMEM151A	6	0.0026352	0.011142	259	3	-1.1416	0.99174	0.99176	21280	0	0
RAC2	6	0.0026364	0.011147	260	4	-0.31381	0.39556	0.53878	11100	1	0.26546
CDH7	6	0.0026417	0.01117	261	3	-0.60942	0.51263	0.63165	13083	1	0.53108
PYGO2	6	0.0026554	0.01122	262	5	-0.26674	0.78036	0.78492	16783	1	0.15414
BAI1	6	0.0026783	0.011314	263	2	-0.58709	0.61368	0.67858	14256	1	0.23867
GATC	6	0.002691	0.011371	264	4	-0.4904	0.83761	0.83746	17942	0	0
TMC8	6	0.0026946	0.011387	265	5	-0.23468	0.92016	0.92038	19728	0	0
hsa-mir-611	4	0.0027087	0.0097038	267	3	-0.74333	0.9503	0.95017	20410	0	0
FANCI	6	0.0027108	0.011447	268	5	-0.29553	0.99946	0.99947	21457	0	0
HAO2	6	0.0027207	0.011478	269	2	-0.47354	0.72131	0.7413	15795	1	0.17459
SUZ12	6	0.0027292	0.011508	270	3	-0.44055	0.99468	0.99471	21348	0	0
NCOA6	6	0.0027373	0.011535	271	3	-0.38452	0.801	0.80233	17168	1	0.19417
BAALC	6	0.0027473	0.011574	272	3	-0.41341	0.1467	0.28918	5882	1	0.49372
DPH3	6	0.002833	0.011888	273	3	-0.37598	0.2489	0.40059	8240	1	0.29899
PPP1R8	6	0.0028655	0.012013	274	4	-0.40647	0.42406	0.5662	11661	1	0.19154
ADCY3	6	0.0028821	0.012068	275	1	-1.1609	0.022688	0.069285	1436	1	0.70311
ZDHHC24	6	0.002885	0.01208	276	4	-0.31696	0.60285	0.67314	14123	1	0.20607
LOC149373	6	0.0029052	0.012156	277	4	-0.38564	0.77911	0.7839	16755	1	0.1108
HMGN1	6	0.0029067	0.012163	278	4	-0.42536	0.5739	0.65902	13784	1	0.27344
JAK2	6	0.0029331	0.012264	279	4	-0.42645	0.41363	0.55609	11464	1	0.28354
DEDD2	6	0.0029428	0.012309	280	4	-0.3979	0.92524	0.92547	19851	0	0
ARHGAP40	6	0.0029488	0.012329	281	5	-0.29668	0.95169	0.95183	20435	0	0
SRP19	6	0.0029674	0.012398	282	4	-0.25456	0.43538	0.57715	11864	1	0.41858
LYSMD4	6	0.0029755	0.012433	283	4	-0.40253	0.80116	0.80247	17173	1	0.14998
DDIT4	6	0.002984	0.012467	284	2	-0.56959	0.23294	0.3859	7925	1	0.64059
hsa-mir-5700	4	0.002996	0.010687	285	3	-0.29836	0.9797	0.97978	21036	0	0
NPDC1	6	0.0030269	0.012641	286	2	-0.5304	0.95531	0.9554	20498	0	0
SERPINH1	6	0.0030349	0.012675	287	2	-0.67793	0.83053	0.83034	17779	0	0
TTLL11	6	0.0030474	0.012725	288	5	-0.19122	0.13906	0.2771	5649	1	0.33491
SLC25A27	6	0.0030553	0.012755	289	4	-0.33753	0.94667	0.94681	20337	0	0
PTDSS1	6	0.0031293	0.013054	291	5	-0.28623	0.83665	0.83648	17921	0	0
GPR62	6	0.0031368	0.013083	292	1	-0.79961	0.40612	0.54888	11319	2	0.20869
hsa-mir-346	4	0.0031575	0.01125	293	3	-0.78302	0.9859	0.98589	21159	0	0
GPR125	6	0.0031641	0.013184	294	5	-0.21659	0.75249	0.7632	16288	1	0.15178
DENND6B	6	0.0031858	0.013265	295	3	-0.45691	0.95358	0.95372	20467	0	0
GALT	6	0.0031878	0.01327	296	2	-0.44793	0.63478	0.68955	14551	1	0.19188
TMSB15B	3	0.0032014	0.0088662	297	2	-0.38437	0.67164	0.67117	15043	0	0
CKAP4	6	0.0032059	0.013328	298	4	-0.46959	0.75764	0.767	16377	1	0.17949
BSN	6	0.0032328	0.013437	299	4	-0.36453	0.89756	0.89767	19212	0	0
FBXO46	6	0.0032387	0.013456	300	2	-0.4456	0.093927	0.20471	4148	1	0.55616
B3GALT4	6	0.0032686	0.01357	301	2	-0.58331	0.9874	0.98748	21188	0	0
SNRPD1	6	0.0032867	0.013629	302	3	-0.62589	0.16345	0.31535	6415	2	0.27479
KCNG3	6	0.0032896	0.013642	303	2	-0.45416	0.81048	0.81086	17356	1	0.16517
hsa-let-7f-1	4	0.0032928	0.01171	304	2	-0.35778	0.96642	0.96637	20733	0	0
IL37	6	0.003309	0.013715	305	4	-0.33515	0.99441	0.99445	21342	0	0
ADCY4	6	0.0033406	0.013825	306	2	-0.64524	0.73886	0.75335	16071	1	0.18522
FFAR3	6	0.0034058	0.014095	307	4	-0.26727	0.049826	0.1306	2652	1	0.87742
SCML4	6	0.0034192	0.014152	308	5	-0.22763	0.94655	0.94669	20332	0	0
MRPS23	6	0.0034301	0.014196	309	3	-0.43254	0.0091832	0.032283	693	1	0.82846
OR2T34	6	0.0034424	0.014241	310	3	-0.26969	0.303	0.45097	9254	2	0.28062
DOK7	6	0.0034488	0.014268	311	5	-0.28654	0.71643	0.7381	15723	1	0.20314
CAMK1	6	0.0034762	0.014376	312	4	-0.38227	0.9988	0.9988	21441	0	0
hsa-mir-4650-2	3	0.0034816	0.0096314	313	1	-0.6811	0.80662	0.80638	17280	0	0
HLA-C	6	0.0034892	0.014416	314	4	-0.34754	0.93376	0.934	20042	0	0
MFI2	6	0.0034933	0.014429	315	3	-0.60275	0.072981	0.17003	3465	3	0.21397
C21orf33	6	0.0035303	0.014569	317	4	-0.4012	0.69142	0.72198	15335	1	0.15567
MFHAS1	6	0.0035376	0.014603	318	3	-0.42572	0.73923	0.7536	16079	1	0.15106
FTSJ1	6	0.0035443	0.014627	319	2	-0.36195	0.15351	0.29984	6106	3	0.23474
hsa-mir-564	4	0.0035533	0.012597	320	1	-0.99496	0.96852	0.9685	20784	0	0
ZNF862	6	0.0035597	0.014689	321	3	-0.27673	0.58703	0.66538	13929	1	0.50114
DGKH	6	0.003573	0.014734	322	4	-0.44315	0.72256	0.74213	15815	1	0.1581
FRA10AC1	5	0.0035738	0.013166	323	3	-0.36937	0.98848	0.98851	21210	0	0
hsa-mir-1248	4	0.0035872	0.012711	324	1	-0.5945	0.75965	0.75963	16397	0	0
ZNF586	6	0.0035952	0.014822	325	1	-0.95512	0.12059	0.24782	5017	3	0.20989
GABPA	6	0.0036018	0.014842	326	5	-0.31557	0.87916	0.87913	18829	0	0
SYCE1	6	0.0036284	0.014949	327	5	-0.31326	0.84652	0.84637	18131	0	0
SEMA3A	6	0.0036461	0.015009	328	3	-0.18681	0.86503	0.86494	18517	0	0
BCL2L2	6	0.0036592	0.015051	329	2	-0.67454	0.7737	0.77955	16641	1	0.16189
GALNT5	6	0.0036601	0.015056	330	4	-0.35471	0.81503	0.81517	17451	1	0.14885
MYH7	6	0.0036669	0.015086	331	3	-0.33483	0.7152	0.73727	15702	1	0.27817
LTK	6	0.0036787	0.015136	332	5	-0.26667	0.45223	0.59379	12209	1	0.24049
RRP8	6	0.00368	0.01514	333	5	-0.23176	0.99926	0.99927	21451	0	0
SDC1	6	0.0037437	0.015391	334	2	-0.50774	0.080036	0.18176	3695	3	0.22152
FYN	6	0.0037479	0.015405	335	2	-0.50905	0.65744	0.70201	14853	1	0.25749
NUP210L	6	0.0037867	0.015554	336	4	-0.39854	0.23939	0.39182	8049	1	0.31586
CCDC142	6	0.0037988	0.015606	337	2	-0.509	0.52608	0.63744	13224	1	0.25409
FAM84B	6	0.0038118	0.015662	338	5	-0.22033	0.81426	0.81443	17433	1	0.11661
MBD5	6	0.0038133	0.015666	339	4	-0.37491	0.35584	0.50076	10308	2	0.18768
MRPL21	6	0.0038297	0.015717	340	4	-0.25739	0.8409	0.84073	18009	0	0
SLC16A12	6	0.0038406	0.015766	341	3	-0.37986	0.14419	0.28526	5804	3	0.22026
KDM6B	6	0.0038448	0.015785	342	2	-0.74418	0.92828	0.92851	19919	0	0
HEMK1	6	0.0038498	0.015801	343	1	-0.82655	0.14773	0.29079	5917	3	0.21295
TET3	6	0.0038499	0.015802	344	4	-0.31351	0.46728	0.60854	12532	2	0.14279
LY6E	6	0.0038565	0.015825	345	3	-0.36531	0.98748	0.98756	21189	0	0
hsa-mir-7850	4	0.0038589	0.013624	346	3	-0.27218	0.9805	0.98053	21057	0	0
GRIA1	6	0.0039007	0.015992	347	2	-0.62045	0.10888	0.22902	4646	3	0.17969
hsa-mir-425	4	0.0039186	0.013817	348	3	-0.31263	0.89574	0.89562	19171	0	0
RAVER1	6	0.0039247	0.016086	349	3	-0.4339	0.22534	0.37896	7767	2	0.16884
hsa-mir-1292	4	0.0039268	0.013841	350	1	-0.49918	0.82077	0.82075	17568	0	0
EXOC3L1	6	0.0039433	0.016152	351	5	-0.18772	0.9992	0.99922	21449	0	0
EVX1	6	0.0039516	0.016195	352	2	-0.65099	0.7696	0.77627	16579	1	0.21245
hsa-mir-101-2	4	0.0039529	0.013929	353	4	-0.18332	0.99605	0.99602	21381	0	0
RALY	6	0.0039572	0.016219	354	5	-0.22937	0.41389	0.55633	11469	1	0.25516
LOC730183	6	0.003986	0.016324	355	4	-0.48396	0.98806	0.98814	21202	0	0
DRAP1	6	0.0040004	0.016378	356	5	-0.48244	0.28524	0.43444	8943	1	0.24992
hsa-mir-6839	4	0.0040148	0.014146	357	3	-0.43303	0.71966	0.71965	15777	0	0
PDPR	6	0.0040347	0.016502	358	2	-0.55039	0.91099	0.91113	19506	0	0
OR9A4	6	0.0040468	0.016552	359	2	-0.46762	0.96544	0.96547	20707	0	0
DLG4	6	0.0040533	0.016577	360	5	-0.19081	0.25291	0.40435	8315	1	0.55625
COL16A1	6	0.0040729	0.016653	361	5	-0.18522	0.28639	0.43555	8965	1	0.31958
KCNJ14	6	0.0040835	0.01669	362	3	-0.33519	0.092185	0.20185	4093	2	0.36514
DKK3	6	0.004091	0.016717	363	4	-0.31448	0.94891	0.94905	20379	0	0
ALDH3B2	6	0.0041043	0.016768	364	1	-0.69234	0.22362	0.3774	7737	2	0.22602
NBL1	3	0.0041095	0.01134	365	2	-0.65882	0.91674	0.91669	19648	0	0
CBX8	6	0.0041157	0.016803	366	5	-0.33572	0.52976	0.63909	13257	1	0.28404
HAUS8	6	0.0041376	0.016883	367	5	-0.23726	0.94133	0.94159	20208	0	0
ZNF117	5	0.0041534	0.014997	368	4	-0.37192	0.68088	0.692	15181	1	0.18149
C9orf116	6	0.0041552	0.016958	369	1	-1.1907	0.32949	0.47583	9790	1	0.37686
CHEK2	6	0.0041638	0.016995	370	3	-0.41572	0.80582	0.80664	17264	1	0.1254
ARC	6	0.0041664	0.017006	371	5	-0.20162	0.45273	0.59428	12218	1	0.34729
RAB24	6	0.0041711	0.017025	372	4	-0.29134	0.88029	0.88028	18855	0	0
MAP7D1	6	0.0041774	0.017046	373	3	-0.42707	0.98296	0.98314	21109	0	0
ARHGEF10	6	0.0042061	0.017153	374	2	-0.45778	0.42657	0.56859	11709	2	0.24603
PHC1	6	0.0042085	0.017163	375	4	-0.40433	0.55599	0.65066	13532	1	0.23496
STOX2	6	0.0042167	0.017195	376	4	-0.37571	0.41903	0.56133	11564	2	0.17915
PSENEN	6	0.0042209	0.017209	377	4	-0.32391	0.96247	0.96251	20654	0	0
hsa-mir-483	4	0.0042367	0.014898	378	3	-0.4274	0.79852	0.79848	17118	0	0
EGFLAM	6	0.0042569	0.017359	379	2	-0.45329	0.3454	0.49091	10100	2	0.18611
HSPB9	6	0.0042602	0.017367	380	5	-0.32898	0.99412	0.99416	21335	0	0
NBPF3	6	0.0042742	0.017428	381	3	-0.43857	0.21575	0.37027	7576	1	0.58834
CRISPLD2	6	0.0042783	0.017444	383	3	-0.51017	0.2318	0.38485	7895	2	0.31472
WIPF2	6	0.0042926	0.0175	384	4	-0.42207	0.11446	0.23807	4811	2	0.31833
SGK196	4	0.004298	0.015103	385	4	-0.27206	0.9957	0.99568	21373	0	0
MMP24	6	0.0043175	0.017599	386	4	-0.3504	0.77817	0.7831	16730	1	0.12799
UBE2C	6	0.0043513	0.017735	387	5	-0.29624	0.37268	0.51673	10633	1	0.28502
FOXG1	6	0.0043587	0.017761	388	3	-0.38253	0.89648	0.8966	19186	0	0
NANOS3	6	0.0043652	0.017788	389	4	-0.28524	0.99346	0.99351	21321	0	0
C5orf34	6	0.0043827	0.017856	390	4	-0.40667	0.49814	0.62564	12922	1	0.44712
GDAP1L1	6	0.0044087	0.017954	391	4	-0.44398	0.40351	0.5464	11262	1	0.38048
SETD8	6	0.0044096	0.017956	392	2	-0.75622	0.72556	0.7441	15859	1	0.27486
ART5	6	0.0044277	0.018027	393	2	-1.1626	0.63103	0.68754	14492	1	0.20155
C16orf92	6	0.0044576	0.018149	394	5	-0.26407	0.051978	0.13441	2729	1	0.55807
STAT3	6	0.0044605	0.01816	395	1	-0.53402	0.039996	0.11352	2322	2	0.37339
RGSL1	6	0.0044656	0.018176	396	5	-0.18769	0.6565	0.70148	14838	1	0.22378
IFI6	6	0.0044697	0.018192	397	3	-0.49409	0.60429	0.67388	14145	1	0.33
BPIFB3	6	0.0044739	0.018209	398	2	-0.60369	0.04225	0.11747	2392	2	0.38523
FUT5	6	0.0044781	0.018223	399	3	-0.55899	0.36806	0.51236	10542	2	0.17228
hsa-mir-6783	4	0.0044872	0.015726	400	2	-0.5293	0.76396	0.76397	16478	0	0
RSPH6A	6	0.0044946	0.018285	401	3	-0.40006	0.20057	0.35653	7260	1	0.3249
FAM71F1	6	0.0045114	0.018345	402	2	-1.0514	0.32562	0.47217	9703	2	0.22456
HIST1H3I	6	0.0045533	0.018503	403	4	-0.34172	0.86477	0.86468	18509	0	0
CSF2	6	0.0045575	0.018514	404	4	-0.24091	0.86853	0.8685	18588	0	0
MRPL40	6	0.0045581	0.018516	405	3	-0.83188	0.32217	0.46901	9626	2	0.31293
MEX3A	6	0.0045623	0.018529	406	2	-0.66006	0.72871	0.74622	15906	1	0.16468
C20orf202	6	0.0045788	0.018592	407	3	-0.3067	0.64158	0.69323	14646	1	0.17953
KIFC3	6	0.0045867	0.018628	408	5	-0.27063	0.88517	0.88518	18950	0	0
TAS2R16	6	0.0045891	0.018638	409	4	-0.36044	0.97007	0.9701	20819	0	0
TCIRG1	6	0.0045995	0.01868	410	3	-0.36297	0.25283	0.40428	8313	2	0.29446
LPCAT4	6	0.0046131	0.018726	411	3	-0.23404	0.048301	0.12796	2600	2	0.41287
NAGS	6	0.0046368	0.018819	412	4	-0.2652	0.24612	0.39801	8194	1	0.3175
SERPINA6	6	0.0046607	0.018917	413	2	-0.53751	0.69645	0.72512	15418	1	0.16925
RAD51AP2	6	0.0046748	0.018974	414	4	-0.31937	0.98386	0.98402	21125	0	0
RTCA	6	0.0047087	0.0191	415	4	-0.27712	0.99175	0.99177	21281	0	0
KRTAP6-3	6	0.0047149	0.019125	416	1	-0.76446	0.16254	0.31391	6391	2	0.29112
EGR3	6	0.0047377	0.019214	417	5	-0.18248	0.95987	0.95987	20601	0	0
ZNF213	6	0.0047657	0.01932	419	2	-0.42101	0.97442	0.97454	20912	0	0
LDHB	6	0.0048166	0.019505	420	1	-1.6264	0.39256	0.53594	11029	2	0.20261
CTNNA2	6	0.0048699	0.019705	421	5	-0.26216	0.90919	0.90932	19464	0	0
KLB	6	0.0048714	0.019712	422	5	-0.17154	0.99877	0.99877	21439	0	0
LMTK3	6	0.0048744	0.01972	423	4	-0.25212	0.24284	0.39502	8117	1	0.31666
TMEM176B	6	0.0049039	0.019832	424	4	-0.35681	0.93969	0.93991	20173	0	0
MYBPH	6	0.0049183	0.019881	425	2	-0.59088	0.29617	0.44461	9150	2	0.18259
SPESP1	5	0.0049431	0.017553	426	4	-0.21677	0.77426	0.7745	16650	0	0
TNFSF12-TNFSF13	5	0.0049484	0.017568	427	3	-0.34967	0.78657	0.78673	16885	0	0
MEF2A	6	0.0049692	0.020072	428	2	-0.56102	0.13972	0.27816	5668	3	0.21739
PRDX3	6	0.0049944	0.020174	429	3	-0.41987	0.096832	0.20954	4244	3	0.2539
FKBP5	6	0.0050141	0.020252	430	2	-0.44928	0.038908	0.11103	2273	3	0.31777
CLC	6	0.0050201	0.020279	431	4	-0.23005	0.80729	0.80798	17292	1	0.23779
NMNAT1	6	0.0050375	0.02034	433	4	-0.37666	0.59855	0.67102	14071	1	0.39444
GORAB	6	0.0050527	0.020393	434	5	-0.15551	0.99964	0.99965	21460	0	0
RNF25	6	0.0050559	0.020406	435	5	-0.27804	0.9645	0.96454	20696	0	0
SCN5A	6	0.0050709	0.020462	436	2	-0.36481	0.4233	0.5655	11646	2	0.17898
NSUN5	6	0.0050987	0.020564	437	3	-0.43954	0.58774	0.66573	13941	1	0.20988
PTPN23	6	0.0051218	0.020649	438	1	-0.72567	0.79772	0.7995	17104	1	0.097509
KRT74	6	0.0052235	0.021023	439	3	-0.35707	0.90198	0.90208	19308	0	0
NUP210	6	0.0052502	0.021109	441	4	-0.42327	0.64835	0.69697	14728	1	0.15556
CSRP1	6	0.0052578	0.021138	442	4	-0.29243	0.83807	0.83794	17956	0	0
CMTM1	4	0.0052722	0.018136	443	3	-0.36822	0.98241	0.9824	21098	0	0
ASB18	6	0.0052743	0.0212	444	2	-0.50508	0.26323	0.41407	8535	2	0.23296
WDHD1	6	0.0053357	0.021416	445	4	-0.28147	0.56625	0.65536	13676	1	0.16733
ALS2CR12	6	0.0053776	0.021591	446	4	-0.28787	0.948	0.94815	20357	0	0
OR1L8	6	0.0053847	0.021612	447	4	-0.34576	0.43278	0.5746	11820	2	0.21418
FOXJ3	6	0.0054211	0.021756	448	2	-0.41745	0.78594	0.78955	16880	1	0.15716
DLX4	6	0.0054269	0.021774	449	1	-0.72551	0.010451	0.035867	773	4	0.33593
CA12	6	0.0054446	0.021846	450	3	-0.32849	0.99263	0.99267	21299	0	0
AIDA	6	0.0054469	0.021856	451	4	-0.36931	0.7968	0.7987	17083	1	0.15707
ZSCAN29	6	0.0054562	0.021894	452	3	-0.3365	0.76479	0.77244	16490	1	0.15527
CEP68	6	0.0054707	0.021946	453	5	-0.27433	0.38569	0.52925	10909	1	0.27619
MTFMT	6	0.0054741	0.021959	454	5	-0.28329	0.87754	0.8775	18801	0	0
COG7	6	0.0054835	0.021992	455	4	-0.30991	0.45421	0.59571	12253	1	0.2409
RALGDS	6	0.0055084	0.022087	456	4	-0.30423	0.97235	0.97242	20864	0	0
SEPN1	6	0.0055089	0.022089	457	4	-0.27688	0.98644	0.98655	21170	0	0
FOXL2	6	0.0055285	0.022163	458	2	-0.68693	0.38423	0.52782	10884	2	0.43171
PIGY	6	0.0055613	0.022292	459	5	-0.32207	0.95029	0.95042	20408	0	0
MOB2	6	0.0055794	0.022366	460	1	-0.64876	0.10651	0.22521	4566	1	0.42688
TBP	6	0.005588	0.022401	461	4	-0.36765	0.97464	0.97476	20918	0	0
OR5AU1	6	0.0056067	0.022471	462	3	-0.30933	0.67843	0.71417	15146	1	0.18924
HECW1	6	0.0056175	0.022509	463	5	-0.24513	0.99824	0.99825	21426	0	0
RAPSN	6	0.0056331	0.022575	464	5	-0.19738	0.90955	0.90967	19474	0	0
hsa-mir-299	4	0.0056552	0.019044	465	3	-0.30498	0.65538	0.65687	14823	1	0.15634
CACNA1D	6	0.0056749	0.022732	466	4	-0.40175	0.84022	0.84007	17996	0	0
NEUROG1	6	0.005681	0.022759	467	1	-0.71724	0.1568	0.30497	6198	3	0.17372
KRTAP4-2	6	0.0057048	0.022851	468	5	-0.18803	0.37237	0.51642	10628	1	0.36927
NEIL1	6	0.0057166	0.022892	469	3	-0.42593	0.20622	0.36171	7379	2	0.27021
ZNF48	6	0.0057382	0.02297	470	5	-0.26792	0.98879	0.98889	21216	0	0
KRTAP10-12	6	0.0057684	0.023084	471	4	-0.48119	0.88081	0.88082	18863	0	0
MPLKIP	6	0.0057841	0.023155	472	4	-0.36919	0.8742	0.87419	18716	0	0
HOXD1	6	0.0057906	0.023182	473	2	-0.54421	0.071417	0.1674	3418	3	0.23451
IFNA7	6	0.0058335	0.023335	474	3	-0.32457	0.82165	0.82154	17584	1	0.11653
PRR11	6	0.0058345	0.02334	475	3	-0.43299	0.22873	0.38209	7827	2	0.23831
AP5Z1	6	0.0058466	0.023391	476	4	-0.3722	0.25395	0.40532	8341	2	0.21439
SLC26A11	6	0.005852	0.02341	477	4	-0.24628	0.50138	0.62697	12956	1	0.26687
MAML2	6	0.0058555	0.023428	478	5	-0.31576	0.58859	0.66615	13951	1	0.20579
SLC41A2	6	0.0058771	0.023514	479	5	-0.21737	0.99853	0.99853	21431	0	0
MST1L	6	0.0058849	0.023549	480	3	-0.34505	0.038267	0.10944	2239	1	0.44625
H1FNT	6	0.005986	0.02393	481	1	-0.83549	0.62534	0.6846	14413	1	0.31001
ARHGEF2	6	0.0060543	0.024177	482	3	-0.3933	0.052271	0.13491	2741	2	0.34865
hsa-mir-1284	4	0.006058	0.020043	483	3	-0.67382	0.29852	0.40904	9187	1	0.29124
TAS2R30	6	0.0060717	0.024234	484	5	-0.22279	0.43522	0.57699	11861	1	0.4845
PRPF31	6	0.0060876	0.024301	485	1	-0.64463	0.011787	0.039553	857	2	0.65077
MSX1	6	0.0060967	0.024337	486	5	-0.23399	0.70819	0.73266	15590	1	0.22657
SVIP	6	0.0060985	0.024344	487	2	-0.44902	0.023449	0.071342	1470	4	0.203
JAKMIP3	6	0.0061101	0.024387	488	3	-0.46138	0.51835	0.63412	13144	1	0.21659
METTL17	6	0.0061228	0.024434	489	2	-0.42202	0.12464	0.2542	5155	3	0.23345
HACL1	6	0.0061326	0.024474	490	3	-0.47415	0.10407	0.2213	4495	3	0.25671
CALHM2	6	0.0061384	0.024498	491	1	-0.5322	0.98199	0.98219	21085	0	0
NDN	6	0.0061391	0.024501	492	3	-0.31893	0.54701	0.64659	13434	1	0.21744
KCTD9	6	0.0061744	0.024641	493	4	-0.38142	0.027439	0.081758	1692	1	0.56631
EQTN	6	0.0061864	0.02468	494	2	-0.66206	0.66803	0.70813	14993	1	0.16472
KRT84	6	0.0061892	0.024689	495	1	-0.49167	0.030592	0.089885	1858	3	0.34557
hsa-mir-4500	4	0.0061943	0.020382	496	3	-0.3054	0.16047	0.25918	6322	1	0.30113
SLC7A8	6	0.00621	0.024762	497	3	-0.34178	0.029084	0.086012	1783	2	0.49845
SLX4IP	6	0.0062252	0.024827	498	5	-0.21871	0.84948	0.84931	18188	0	0
MED20	6	0.00624	0.024876	499	1	-0.59247	0.56911	0.65675	13721	1	0.22881
WASF2	6	0.006254	0.024908	500	3	-0.34622	0.68758	0.71963	15278	1	0.33253
SMIM10	6	0.0062601	0.024926	501	4	-0.33577	0.95151	0.95166	20432	0	0
GUCY2C	6	0.0062709	0.024961	502	3	-0.45317	0.96433	0.96437	20692	0	0
NKX6-3	6	0.0062908	0.025012	503	2	-0.5478	0.0011996	0.0053082	122	1	1.7574
PYDC1	6	0.0062912	0.025012	504	4	-0.27756	0.56028	0.65254	13586	1	0.27451
hsa-mir-520e	4	0.0063065	0.020648	505	3	-0.31225	0.63821	0.64125	14599	1	0.12525
FAM167B	6	0.0063095	0.025065	506	3	-0.41558	0.90562	0.90571	19380	0	0
TSPAN9	6	0.0063417	0.025162	507	3	-0.19392	0.67086	0.70976	15033	1	0.25475
RBM7	6	0.0063442	0.025168	508	2	-0.55341	0.84887	0.84871	18180	0	0
MAN1C1	6	0.0063672	0.025236	510	4	-0.36565	0.98944	0.98951	21229	0	0
TAS2R43	6	0.0064287	0.02542	511	2	-0.48006	0.4163	0.55865	11507	2	0.18043
CKMT1A	4	0.0064425	0.020971	512	2	-0.52321	0.78536	0.78533	16868	0	0
DOC2A	6	0.0064433	0.025469	513	2	-0.47188	0.070966	0.16666	3402	2	0.33137
CAP1	6	0.0064587	0.025508	514	2	-0.49697	0.24057	0.3929	8068	2	0.28166
SLC10A2	6	0.0064787	0.025564	515	4	-0.37864	0.82856	0.82843	17737	0	0
HELZ2	6	0.0064852	0.025584	516	4	-0.25865	0.95462	0.95472	20484	0	0
FAM49B	6	0.0064857	0.025585	517	3	-0.35378	0.011411	0.038537	831	2	0.45694
OMP	6	0.006494	0.025616	518	3	-0.24329	0.97024	0.97026	20824	0	0
PTGIS	6	0.0065448	0.025768	519	2	-0.45173	0.18851	0.34552	7026	1	0.40105
WNT9A	6	0.0065504	0.025779	520	4	-0.30319	0.96204	0.9621	20648	0	0
RALGPS2	6	0.0065541	0.025794	521	2	-0.47292	0.0049183	0.01987	440	2	0.83208
ZNF483	6	0.0065569	0.025802	522	3	-0.36765	0.15008	0.29445	6005	2	0.2719
FAM184A	6	0.0065829	0.025874	523	3	-0.33268	0.43036	0.57228	11781	2	0.20599
CEACAM4	6	0.0065956	0.025919	524	2	-0.41137	0.082102	0.18521	3756	2	0.4357
UGGT2	6	0.0066453	0.026056	525	4	-0.32637	0.99076	0.9908	21260	0	0
hsa-mir-4312	4	0.0066737	0.021523	526	2	-0.82461	0.73761	0.73759	16045	0	0
CYP4F11	6	0.0066793	0.026153	527	4	-0.25441	0.98431	0.98447	21133	0	0
C1orf56	6	0.0066963	0.026205	528	4	-0.38854	0.99907	0.99908	21445	0	0
TUB	6	0.0066972	0.026208	529	2	-0.50887	0.31983	0.46681	9584	2	0.22066
MAST4	6	0.0067161	0.026255	530	3	-0.33287	0.0043693	0.017787	392	3	0.6637
MYT1	6	0.0067285	0.026294	531	4	-0.21572	0.9729	0.97296	20881	0	0
SCAMP1	6	0.006734	0.02631	532	4	-0.26025	0.21396	0.36866	7534	2	0.30546
GKN2	6	0.006748	0.026351	533	3	-0.32066	0.38681	0.53037	10928	1	0.36973
ANKRD55	6	0.0067988	0.02649	534	2	-0.34746	0.41963	0.56191	11570	1	0.25166
FAM127A	6	0.0068055	0.026509	535	4	-0.37313	0.43684	0.57857	11891	1	0.39592
GPR107	6	0.0068138	0.026538	536	4	-0.28442	0.52424	0.63663	13203	1	0.29944
PPP3CB	6	0.0068398	0.026609	537	3	-0.43377	0.22979	0.38302	7849	1	0.36004
NT5M	6	0.0068496	0.026637	538	4	-0.27974	0.56433	0.65445	13645	1	0.19182
PLEKHH1	6	0.0068576	0.026657	539	4	-0.30627	0.74836	0.76018	16218	1	0.14093
NT5DC1	6	0.0068698	0.026695	540	2	-0.46629	0.66544	0.70658	14950	1	0.18892
MFAP5	6	0.0069003	0.026794	541	2	-0.48615	0.81095	0.81132	17373	1	0.14058
GLIPR2	6	0.006925	0.026867	542	4	-0.3631	0.08077	0.18296	3720	2	0.54907
GNA13	6	0.0069306	0.026881	543	4	-0.29542	0.57287	0.65851	13770	1	0.2534
SF3B4	6	0.0069421	0.026918	544	2	-0.43262	0.82269	0.82257	17603	1	0.30938
WFDC10B	5	0.0069598	0.023848	545	4	-0.37688	0.97854	0.97865	21001	0	0
CSH2	3	0.0069679	0.018983	546	1	-0.60422	0.70275	0.70254	15506	0	0
PDZD8	6	0.0069783	0.027001	547	2	-0.45025	0.42262	0.56484	11631	2	0.18986
hsa-mir-4783	4	0.0069785	0.022237	548	1	-0.57059	0.62047	0.62577	14349	1	0.19112
CLPTM1	6	0.0069991	0.027059	549	2	-0.61644	0.21867	0.37286	7634	1	0.50145
KCNC3	6	0.0070019	0.027068	551	2	-0.50538	0.51604	0.63312	13116	1	0.35381
AIMP2	6	0.0070235	0.027133	552	3	-0.41052	0.48638	0.62088	12821	1	0.41951
ATAD5	6	0.007028	0.027144	553	3	-0.3373	0.65501	0.70065	14819	1	0.21317
HIST1H2AD	6	0.007053	0.027219	554	4	-0.39759	0.072407	0.16905	3449	2	0.35788
CHMP4C	6	0.0070772	0.027285	555	3	-0.4396	0.16297	0.31459	6403	2	0.40158
FAM86B2	3	0.0070822	0.019278	556	2	-0.41158	0.55476	0.55528	13520	1	0.26928
PDS5B	6	0.0071279	0.027434	557	3	-0.45634	0.93394	0.93418	20046	0	0
PKD1	6	0.0071452	0.027485	558	3	-0.4456	0.73687	0.75192	16032	1	0.16814
ISG15	6	0.0071542	0.027505	559	3	-0.15433	0.17298	0.32989	6696	1	0.29425
CHST6	6	0.007205	0.027638	560	3	-0.33904	0.51083	0.63093	13058	1	0.24422
LOC100130705	6	0.0072142	0.027661	561	4	-0.28699	0.70541	0.73089	15542	1	0.21552
EIF4G1	6	0.0072401	0.027741	563	3	-0.45924	0.94162	0.94187	20214	0	0
DGKG	6	0.0072557	0.027781	564	4	-0.25139	0.86364	0.86353	18487	0	0
AP3B2	6	0.0073025	0.027919	566	3	-0.45812	0.78707	0.79049	16895	1	0.14327
CD86	6	0.0073065	0.027929	567	1	-0.95498	0.86728	0.86722	18557	0	0
TMEM41B	6	0.0073299	0.027998	568	3	-0.47946	0.84586	0.84569	18113	0	0
LAYN	6	0.0073343	0.028013	569	4	-0.20129	0.63643	0.69042	14575	1	0.24205
TMEM57	6	0.0073573	0.028074	570	2	-0.48073	0.93024	0.93047	19967	0	0
TK2	6	0.0073674	0.028103	571	4	-0.41642	0.2967	0.44508	9157	1	0.21993
FAM227B	6	0.0073898	0.028171	572	4	-0.38493	0.96469	0.96475	20699	0	0
TMX1	6	0.0073937	0.028184	573	2	-0.5933	0.10171	0.21743	4405	3	0.26893
OARD1	6	0.007408	0.028226	574	1	-0.92256	0.20055	0.35651	7259	2	0.35097
TNFRSF13B	6	0.0074257	0.028272	575	3	-0.50578	0.75479	0.76485	16329	1	0.14288
hsa-mir-4786	4	0.0074289	0.023283	576	2	-0.3668	0.69443	0.69449	15385	0	0
PWP1	6	0.0074588	0.028367	577	1	-0.50627	0.15175	0.29706	6054	3	0.17279
PNMT	6	0.0074631	0.028375	578	2	-0.42979	0.087923	0.19483	3943	3	0.18751
AHSA2	6	0.0074676	0.028388	579	4	-0.46685	0.98835	0.98845	21207	0	0
SLK	6	0.0074792	0.028418	580	2	-0.50278	0.032183	0.093954	1947	3	0.26481
FCRLB	6	0.0075095	0.028511	581	3	-0.4517	0.94785	0.94801	20352	0	0
EXOSC4	6	0.0075267	0.028559	582	4	-0.28791	0.74489	0.75766	16155	1	0.15274
APOBR	6	0.007555	0.028636	583	4	-0.2864	0.97844	0.9786	20996	0	0
WDR83	6	0.007611	0.02879	585	3	-0.27285	0.96047	0.96049	20617	0	0
ALOX12	6	0.007643	0.028873	586	4	-0.29262	0.92344	0.92365	19807	0	0
TLL2	6	0.0076618	0.02893	587	4	-0.26206	0.10441	0.22185	4506	1	0.65276
ATP10B	6	0.0077125	0.029075	588	3	-0.29041	0.91917	0.91938	19707	0	0
CLPX	6	0.0077217	0.029104	589	3	-0.49393	0.93368	0.93391	20041	0	0
HERC6	6	0.0077361	0.029145	590	4	-0.36649	0.42193	0.56414	11613	1	0.2593
CNTNAP3	4	0.0077573	0.024049	591	2	-0.55295	0.9063	0.90622	19396	0	0
GPC3	6	0.0077633	0.02922	592	2	-0.61252	0.92986	0.9301	19951	0	0
RPL11	6	0.007814	0.029372	594	3	-0.19246	0.52862	0.63856	13248	1	0.26781
hsa-mir-3133	3	0.0078269	0.021205	595	3	-0.28425	0.99217	0.99226	21288	0	0
BST2	6	0.0078442	0.029456	596	4	-0.30194	0.1876	0.34473	7013	1	0.39489
OR6C68	6	0.0078445	0.029457	597	3	-0.54138	0.10115	0.21655	4383	2	0.29304
PCNA	6	0.0078566	0.029492	598	3	-0.41422	0.90936	0.90949	19468	0	0
RINT1	6	0.0078687	0.029526	599	3	-0.40819	0.14903	0.29281	5965	2	0.29389
PTGDS	6	0.0078695	0.029527	600	2	-0.56271	0.87618	0.87618	18766	0	0
GIMAP8	6	0.007886	0.029567	601	2	-0.43523	0.73243	0.74883	15964	1	0.40052
hsa-mir-4532	4	0.0078927	0.024378	602	3	-0.39714	0.58635	0.59725	13926	1	0.12476
LRPAP1	6	0.0079135	0.029646	603	3	-0.35325	0.73159	0.74824	15952	1	0.16993
HOXB6	6	0.0079155	0.029653	604	3	-0.3841	0.9604	0.96042	20616	0	0
RANGAP1	6	0.007919	0.029663	605	3	-0.40971	0.0026844	0.011301	256	2	0.42506
hsa-mir-4323	4	0.0079221	0.024446	606	3	-0.27862	0.51134	0.54038	13064	1	0.21071
KRTAP5-11	6	0.0079662	0.029798	607	2	-0.32817	0.85573	0.85559	18327	0	0
FOSB	6	0.0080164	0.029938	608	4	-0.25907	0.26176	0.4127	8494	1	0.34243
SHANK1	6	0.0080169	0.029941	609	2	-0.38831	0.90931	0.90943	19467	0	0
PRPF8	6	0.0080322	0.029981	610	4	-0.33837	0.96348	0.96354	20672	0	0
GTPBP8	6	0.0080677	0.03008	611	3	-0.22701	0.10102	0.21634	4376	2	0.29725
MED12	6	0.0081035	0.030176	612	4	-0.22013	0.24215	0.39438	8101	1	0.43191
POLA1	6	0.0081208	0.030228	613	3	-0.65589	0.27502	0.42502	8750	1	0.34467
SETD2	6	0.0081517	0.030319	614	3	-0.44619	0.39496	0.53822	11084	1	0.29692
EIF4B	6	0.0081555	0.030329	615	3	-0.58478	0.39226	0.53566	11025	1	0.23817
HSCB	6	0.0081691	0.030361	616	3	-0.31679	0.27838	0.4281	8813	1	0.51764
PABPC1	6	0.0081803	0.030389	617	3	-0.32649	0.50491	0.62846	12993	1	0.28813
PHYHIP	6	0.0081945	0.030431	618	4	-0.19482	0.90911	0.90925	19462	0	0
SLC35G2	6	0.0082198	0.030502	619	3	-0.40644	0.25379	0.40518	8333	1	0.4343
B3GAT2	6	0.0082299	0.030534	620	4	-0.26189	0.99791	0.99793	21420	0	0
DNM1	6	0.0082386	0.030558	621	4	-0.25873	0.9446	0.94477	20288	0	0
HIST1H2AL	6	0.0082475	0.030585	622	4	-0.36461	0.9909	0.99092	21263	0	0
ADCY9	6	0.0082706	0.030651	623	2	-0.42837	0.0071767	0.026546	577	4	0.34433
TTC9	6	0.0083051	0.030746	624	3	-0.35963	0.41893	0.56122	11562	2	0.15982
OR8G1	5	0.0083187	0.027993	625	4	-0.26097	0.99836	0.99839	21429	0	0
GPRIN1	6	0.0083367	0.030827	626	3	-0.59394	0.98757	0.98766	21192	0	0
ARHGAP20	6	0.008372	0.030931	627	3	-0.30127	0.060446	0.14888	3038	1	0.54136
APLP1	6	0.0083961	0.031006	628	4	-0.27937	0.96236	0.96241	20653	0	0
PSMC4	6	0.0084214	0.031076	629	3	-0.47615	0.83394	0.83375	17859	0	0
TAS1R3	6	0.0084227	0.031079	630	1	-0.77451	0.095082	0.20665	4187	3	0.27734
CLDN18	6	0.0084734	0.031218	631	2	-1.4803	0.23499	0.38777	7960	1	0.33421
C12orf74	6	0.0084838	0.031242	632	3	-0.31226	0.050929	0.13252	2691	3	0.3534
NIPAL3	6	0.0085103	0.031316	633	4	-0.26904	0.93411	0.93435	20049	0	0
LOC100288814	6	0.0085198	0.031341	634	4	-0.35739	0.89868	0.89877	19238	0	0
BAK1	6	0.0085224	0.03135	635	3	-0.30029	0.20172	0.3576	7284	1	0.36508
LCORL	6	0.0085241	0.031357	636	2	-0.46423	0.93128	0.93151	19990	0	0
NCKAP1L	6	0.0085692	0.031483	637	3	-0.35907	0.065622	0.15762	3221	1	0.41653
C21orf59	6	0.0085748	0.031499	638	4	-0.23811	0.9051	0.9052	19369	0	0
SUFU	6	0.0085751	0.031501	639	4	-0.35776	0.93462	0.93486	20059	0	0
LINGO2	6	0.0086256	0.031643	640	2	-0.47711	0.95139	0.95155	20427	0	0
SMG7	6	0.008655	0.031723	641	2	-0.38419	0.036992	0.1062	2171	4	0.16945
BOD1	6	0.0086658	0.031763	642	3	-0.50318	0.36562	0.51006	10505	1	0.29042
KRTAP27-1	6	0.0086665	0.031764	643	2	-0.3946	0.29318	0.4418	9105	2	0.20816
WAC	6	0.0086763	0.031788	644	3	-0.35071	0.81677	0.81684	17490	1	0.14542
WDR92	6	0.0087009	0.031862	645	4	-0.29512	0.92214	0.92232	19778	0	0
hsa-mir-4292	4	0.0087048	0.026289	646	2	-0.43783	0.49998	0.53238	12939	1	0.1969
DNAJB8	6	0.008714	0.031905	648	4	-0.41898	0.28855	0.43754	9007	1	0.36437
C1orf68	6	0.008727	0.031941	649	1	-1.9928	0.63638	0.6904	14574	1	0.30928
TIMM44	6	0.0087404	0.031979	650	4	-0.23737	0.88016	0.88016	18851	0	0
H2AFJ	6	0.008742	0.031983	651	4	-0.40225	0.86352	0.86341	18484	0	0
GPSM1	6	0.0087777	0.032087	652	2	-0.34822	0.46281	0.60413	12421	2	0.18256
SLC38A4	6	0.0088284	0.032231	653	1	-0.60903	0.15076	0.29555	6025	3	0.14119
HES1	6	0.0088626	0.032317	654	3	-0.46409	0.702	0.72868	15491	1	0.16578
SPCS2	6	0.0088684	0.032332	655	2	-0.62413	0.28358	0.43287	8908	2	0.26114
GRIK5	6	0.0088791	0.032365	656	1	-0.52129	0.02609	0.078254	1624	2	0.50832
ENDOD1	6	0.0088967	0.032422	657	4	-0.33389	0.95064	0.95078	20414	0	0
ZFP30	6	0.0088975	0.032425	658	2	-0.55849	0.20024	0.35621	7251	2	0.26666
LRP11	6	0.0089091	0.03246	659	2	-0.5198	0.7952	0.79732	17053	1	0.1505
LZTS2	6	0.0089265	0.032506	660	3	-0.48884	0.79972	0.80122	17141	1	0.17194
COQ5	6	0.0089297	0.032512	661	1	-0.64639	0.79615	0.79814	17071	1	0.15397
hsa-mir-5571	4	0.0089415	0.026825	662	1	-1.1944	0.90952	0.9094	19473	0	0
PRKAR1B	6	0.0089804	0.032671	663	1	-0.56686	0.04187	0.1168	2375	2	0.31278
hsa-mir-3650	4	0.0090177	0.027007	664	3	-0.26064	0.80738	0.80729	17293	0	0
NSMAF	6	0.0090311	0.032819	665	2	-0.72575	0.36792	0.51222	10540	2	0.16584
SLC35G3	6	0.0090818	0.032973	666	2	-0.41634	0.11155	0.23337	4715	3	0.21169
NFKBIE	6	0.0091165	0.033065	667	4	-0.33884	0.46388	0.60521	12452	1	0.30202
OR13C5	6	0.0091325	0.033106	669	2	-0.53285	0.054273	0.1383	2819	3	0.31518
TRIM33	6	0.0091371	0.03312	670	4	-0.29764	0.97335	0.97343	20889	0	0
CCNK	6	0.0091606	0.033181	671	3	-0.35532	0.96186	0.96192	20645	0	0
DENND2D	6	0.0091832	0.033237	672	2	-0.31761	0.5915	0.66758	13990	1	0.23247
VASH1	6	0.0092408	0.033395	673	4	-0.28725	0.48167	0.61901	12771	1	0.2212
ADAT2	6	0.0092845	0.033523	674	2	-0.44991	0.0049692	0.020062	443	2	0.5733
hsa-mir-4796	4	0.0092859	0.027662	675	2	-0.30661	0.88039	0.88033	18858	0	0
REP15	6	0.0092906	0.033538	676	3	-0.61906	0.50511	0.62854	12995	1	0.26442
DR1	6	0.0092965	0.033552	677	2	-0.36973	0.84149	0.84133	18024	0	0
hsa-mir-675	4	0.0093135	0.027726	678	2	-0.54147	0.83892	0.83879	17970	0	0
SEMA7A	6	0.0093234	0.033625	679	4	-0.26904	0.97843	0.97858	20995	0	0
KCNA7	6	0.0093262	0.033638	680	3	-0.4922	0.99641	0.99645	21387	0	0
GPR150	6	0.0093352	0.033662	681	2	-0.42149	0.11983	0.24663	4984	3	0.18216
hsa-mir-6758	4	0.0093473	0.027806	682	1	-0.72872	0.13498	0.22727	5501	1	0.43136
NEBL	6	0.0093545	0.033717	683	4	-0.28044	0.57798	0.66094	13835	1	0.24873
ACMSD	6	0.0093644	0.03375	684	3	-0.4648	0.88642	0.88645	18976	0	0
hsa-mir-4707	4	0.0093811	0.027897	685	2	-0.47911	0.96731	0.96725	20756	0	0
KIAA1737	6	0.0093839	0.033801	686	4	-0.30761	0.6958	0.72469	15408	1	0.1987
WBSCR27	6	0.0093856	0.033805	687	3	-0.40866	0.98827	0.98836	21205	0	0
DDX5	6	0.0093916	0.033821	688	2	-0.57679	0.15472	0.30171	6144	1	0.35232
PPP2R4	6	0.0094035	0.033857	689	2	-0.48096	0.020806	0.064244	1345	3	0.40494
PHACTR3	6	0.0094158	0.033888	690	3	-0.46522	0.15196	0.2974	6063	1	0.52914
LOC441155	6	0.0094325	0.03393	691	4	-0.28358	0.55297	0.64929	13503	1	0.25016
CLCN6	6	0.0094366	0.033938	692	1	-0.51992	0.11006	0.23095	4678	3	0.2932
HRH2	6	0.0094551	0.033988	693	4	-0.40023	0.8279	0.82775	17725	0	0
PDZD9	6	0.0094872	0.034075	694	2	-0.48989	0.31872	0.46577	9565	2	0.23447
NKX2-4	6	0.0095144	0.034153	695	4	-0.2335	0.98292	0.9831	21107	0	0
KLHL38	6	0.0095336	0.034209	696	4	-0.23787	0.94446	0.94462	20286	0	0
MRPL53	6	0.0095379	0.034219	697	1	-0.66702	0.089165	0.19688	3989	3	0.23161
hsa-mir-1343	4	0.0095501	0.028293	698	2	-0.44966	0.7104	0.71038	15630	0	0
LRP2BP	6	0.009553	0.034258	699	2	-0.61353	0.051279	0.13317	2711	3	0.45724
hsa-mir-664a	4	0.0095626	0.02832	700	3	-0.26473	0.97532	0.9754	20932	0	0
ZNF471	6	0.0096532	0.034558	702	4	-0.22609	0.79367	0.79602	17027	1	0.14774
DONSON	6	0.0096899	0.034653	703	2	-0.33084	0.28959	0.43853	9028	1	0.34054
hsa-mir-4742	4	0.0096969	0.028655	704	3	-0.37479	0.98037	0.9804	21053	0	0
TRPM3	6	0.0097098	0.03471	705	4	-0.25819	0.71498	0.73713	15700	1	0.1878
ECE1	6	0.0097134	0.03472	706	4	-0.22555	0.98022	0.98039	21051	0	0
CCDC12	6	0.0097329	0.034781	708	4	-0.25244	0.84544	0.84529	18105	0	0
hsa-mir-320a	4	0.0097465	0.028786	709	3	-0.49927	0.96585	0.96579	20719	0	0
MTERF	6	0.0097554	0.034845	710	3	-0.25391	0.80724	0.80794	17291	1	0.13322
VSX1	6	0.0097912	0.034953	711	1	-0.61892	0.60403	0.67374	14140	1	0.24576
GLYATL2	6	0.0098137	0.035024	712	3	-0.44696	0.90231	0.90243	19321	0	0
TSSK1B	6	0.0098189	0.035036	713	3	-0.36531	0.81737	0.81741	17500	1	0.15098
SENP3	6	0.0098192	0.035037	714	3	-0.36461	0.77123	0.77758	16606	1	0.14084
CYCS	6	0.0098387	0.0351	715	4	-0.29289	0.44879	0.59038	12138	1	0.23112
ZNF618	6	0.0098418	0.035108	716	1	-0.66367	0.55801	0.65157	13557	1	0.23674
RPS4X	6	0.009865	0.035175	717	4	-0.26226	0.41222	0.55474	11441	2	0.19325
AGPS	6	0.0098686	0.035187	718	4	-0.29396	0.72631	0.7446	15866	1	0.20293
HESX1	6	0.0098737	0.0352	719	2	-0.49968	0.062815	0.15291	3121	3	0.29158
EBAG9	6	0.0098925	0.035256	720	3	-0.23573	0.62793	0.68594	14450	1	0.18821
CDON	6	0.0098981	0.035274	721	3	-0.3321	0.86194	0.86183	18449	0	0
PIM3	6	0.0099189	0.035321	722	4	-0.34336	0.28306	0.43239	8895	2	0.2572
TPM1	6	0.0099225	0.03533	723	4	-0.27812	0.94625	0.94639	20325	0	0
RALGAPA1	6	0.009942	0.035383	724	4	-0.35702	0.24462	0.39667	8165	2	0.25178
HERPUD2	6	0.0099431	0.035384	725	2	-0.43302	0.89023	0.89033	19051	0	0
DCSTAMP	6	0.0099701	0.035447	727	3	-0.39767	0.38115	0.52487	10823	1	0.24527
PAGE2	3	0.0099976	0.026765	729	3	-0.21826	0.99	0.99012	21242	0	0
HNRNPA3	6	0.010015	0.035583	730	3	-0.34957	0.4815	0.61894	12768	1	0.2126
PRSS27	6	0.010027	0.035609	731	2	-0.5501	0.68387	0.71737	15225	1	0.18085
AMIGO1	6	0.010029	0.035614	732	3	-0.46554	0.099301	0.21357	4330	2	0.30887
TIA1	6	0.010043	0.035654	733	3	-0.28042	0.85583	0.85569	18331	0	0
SGK110	6	0.010063	0.035704	734	3	-0.41484	0.61904	0.68134	14328	1	0.18726
PCSK5	6	0.010076	0.035739	735	2	-0.35133	0.65784	0.70224	14856	1	0.24673
ATP8B2	6	0.010131	0.0359	736	2	-0.45841	0.40137	0.54432	11212	2	0.2197
TTC5	6	0.010146	0.035948	737	3	-0.30174	0.029881	0.088056	1824	1	0.48375
CAPZB	6	0.010171	0.036019	739	4	-0.44978	0.16795	0.32221	6562	1	0.45103
PRR15	6	0.010187	0.036062	740	3	-0.39375	0.83382	0.83362	17856	0	0
PORCN	6	0.010196	0.036088	741	1	-0.75995	0.26627	0.4169	8588	2	0.30003
hsa-mir-6127	4	0.010226	0.029927	742	1	-0.70928	0.086173	0.16557	3889	2	0.46743
FBL	6	0.010247	0.036219	743	2	-0.44134	0.27133	0.42161	8686	2	0.28448
SNTB2	6	0.010255	0.036238	744	3	-0.41321	0.32223	0.46907	9628	2	0.2977
PRDM6	6	0.010273	0.036279	745	3	-0.5474	0.36002	0.50467	10388	2	0.22602
MNT	6	0.010298	0.036353	746	2	-0.60108	0.51349	0.63202	13093	1	0.16256
FAM216B	6	0.010323	0.036422	747	2	-0.44411	0.37955	0.52334	10791	2	0.36531
hsa-mir-3908	4	0.010327	0.030182	748	1	-0.83275	0.64822	0.6503	14723	1	0.16792
ADPRH	6	0.010329	0.036444	749	2	-0.57638	0.12921	0.26149	5306	3	0.35642
ACKR3	3	0.010345	0.027658	750	2	-0.42839	0.51294	0.51653	13088	1	0.1851
ZNF502	6	0.010348	0.036505	751	2	-0.56744	0.39851	0.54158	11161	2	0.23778
OR5M3	6	0.010356	0.036526	752	3	-0.30097	0.044479	0.12138	2475	2	0.49184
ARF6	6	0.010374	0.036582	753	4	-0.28307	0.99627	0.99631	21384	0	0
hsa-mir-7854	4	0.010395	0.030364	754	2	-0.42936	0.31973	0.42065	9583	1	0.18859
GRM4	6	0.010399	0.036646	755	2	-0.46283	0.91582	0.91603	19622	0	0
PLXNA4	6	0.010429	0.036716	756	2	-0.40926	0.20133	0.35725	7273	2	0.25358
C9orf16	6	0.010431	0.036722	757	3	-0.33866	0.99014	0.9902	21246	0	0
LAGE3	6	0.010437	0.036736	758	3	-0.31692	0.39398	0.5373	11060	1	0.46512
SLC16A3	6	0.0105	0.036922	759	2	-0.82514	0.019176	0.059806	1251	3	0.21027
HIST1H2BD	6	0.010511	0.036951	760	2	-0.45199	0.75612	0.76584	16355	1	0.13815
HNRNPA0	6	0.010551	0.037061	761	1	-0.5594	0.028187	0.083686	1728	2	0.34892
TANC2	6	0.010561	0.037091	762	3	-0.56635	0.27661	0.4265	8782	2	0.21366
CPSF3L	6	0.010601	0.037203	763	2	-0.40181	0.32794	0.47437	9746	2	0.16454
ZNF611	4	0.010604	0.030863	764	3	-0.31399	0.96918	0.96913	20797	0	0
WNT5B	6	0.010643	0.037316	765	3	-0.30996	0.45559	0.59706	12276	1	0.20188
C16orf54	6	0.010652	0.037338	766	2	-0.5732	0.37333	0.51734	10647	2	0.14288
hsa-mir-3606	4	0.010665	0.031	767	1	-0.50441	0.2299	0.34564	7853	1	0.3014
TBC1D28	3	0.010674	0.028514	768	1	-0.41896	0.035862	0.072913	2122	1	0.49037
SIDT1	6	0.010674	0.037393	769	4	-0.26001	0.91908	0.91929	19705	0	0
GFM2	6	0.010716	0.037512	770	4	-0.24105	0.052954	0.13605	2765	1	0.4102
TAS2R19	6	0.010753	0.037601	771	2	-0.35798	0.86309	0.86298	18473	0	0
HID1	6	0.010794	0.037713	773	4	-0.27332	0.93614	0.93634	20104	0	0
hsa-mir-4263	4	0.0108	0.031312	774	2	-0.34827	0.94328	0.94319	20249	0	0
OR13C9	6	0.010804	0.037736	775	2	-0.34523	0.018623	0.058322	1227	1	0.61871
XG	6	0.010861	0.03789	777	4	-0.35274	0.58197	0.66289	13879	1	0.26785
NFAM1	6	0.010869	0.037911	778	4	-0.35724	0.37782	0.52168	10753	1	0.33513
HIST1H2AK	6	0.010905	0.038003	779	3	-0.41679	0.24511	0.39711	8173	2	0.26629
PRICKLE1	6	0.010956	0.038142	780	3	-0.22539	0.94075	0.94098	20204	0	0
AP5B1	6	0.010971	0.038184	781	4	-0.24176	0.97143	0.97151	20849	0	0
TRAPPC11	6	0.011031	0.038346	782	3	-0.4192	0.91138	0.91154	19517	0	0
R3HDM4	6	0.011037	0.038366	783	4	-0.38483	0.977	0.97714	20962	0	0
hsa-mir-4751	4	0.01104	0.031854	784	3	-0.33231	0.17974	0.28329	6866	1	0.41218
HYPK	6	0.011051	0.038401	785	3	-0.28023	0.70646	0.73156	15557	1	0.18814
HCN1	6	0.011057	0.038413	786	2	-0.50487	0.97284	0.9729	20879	0	0
TENC1	6	0.011062	0.038429	787	4	-0.30175	0.69396	0.72354	15378	1	0.2261
hsa-mir-4735	4	0.011093	0.031983	788	3	-0.30468	0.98703	0.98702	21179	0	0
TMEM120B	6	0.011103	0.038547	789	4	-0.26057	0.26299	0.41384	8527	1	0.43137
hsa-mir-4482	4	0.011104	0.032011	790	1	-0.55824	0.19528	0.30269	7152	2	0.16281
NSMF	6	0.011107	0.038562	791	2	-0.36916	0.8578	0.85767	18372	0	0
HGFAC	6	0.011147	0.038677	792	3	-0.34514	0.31221	0.45965	9440	1	0.28318
WDR19	6	0.011158	0.038712	793	2	-0.41079	0.024791	0.07489	1534	1	0.4888
METTL25	6	0.011165	0.038729	794	4	-0.27325	0.79929	0.80085	17133	1	0.14434
ZNF189	6	0.01118	0.038767	795	3	-0.46723	0.34394	0.48951	10071	2	0.18598
FMO1	6	0.011185	0.038785	796	4	-0.22348	0.71291	0.73576	15674	1	0.23772
SMAD1	6	0.011209	0.038846	797	3	-0.29056	0.82443	0.82428	17648	1	0.18818
PNMAL1	6	0.011231	0.038909	798	2	-0.41804	0.8914	0.89149	19068	0	0
HSPA4L	6	0.011237	0.038931	799	3	-0.40318	0.049679	0.13034	2647	2	0.32202
NGB	6	0.011244	0.038952	800	3	-0.39676	0.29135	0.44014	9067	1	0.46588
TNFRSF1A	6	0.011259	0.038995	801	4	-0.31578	0.47717	0.61723	12724	1	0.54252
ITGAE	6	0.01131	0.039135	802	1	-0.53264	0.39206	0.53545	11023	2	0.25837
LCE1A	5	0.011352	0.03713	803	4	-0.38744	0.77698	0.77724	16707	0	0
KCTD11	6	0.011358	0.039269	804	4	-0.25248	0.91694	0.91715	19653	0	0
NARG2	6	0.01136	0.039274	805	2	-0.62198	0.30327	0.45121	9259	1	0.20544
NAT6	6	0.011364	0.039287	806	4	-0.30562	0.64912	0.69738	14737	1	0.22287
OPA1	6	0.011395	0.039369	807	3	-0.35375	0.93034	0.93058	19969	0	0
IDH2	6	0.011399	0.039384	808	3	-0.41373	0.34797	0.49336	10154	2	0.16001
CLEC1B	6	0.011408	0.03941	809	4	-0.29699	0.84602	0.84584	18119	0	0
VSNL1	6	0.011434	0.039473	810	3	-0.43444	0.29574	0.4442	9140	2	0.24355
hsa-mir-4270	4	0.011439	0.032774	811	3	-0.3101	0.70988	0.70986	15622	0	0
LOC283403	6	0.011452	0.039519	812	2	-0.49397	0.75242	0.76314	16286	1	0.1958
ACOXL	6	0.011458	0.039533	813	2	-0.47936	0.34758	0.49299	10149	1	0.34541
C3orf52	6	0.011462	0.039542	814	1	-0.52209	0.28464	0.43388	8931	2	0.23871
SIGLEC7	6	0.011475	0.039582	815	4	-0.32863	0.98544	0.9856	21153	0	0
EIF4EBP1	6	0.011503	0.039665	816	4	-0.29268	0.97898	0.97913	21013	0	0
MLANA	6	0.011563	0.039823	817	4	-0.28177	0.98486	0.98502	21141	0	0
BLZF1	6	0.011563	0.039824	818	3	-0.26774	0.45507	0.59654	12269	1	0.29659
ADIRF	6	0.011566	0.039836	819	3	-0.36727	0.90906	0.9092	19460	0	0
SCN4A	6	0.011582	0.039885	820	2	-0.62325	0.041081	0.11543	2357	3	0.41543
hsa-mir-4449	4	0.011618	0.033191	821	3	-0.30986	0.21232	0.32397	7505	1	0.71077
NEU3	6	0.011622	0.039982	822	2	-0.58328	0.92238	0.92257	19784	0	0
COL20A1	6	0.011631	0.040001	823	3	-0.30225	0.68799	0.71988	15284	1	0.14672
CISD1	6	0.011646	0.040045	824	4	-0.27351	0.26964	0.42003	8657	2	0.23089
PTRH2	6	0.011664	0.040099	825	4	-0.20683	0.97998	0.98015	21045	0	0
MACF1	6	0.011664	0.040099	826	2	-0.55734	0.40811	0.5508	11361	2	0.1487
HENMT1	6	0.011665	0.040101	827	3	-0.35092	0.96005	0.96006	20605	0	0
TSPAN31	6	0.011689	0.040166	828	3	-0.30175	0.28214	0.43154	8882	1	0.25303
PCSK2	6	0.011715	0.040231	829	2	-0.36981	0.4717	0.61289	12616	1	0.19455
CYP1A2	6	0.011745	0.040319	830	4	-0.30146	0.68656	0.719	15265	1	0.17293
OR8H2	6	0.011759	0.040354	831	4	-0.26849	0.8103	0.8107	17352	1	0.16378
BRAP	6	0.011765	0.040368	832	1	-0.36875	0.77268	0.77874	16627	1	0.26155
PRADC1	6	0.011866	0.040651	834	3	-0.28269	0.13029	0.26319	5345	2	0.30112
hsa-mir-6883	4	0.011886	0.033812	835	3	-0.44874	0.76221	0.76223	16453	0	0
hsa-mir-548w	3	0.011891	0.031564	836	1	-0.6457	0.65419	0.65403	14807	0	0
UROD	6	0.011906	0.040752	837	4	-0.20326	0.080294	0.18217	3703	1	0.32914
CBR4	6	0.011917	0.040783	838	4	-0.17263	0.82463	0.82447	17654	1	0.1184
ALDH1B1	6	0.011919	0.040791	839	3	-0.32748	0.88666	0.8867	18981	0	0
FOSL1	6	0.01192	0.040794	840	4	-0.32185	0.14585	0.28784	5850	1	0.46324
TMEM187	6	0.011967	0.040922	841	3	-0.447	0.25171	0.40317	8296	2	0.35233
LARP4B	6	0.011967	0.040924	842	2	-0.68966	0.75828	0.76749	16383	1	0.1386
INSL6	6	0.012008	0.041032	843	4	-0.35529	0.97226	0.97232	20859	0	0
PVRL3	6	0.012018	0.041064	844	3	-0.23441	0.39229	0.53568	11026	2	0.17359
MAPK13	6	0.01203	0.041094	845	4	-0.35727	0.97281	0.97288	20878	0	0
ATP5G1	6	0.012039	0.041123	846	3	-0.42122	0.057825	0.14446	2942	2	0.35071
ABHD5	6	0.01208	0.04124	847	4	-0.27801	0.86071	0.86058	18424	0	0
LRRC46	6	0.012083	0.041248	848	4	-0.34407	0.99903	0.99903	21444	0	0
KNDC1	6	0.012086	0.041259	849	4	-0.46894	0.38464	0.52821	10895	1	0.30243
ANKRD6	6	0.012099	0.041293	850	3	-0.39881	0.55796	0.65155	13555	1	0.22891
ZFAND6	6	0.012106	0.041312	851	2	-0.35204	0.3065	0.45428	9338	2	0.18303
HSPBAP1	6	0.012119	0.041344	852	2	-0.36027	0.062529	0.15243	3110	2	0.40034
PDGFRA	6	0.012133	0.04138	853	3	-0.36176	0.2781	0.42785	8804	1	0.27799
C19orf57	6	0.01215	0.041428	854	3	-0.36469	0.21983	0.37389	7664	1	0.47067
DEPDC1	6	0.01217	0.041478	855	3	-0.31828	0.76323	0.77124	16467	1	0.13181
ZFP91	6	0.0122	0.041566	856	3	-0.3058	0.23837	0.39088	8033	1	0.29676
ATP1A3	6	0.01222	0.041617	857	2	-0.50948	0.81899	0.81896	17533	1	0.1621
CASP6	6	0.01224	0.041679	858	3	-0.42315	0.161	0.31152	6338	2	0.28019
PBK	6	0.012271	0.041757	859	3	-0.52441	0.87422	0.87422	18717	0	0
hsa-mir-6509	4	0.012285	0.034763	860	3	-0.25303	0.95787	0.9578	20559	0	0
ZHX2	6	0.012293	0.041817	861	4	-0.26111	0.25183	0.40329	8297	1	0.3222
BCS1L	6	0.012372	0.042033	862	1	-0.70582	0.033908	0.098386	2036	2	0.52213
BMP8B	3	0.012372	0.032771	863	2	-0.43341	0.21945	0.29293	7655	1	0.34122
GPATCH2L	6	0.012422	0.042185	864	1	-0.67249	0.029732	0.087684	1812	2	0.5099
PCDH19	6	0.012473	0.042339	865	2	-0.43969	0.069573	0.16425	3365	2	0.33914
MAPK8IP2	6	0.012488	0.042399	866	4	-0.36316	0.47937	0.61808	12749	1	0.25147
PPP6R2	6	0.012523	0.042491	867	3	-0.13997	0.8558	0.85566	18330	0	0
hsa-mir-34a	4	0.012555	0.035358	868	3	-0.19542	0.98369	0.98367	21122	0	0
SPRR1A	6	0.012574	0.042627	869	3	-0.24204	0.61837	0.68099	14326	1	0.1941
hsa-mir-1227	4	0.012577	0.035406	870	3	-0.31102	0.82157	0.82154	17582	0	0
RNF219	6	0.012598	0.042703	871	3	-0.36132	0.75424	0.76445	16322	1	0.12683
IHH	6	0.012603	0.042717	872	4	-0.29406	0.96981	0.96985	20815	0	0
DPPA4	6	0.012624	0.042771	873	2	-0.41251	0.05316	0.13641	2771	3	0.2414
NFATC2	6	0.01264	0.042815	874	2	-0.63607	0.0062749	0.023927	522	2	0.41745
hsa-mir-6070	4	0.012656	0.035583	875	1	-0.88483	0.67081	0.6714	15031	1	0.14358
ARRB2	6	0.012675	0.042909	876	2	-0.38913	0.78875	0.79192	16931	1	0.17612
hsa-mir-1277	4	0.012687	0.035664	877	2	-0.35782	0.72636	0.72638	15867	0	0
TPCN2	6	0.012702	0.042984	878	3	-0.43393	0.71557	0.73752	15709	1	0.18057
RPS27L	6	0.012726	0.04306	879	2	-0.3201	0.32844	0.47485	9758	2	0.33492
ANGPT2	6	0.01275	0.043126	880	3	-0.35773	0.65717	0.70185	14848	1	0.24114
PSMB3	6	0.012764	0.043171	881	3	-0.28733	0.13982	0.27832	5670	2	0.37121
CENPF	6	0.012776	0.043205	882	3	-0.47909	0.08238	0.18568	3768	2	0.27805
ANO1	6	0.012807	0.043282	883	3	-0.37262	0.18282	0.3404	6920	2	0.36833
ZNF436	6	0.012827	0.043338	884	1	-0.66681	0.064593	0.1559	3184	2	0.50274
CYP4A22	6	0.012855	0.043425	885	4	-0.22129	0.97982	0.98	21040	0	0
ELOVL1	6	0.012856	0.043425	886	4	-0.34401	0.16589	0.31908	6492	2	0.25923
FH	6	0.012859	0.043431	887	2	-0.38214	0.7055	0.73096	15543	1	0.17589
KLHL11	6	0.012877	0.043479	888	1	-0.73213	0.083311	0.18719	3794	2	0.35879
PAX7	6	0.012882	0.043491	889	4	-0.35438	0.28805	0.43709	9000	1	0.42879
hsa-mir-498	4	0.012892	0.036136	890	1	-0.52684	0.074066	0.15009	3497	1	0.45585
ZNF280C	6	0.012941	0.043665	891	3	-0.42162	0.94749	0.94764	20346	0	0
GRIN2D	6	0.012959	0.043714	892	4	-0.27576	0.83765	0.83749	17945	0	0
OAZ1	6	0.012978	0.043768	893	4	-0.28203	0.97601	0.97616	20941	0	0
UCHL5	6	0.012994	0.043806	894	4	-0.22963	0.97811	0.97826	20987	0	0
PTPN4	6	0.013043	0.043942	895	3	-0.2458	0.30081	0.44894	9222	2	0.39161
CATSPER2	6	0.013059	0.043988	896	4	-0.27085	0.92165	0.92186	19767	0	0
COX8C	6	0.013067	0.044009	897	4	-0.26847	0.46476	0.60609	12474	1	0.59035
NCL	6	0.013073	0.044025	898	3	-0.37075	0.020508	0.063457	1321	2	0.29767
USF2	6	0.013115	0.044139	899	4	-0.36448	0.4091	0.55174	11383	1	0.19699
ZCCHC6	6	0.013127	0.044174	900	4	-0.35317	0.81759	0.81763	17505	1	0.16344
NUP93	6	0.01313	0.044179	901	2	-0.48593	0.27409	0.42416	8726	2	0.3093
SAMM50	6	0.013134	0.044192	902	4	-0.30417	0.9986	0.99861	21437	0	0
ELAVL2	6	0.01315	0.044235	903	2	-0.46947	0.38273	0.52637	10854	1	0.27718
OR56A4	6	0.013163	0.044269	904	3	-0.51765	0.91707	0.91727	19658	0	0
CAMK2G	6	0.01318	0.044313	905	1	-0.51639	0.0083609	0.029914	652	4	0.21069
ZNF175	6	0.013192	0.044348	906	2	-0.57187	0.0051344	0.020557	452	3	0.44887
TRIM26	6	0.013193	0.044349	907	4	-0.29115	0.9878	0.98788	21195	0	0
LACC1	6	0.013208	0.044388	908	4	-0.24675	0.91492	0.91508	19597	0	0
AUP1	6	0.013243	0.044478	909	3	-0.41277	0.34151	0.48717	10026	2	0.23053
UTS2B	6	0.013281	0.044585	910	1	-0.68867	0.32758	0.47403	9742	1	0.31898
ACOX3	6	0.013283	0.044589	911	4	-0.27028	0.92909	0.92933	19933	0	0
SRGAP1	6	0.013289	0.044606	912	3	-0.43668	0.58615	0.66495	13924	1	0.25654
DUSP3	6	0.013303	0.044643	913	3	-0.347	0.99293	0.99299	21307	0	0
ENPEP	6	0.013317	0.044678	914	2	-0.43439	0.78033	0.78489	16782	1	0.25411
RASSF6	6	0.013332	0.044717	915	2	-0.50727	0.0054257	0.021402	473	2	0.66454
UBXN7	6	0.013343	0.044751	916	4	-0.24988	0.91708	0.91729	19659	0	0
TPRKB	6	0.013356	0.04479	917	4	-0.2342	0.49384	0.62389	12879	1	0.27484
MLLT11	6	0.013359	0.044796	918	2	-0.33307	0.0062908	0.023968	523	2	0.46679
HOXD12	6	0.013366	0.044816	919	2	-0.70647	0.037822	0.10831	2216	1	0.92352
ZNF480	6	0.013407	0.044919	920	4	-0.23075	0.44348	0.5852	12043	1	0.22481
LPA	6	0.013433	0.044989	921	3	-0.24177	0.92774	0.92798	19903	0	0
GMPPB	6	0.01345	0.045034	922	4	-0.32666	0.99661	0.99666	21392	0	0
CHRNA2	6	0.013474	0.045098	923	4	-0.3145	0.713	0.73582	15675	1	0.24247
SLC16A1	6	0.013483	0.04513	924	3	-0.29084	0.4257	0.56778	11685	1	0.62512
CHST10	6	0.013534	0.045274	925	2	-0.54337	0.80221	0.80338	17198	1	0.32941
GIMD1	6	0.013555	0.04533	926	3	-0.3216	0.08874	0.19619	3976	1	0.43518
MUC15	6	0.013559	0.045339	927	4	-0.35513	0.44962	0.59124	12161	2	0.16595
KRTAP21-3	4	0.013578	0.037715	928	3	-0.23346	0.33335	0.42821	9872	1	0.23683
HLX	6	0.013584	0.045415	929	1	-0.5523	0.34009	0.48584	9995	2	0.25521
SLC24A1	6	0.013602	0.045462	930	4	-0.25062	0.76266	0.77078	16462	1	0.19937
NCK2	6	0.013635	0.045553	932	1	-0.86857	0.5551	0.65026	13526	1	0.26216
ZNF662	6	0.013685	0.045691	933	2	-0.45474	0.11208	0.23423	4734	3	0.26321
ANO5	6	0.013711	0.045757	934	2	-0.58947	0.22933	0.38262	7841	1	0.49159
PRC1	6	0.013725	0.045786	935	3	-0.39243	0.088078	0.19511	3954	1	0.31781
DNAJC16	6	0.013736	0.045811	936	3	-0.3091	0.30069	0.44883	9221	1	0.27147
ANO10	6	0.01375	0.045854	937	4	-0.31308	0.92798	0.92823	19910	0	0
CDKN2C	6	0.013755	0.045867	938	4	-0.28407	0.78756	0.79091	16908	1	0.094264
MMP20	6	0.013763	0.045887	939	3	-0.37991	0.68607	0.71871	15257	1	0.21246
FOXL1	6	0.013784	0.045937	940	3	-0.26386	0.93242	0.93265	20022	0	0
ZNF706	6	0.013786	0.045946	941	1	-0.89575	0.021485	0.066074	1375	1	0.50923
SLC23A1	6	0.01379	0.045961	942	3	-0.33262	0.75523	0.76519	16341	1	0.24766
COL8A2	6	0.013834	0.046083	943	4	-0.21797	0.89329	0.89344	19112	0	0
CNOT7	6	0.013837	0.046088	944	1	-0.41334	0.42554	0.56763	11683	1	0.24864
SMIM11	6	0.013893	0.046242	945	4	-0.25646	0.74949	0.76098	16240	1	0.13787
SLC5A8	6	0.013907	0.04628	946	3	-0.31847	0.94362	0.9438	20255	0	0
DLG1	6	0.013932	0.046357	947	3	-0.37903	0.55388	0.64972	13514	1	0.2679
SLC5A7	6	0.013987	0.046502	948	4	-0.3427	0.90817	0.9083	19440	0	0
SUMO3	6	0.014001	0.046537	949	4	-0.32913	0.99293	0.99299	21308	0	0
ADAMTS8	6	0.014031	0.046621	950	3	-0.35867	0.86271	0.86258	18465	0	0
hsa-mir-4321	4	0.014039	0.038794	951	2	-0.46848	0.64488	0.64725	14681	1	0.33641
PLEKHA7	6	0.014053	0.04668	952	2	-0.41385	0.44351	0.58523	12045	2	0.31901
RFC4	6	0.014061	0.046699	953	2	-0.43474	0.77671	0.78193	16697	1	0.15946
EYS	6	0.014072	0.046736	954	4	-0.2007	0.64037	0.69258	14636	1	0.23258
MAN2C1	6	0.014089	0.046782	955	2	-0.45237	0.38976	0.53321	10971	1	0.31637
PPP2R5B	6	0.014089	0.046782	956	2	-0.40921	0.20299	0.35875	7307	2	0.43527
PRR22	6	0.014104	0.046808	957	2	-0.60801	0.33226	0.47847	9845	2	0.219
HIP1R	6	0.014104	0.046808	958	4	-0.25361	0.3346	0.48063	9897	1	0.3938
NME3	6	0.01414	0.046904	960	1	-0.52591	0.85467	0.85449	18307	0	0
LTBP4	6	0.014145	0.046923	961	4	-0.27701	0.3727	0.51676	10634	2	0.27785
HIST1H1D	6	0.014148	0.046928	962	4	-0.41052	0.98648	0.98658	21173	0	0
SPAG4	6	0.014166	0.046976	963	4	-0.36871	0.42225	0.56448	11619	1	0.26998
GTPBP3	6	0.014183	0.047031	964	3	-0.46085	0.13169	0.26544	5389	1	0.49536
CALB2	6	0.01424	0.047187	965	1	-0.60318	0.83974	0.83958	17987	0	0
SQLE	6	0.014268	0.047256	966	4	-0.22525	0.024191	0.07329	1510	1	0.53287
TADA2B	6	0.014298	0.047336	967	3	-0.33657	0.066924	0.15977	3275	2	0.35392
NUPR1L	6	0.014341	0.047465	968	2	-0.60864	0.11036	0.23144	4688	1	0.59193
TCP10L	6	0.014345	0.047476	969	3	-0.26571	0.19871	0.35484	7223	1	0.33534
hsa-mir-4326	4	0.014371	0.039567	970	3	-0.49594	0.98052	0.98054	21058	0	0
ST6GALNAC3	6	0.014442	0.047753	971	3	-0.29597	0.8647	0.8646	18506	0	0
FBLIM1	6	0.014489	0.047871	972	4	-0.27177	0.64237	0.69364	14655	1	0.18239
MYH14	6	0.014493	0.047881	973	3	-0.45418	0.22843	0.38181	7822	2	0.27936
RASSF5	6	0.014532	0.047986	974	4	-0.22461	0.9899	0.98996	21240	0	0
NPW	6	0.014543	0.048019	975	2	-0.42302	0.50633	0.62904	13011	1	0.2604
hsa-mir-4462	4	0.014576	0.040042	976	3	-0.23921	0.42161	0.48067	11605	1	0.20722
SMARCA4	6	0.014588	0.048138	977	4	-0.27835	0.91775	0.91794	19672	0	0
SEBOX	6	0.014594	0.048152	978	1	-0.76004	0.84018	0.84003	17994	0	0
DICER1	6	0.014619	0.048229	979	3	-0.34714	0.048504	0.1283	2605	1	0.36159
PRLHR	6	0.01463	0.04826	980	3	-0.26464	0.34145	0.48711	10025	2	0.15715
SLC25A42	6	0.014644	0.048299	981	1	-0.66816	0.16552	0.31848	6481	2	0.24739
ABCC11	6	0.014644	0.048299	982	3	-0.34509	0.39054	0.53395	10983	1	0.29198
MPPED2	6	0.01465	0.048311	983	4	-0.2429	0.4453	0.58696	12076	1	0.24735
HDGFRP3	6	0.014655	0.048328	984	3	-0.27951	0.9821	0.9823	21090	0	0
PRH1	6	0.014668	0.048371	985	3	-0.27886	0.16353	0.31546	6421	3	0.25717
ARL5B	6	0.014671	0.048376	986	4	-0.26434	0.85364	0.85345	18283	0	0
FAT2	6	0.014676	0.04839	987	3	-0.39011	0.97037	0.9704	20829	0	0
POU5F2	6	0.01469	0.048431	988	2	-0.36654	0.56177	0.65324	13609	1	0.32188
SNRNP70	6	0.014712	0.048491	989	2	-0.50016	0.0013372	0.0058714	137	4	0.34824
MAGEL2	6	0.014775	0.04866	990	4	-0.30067	0.96578	0.96582	20718	0	0
PEX11A	6	0.014865	0.0489	991	3	-0.34727	0.40995	0.55257	11397	1	0.27061
GPR128	6	0.014887	0.048961	992	4	-0.27769	0.77862	0.78348	16742	1	0.16739
FOXC2	6	0.014896	0.048993	993	1	-0.6552	0.28365	0.43293	8910	1	0.39078
hsa-mir-6079	4	0.014905	0.040849	994	2	-0.43464	0.25386	0.37521	8336	1	0.1952
OXSM	6	0.014908	0.049021	995	3	-0.27092	0.090959	0.19985	4049	2	0.49906
PIGA	6	0.014947	0.049121	997	2	-0.37045	0.059379	0.14709	2996	3	0.19637
RNF113B	6	0.01499	0.049244	998	4	-0.36406	0.93654	0.93676	20112	0	0
C16orf46	6	0.014997	0.049267	999	2	-0.38802	0.1822	0.33984	6906	2	0.29046
STC1	6	0.015005	0.049289	1000	4	-0.28423	0.46105	0.6024	12377	1	0.25023
AKT3	6	0.015045	0.049399	1001	4	-0.44414	0.94907	0.94922	20380	0	0
hsa-mir-7703	4	0.015049	0.041189	1002	1	-0.52569	0.53897	0.56055	13349	1	0.22669
NDUFS6	6	0.015067	0.049454	1003	4	-0.36287	0.93134	0.93157	19993	0	0
ZNF304	6	0.015098	0.049534	1004	3	-0.22749	0.19309	0.34971	7110	1	0.29598
NCAPH	6	0.015102	0.049543	1005	3	-0.40298	0.43854	0.58027	11926	1	0.24677
MRPL52	6	0.015115	0.049574	1006	4	-0.21531	0.55505	0.65024	13525	1	0.18085
LGI3	6	0.015117	0.049579	1007	2	-0.38212	0.44331	0.58503	12036	2	0.21388
ZNF623	6	0.015125	0.049604	1008	3	-0.32187	0.99227	0.99232	21292	0	0
FCHSD1	6	0.015128	0.049612	1009	3	-0.29841	0.46306	0.60437	12430	1	0.41481
FNDC1	6	0.015146	0.049673	1010	3	-0.36359	0.43184	0.57371	11803	2	0.17391
JPH4	6	0.015149	0.049679	1011	2	-0.4261	0.4817	0.61902	12772	1	0.26843
PSMD9	6	0.015162	0.049719	1012	3	-0.41802	0.75974	0.76857	16400	1	0.14702
PRLR	6	0.015171	0.049741	1013	4	-0.33651	0.99716	0.9972	21405	0	0
AGBL1	6	0.015175	0.049751	1014	3	-0.33496	0.85017	0.85	18204	0	0
PYURF	6	0.015181	0.049765	1015	4	-0.36993	0.8008	0.80216	17166	1	0.12512
C22orf39	6	0.015199	0.049814	1016	2	-0.38191	0.77618	0.7815	16685	1	0.18504
PRRX2	6	0.015207	0.049841	1017	4	-0.42058	0.86985	0.86981	18618	0	0
POTED	4	0.015217	0.041557	1018	1	-0.92505	0.66377	0.66463	14927	1	0.17602
UGT2B15	4	0.015224	0.041569	1019	2	-0.36163	0.36194	0.44471	10427	1	0.25713
RPUSD3	6	0.015249	0.049939	1020	2	-0.55594	0.88299	0.88301	18904	0	0
PCDHB15	6	0.015259	0.049969	1021	3	-0.52467	0.78538	0.7891	16869	1	0.19523
CENPA	6	0.015287	0.050044	1022	4	-0.31608	0.89758	0.89769	19213	0	0
ELF4	6	0.015295	0.050066	1023	4	-0.23214	0.072255	0.16881	3444	2	0.40679
MRPL37	6	0.01534	0.050172	1024	3	-0.48507	0.88252	0.88252	18893	0	0
CKMT1B	4	0.015347	0.041849	1025	3	-0.24816	0.49453	0.52859	12886	1	0.21965
CLDN22	6	0.01535	0.0502	1026	1	-0.62846	0.28358	0.43286	8907	2	0.33297
hsa-mir-4745	4	0.015353	0.041869	1027	3	-0.54357	0.90053	0.90046	19285	0	0
HOXA3	6	0.015365	0.050239	1028	4	-0.25656	0.12458	0.25412	5154	2	0.44944
ZMYM4	6	0.015401	0.050345	1029	2	-0.46319	0.92785	0.92809	19908	0	0
SRSF3	6	0.015402	0.050351	1030	4	-0.33695	0.90947	0.90959	19471	0	0
STX12	6	0.015437	0.050446	1031	4	-0.43856	0.73328	0.7494	15974	1	0.30109
CCNJ	6	0.015441	0.050458	1032	4	-0.34624	0.28659	0.43573	8967	1	0.47235
PRSS53	6	0.015471	0.050534	1033	4	-0.2554	0.60667	0.67506	14171	1	0.23896
CLDN14	6	0.015476	0.050549	1034	4	-0.26324	0.93761	0.93785	20138	0	0
ATP6V1F	6	0.015504	0.050635	1035	2	-0.398	0.91603	0.91622	19625	0	0
CUZD1	6	0.015515	0.050662	1036	3	-0.22257	0.023289	0.070893	1461	1	0.7063
MED24	6	0.015617	0.050947	1037	2	-0.36909	0.17389	0.33124	6718	2	0.35067
FGFR1	6	0.015631	0.050982	1038	4	-0.19649	0.85682	0.85671	18356	0	0
RBM22	6	0.015651	0.05103	1039	4	-0.4753	0.974	0.97411	20902	0	0
SLC43A3	6	0.015653	0.051036	1040	1	-0.46419	0.0012857	0.0056652	130	4	0.44521
HEATR5B	6	0.015655	0.051041	1041	2	-0.5888	0.9643	0.96435	20691	0	0
SYNCRIP	6	0.01567	0.051084	1042	4	-0.33951	0.55432	0.64992	13517	1	0.31738
hsa-mir-302c	4	0.015694	0.042661	1043	3	-0.36882	0.85886	0.85862	18385	0	0
C11orf82	6	0.015703	0.051164	1044	1	-0.75793	0.1104	0.23151	4689	3	0.13259
AOAH	6	0.015753	0.0513	1045	4	-0.27125	0.5564	0.65084	13536	1	0.25735
hsa-mir-6845	4	0.015755	0.042813	1046	3	-0.55533	0.8185	0.81848	17525	0	0
ZNF286A	6	0.015768	0.051345	1047	3	-0.3611	0.21274	0.36753	7511	1	0.35036
NARR	3	0.015789	0.041245	1048	2	-0.33199	0.46252	0.47265	12413	1	0.1653
NUDT21	6	0.015797	0.051417	1050	4	-0.29896	0.98123	0.98141	21072	0	0
IRF2BP2	6	0.015798	0.051422	1051	3	-0.40087	0.126	0.25637	5199	1	0.30622
MAPK11	6	0.015804	0.051439	1052	1	-0.4627	0.0078647	0.028516	618	3	0.16654
LPGAT1	6	0.01582	0.051483	1053	2	-0.46845	0.097245	0.21019	4262	2	0.38919
POLK	6	0.015905	0.051709	1054	2	-0.33504	0.060979	0.14978	3054	2	0.40159
OR4Q3	6	0.015937	0.051793	1055	3	-0.35449	0.81053	0.81092	17358	1	0.11866
CXCR7	3	0.015964	0.041699	1056	2	-0.3386	0.20108	0.28097	7267	1	0.3459
CMC2	5	0.015968	0.050693	1057	3	-0.28126	0.13553	0.25554	5523	1	0.41183
NMBR	6	0.016002	0.051968	1058	2	-0.40058	0.70194	0.72865	15490	1	0.16507
ARSH	6	0.016005	0.051977	1059	1	-0.71195	0.038595	0.11025	2252	2	0.31723
LYNX1	6	0.016007	0.051979	1060	4	-0.25018	0.99414	0.99418	21336	0	0
MOV10	6	0.016018	0.052005	1061	2	-0.38642	0.27287	0.423	8712	1	0.31932
KRTAP10-11	6	0.01602	0.052009	1062	4	-0.29241	0.95785	0.95788	20556	0	0
NPB	6	0.016056	0.052104	1063	2	-0.68	0.81448	0.81463	17436	1	0.23647
NUBP2	6	0.016072	0.052146	1064	3	-0.34721	0.53327	0.6406	13291	1	0.29169
CCDC116	6	0.016076	0.052154	1065	4	-0.42749	0.75981	0.76863	16402	1	0.18552
SHC4	6	0.01609	0.052187	1066	4	-0.3233	0.87386	0.87386	18710	0	0
ACSM4	6	0.016106	0.052227	1067	2	-0.63138	0.15302	0.29906	6091	3	0.17913
FUT4	6	0.016116	0.052255	1068	3	-0.42928	0.2378	0.39036	8021	2	0.24079
OVOL1	6	0.016128	0.052286	1069	4	-0.23001	0.33634	0.48228	9931	1	0.27569
DTX3L	6	0.016139	0.052319	1070	3	-0.29218	0.91049	0.91063	19496	0	0
HFM1	6	0.016166	0.052389	1071	4	-0.27149	0.42367	0.56584	11652	1	0.38564
ALG13	6	0.016181	0.052426	1072	4	-0.30778	0.96402	0.96407	20683	0	0
INVS	6	0.016207	0.052491	1073	2	-0.44428	0.071135	0.16695	3407	3	0.27459
MTFR1	6	0.016208	0.052493	1074	4	-0.26452	0.55221	0.64894	13496	1	0.20232
hsa-mir-6881	4	0.016212	0.04388	1075	3	-0.36448	0.7433	0.7433	16139	0	0
hsa-mir-548as	4	0.016226	0.043914	1076	1	-0.42561	0.099164	0.18197	4323	1	0.44266
ATF7IP2	6	0.016245	0.052587	1077	4	-0.30354	0.94151	0.94176	20212	0	0
KBTBD11	6	0.016283	0.052686	1078	4	-0.31855	0.91623	0.91642	19634	0	0
hsa-mir-1915	4	0.016294	0.044078	1079	1	-0.4238	0.63263	0.63638	14525	1	0.17866
SLC2A9	6	0.016306	0.052738	1080	4	-0.2356	0.19658	0.35287	7181	1	0.40813
NFE2L1	6	0.016308	0.052748	1081	1	-0.57582	0.23968	0.39209	8053	2	0.25975
CDK11A	6	0.016329	0.05281	1082	3	-0.49044	0.77244	0.77855	16620	1	0.19117
SAMD10	6	0.016358	0.052899	1083	1	-0.94172	0.85357	0.85338	18280	0	0
S100A2	6	0.016392	0.052991	1084	3	-0.35055	0.033562	0.097495	2021	2	0.39998
NRM	6	0.016415	0.053059	1085	4	-0.3338	0.20252	0.35832	7299	2	0.2507
OCA2	6	0.016459	0.05318	1086	2	-0.49906	0.26413	0.41491	8546	2	0.31687
MUSK	6	0.016487	0.053257	1087	4	-0.29033	0.64195	0.69342	14649	1	0.21867
SOAT2	6	0.0165	0.053297	1088	3	-0.43609	0.7518	0.76268	16272	1	0.26541
PHKA1	6	0.016509	0.053324	1089	1	-0.5217	0.12759	0.25888	5252	2	0.27759
MAPK6	6	0.016515	0.053336	1090	2	-0.4616	0.61612	0.67984	14290	1	0.17991
PPP2R1B	6	0.016528	0.05337	1091	4	-0.24872	0.87737	0.87735	18799	0	0
KRTAP20-2	6	0.016538	0.053395	1092	4	-0.27517	0.52865	0.63857	13249	1	0.25591
RRM2	6	0.016546	0.053409	1093	3	-0.33659	0.79119	0.79392	16981	1	0.17689
BBIP1	6	0.016549	0.053417	1094	4	-0.22881	0.96853	0.96855	20785	0	0
GPATCH3	6	0.01656	0.053435	1095	3	-0.31929	0.84055	0.84038	18000	0	0
MAFA	6	0.016561	0.053439	1096	3	-0.43039	0.91434	0.91453	19581	0	0
GBP4	6	0.016582	0.053493	1097	4	-0.20927	0.60772	0.67559	14182	1	0.25226
TBX3	6	0.016595	0.053528	1098	4	-0.27953	0.85992	0.85978	18409	0	0
FCGR2A	6	0.016599	0.053539	1099	3	-0.4232	0.73441	0.75018	15994	1	0.21761
LRRC55	6	0.016641	0.053654	1100	4	-0.27339	0.067984	0.16155	3311	1	0.54848
CASP10	6	0.016646	0.053664	1101	3	-0.35983	0.28894	0.43791	9015	1	0.40118
hsa-mir-6756	4	0.016677	0.044946	1102	3	-0.27117	0.9902	0.99021	21249	0	0
C14orf177	6	0.016708	0.053825	1103	2	-0.40543	0.18862	0.34562	7027	2	0.26605
MAGEE1	6	0.016711	0.053829	1104	2	-0.38221	0.89884	0.89894	19241	0	0
RAB11FIP4	6	0.016722	0.053861	1105	4	-0.38469	0.59993	0.6717	14088	1	0.27531
TOP1MT	6	0.016761	0.053973	1106	1	-0.54198	0.10329	0.22001	4470	1	0.45285
ZNF345	6	0.016848	0.054194	1107	3	-0.30316	0.045708	0.12349	2517	1	0.65138
C6orf132	6	0.016862	0.054229	1108	1	-0.75166	0.062469	0.15233	3105	3	0.25252
SLC6A16	6	0.016942	0.054447	1109	4	-0.24812	0.9492	0.94935	20386	0	0
KRT24	6	0.017003	0.054626	1111	4	-0.24267	0.76079	0.76938	16425	1	0.16312
MRM1	6	0.017013	0.054654	1112	2	-0.58327	0.24353	0.39566	8136	1	0.4286
RHOD	6	0.017019	0.054668	1113	3	-0.62047	0.7381	0.75279	16057	1	0.18373
PRB3	6	0.017029	0.054692	1114	4	-0.28782	0.81569	0.81581	17466	1	0.085193
CDH24	6	0.017031	0.054701	1115	3	-0.38061	0.70888	0.73307	15606	1	0.17044
CA1	6	0.017043	0.05473	1116	3	-0.45889	0.26315	0.41398	8533	1	0.43331
UMOD	6	0.017063	0.054789	1117	3	-0.3841	0.23657	0.38925	7992	2	0.25552
AP4S1	6	0.017082	0.054846	1118	4	-0.3134	0.35531	0.50026	10292	1	0.28368
SYNGR3	6	0.017082	0.054846	1119	3	-0.50361	0.732	0.74853	15958	1	0.18996
EVI5	6	0.017089	0.054867	1120	4	-0.26988	0.99222	0.99226	21289	0	0
hsa-mir-1183	4	0.017111	0.045965	1121	3	-0.30841	0.91126	0.91112	19514	0	0
FBXO42	6	0.017114	0.054923	1122	1	-0.60668	0.026366	0.078959	1636	4	0.28139
LPL	6	0.017144	0.05501	1123	4	-0.29616	0.98905	0.98913	21220	0	0
F12	6	0.017164	0.055061	1124	2	-0.3643	0.041919	0.11688	2378	2	0.42424
C1QL4	6	0.017176	0.055087	1125	2	-0.36139	0.053614	0.13717	2792	2	0.29741
NXNL1	6	0.017214	0.055189	1126	2	-0.41734	0.16655	0.32007	6514	1	0.44419
ABCF1	6	0.017247	0.055274	1128	3	-0.43037	0.76034	0.76905	16418	1	0.24855
CCND1	6	0.017265	0.055314	1129	1	-0.92193	0.87168	0.87164	18661	0	0
ELTD1	6	0.017286	0.055361	1131	3	-0.53559	0.36756	0.51188	10533	2	0.1501
HDGFRP2	6	0.017315	0.055444	1132	2	-0.45213	0.51768	0.63385	13131	1	0.33407
HVCN1	6	0.017364	0.055579	1134	3	-0.3183	0.81923	0.81921	17544	1	0.11916
PELI2	6	0.017372	0.055602	1135	3	-0.34066	0.25702	0.40824	8405	2	0.21721
CST7	6	0.017416	0.055721	1136	3	-0.29318	0.63475	0.68953	14550	1	0.26227
FJX1	6	0.017466	0.055867	1137	2	-0.42691	0.012743	0.042262	917	3	0.31438
ENTPD2	6	0.017475	0.055893	1138	3	-0.44265	0.99488	0.99491	21351	0	0
IGF2	6	0.017494	0.055942	1139	3	-0.30279	0.95878	0.95881	20575	0	0
EIF4ENIF1	6	0.017516	0.056008	1140	2	-0.50209	0.091619	0.20094	4073	1	0.49577
BAZ2B	6	0.017532	0.056051	1141	4	-0.31552	0.14589	0.28791	5851	1	0.67474
VAMP3	6	0.017554	0.056111	1142	2	-0.39847	0.93686	0.93709	20123	0	0
GARS	6	0.017561	0.05613	1143	3	-0.3456	0.51523	0.63276	13110	1	0.24606
NR2F2	6	0.017567	0.056144	1144	2	-0.45429	0.44988	0.5915	12166	1	0.29012
STX17	6	0.017594	0.056232	1145	2	-0.7715	0.8377	0.83755	17949	0	0
TRIM44	6	0.017617	0.056296	1146	3	-0.18099	0.85859	0.85847	18381	0	0
NOP14	6	0.017618	0.0563	1147	2	-0.64027	0.43358	0.57537	11836	2	0.23618
RBM47	6	0.017645	0.056376	1148	4	-0.24619	0.24231	0.39454	8108	1	0.44666
ZSCAN2	6	0.017649	0.056386	1149	4	-0.34706	0.75731	0.76675	16372	1	0.16405
OR5C1	6	0.017667	0.056434	1150	3	-0.78958	0.39674	0.53988	11125	2	0.11998
MTX2	6	0.017682	0.05648	1151	4	-0.22682	0.92308	0.92327	19795	0	0
RPL14	6	0.017737	0.056612	1152	2	-0.53508	0.61229	0.67786	14237	1	0.24377
hsa-mir-6736	4	0.017781	0.047439	1153	2	-0.40281	0.39625	0.46512	11114	1	0.26625
CDCA7	6	0.017816	0.056822	1154	3	-0.48249	0.93567	0.93588	20098	0	0
CACTIN	6	0.017818	0.056826	1155	1	-0.77937	0.19429	0.35081	7137	2	0.35915
PARD3	6	0.017823	0.056843	1156	4	-0.38736	0.94319	0.94339	20246	0	0
TSKU	6	0.01785	0.056909	1158	4	-0.34314	0.98416	0.98433	21130	0	0
KLHL33	6	0.017856	0.056933	1159	3	-0.3478	0.62985	0.68693	14475	1	0.22666
KRT12	6	0.017876	0.056987	1160	3	-0.32422	0.87955	0.87953	18838	0	0
C9orf171	6	0.017882	0.057006	1161	4	-0.20776	0.85835	0.85822	18378	0	0
ATP5B	6	0.017919	0.057102	1162	2	-0.3862	0.26864	0.41912	8633	2	0.23513
ZNF398	6	0.017928	0.057126	1163	4	-0.36286	0.99933	0.99934	21454	0	0
ZSCAN25	6	0.017937	0.057148	1164	4	-0.36065	0.88139	0.88138	18874	0	0
CENPJ	6	0.017956	0.057202	1165	3	-0.3135	0.97659	0.97674	20955	0	0
LGI2	6	0.01796	0.057214	1166	3	-0.42787	0.59604	0.6698	14037	1	0.22191
PIK3R3	6	0.017969	0.057248	1167	3	-0.29086	0.6423	0.6936	14654	1	0.1588
YWHAE	6	0.01798	0.057274	1168	4	-0.36387	0.020431	0.063259	1314	1	0.66184
PLEKHG4	6	0.017984	0.057284	1169	3	-0.34812	0.73841	0.75303	16060	1	0.15777
TBC1D10A	6	0.017988	0.057294	1170	3	-0.43631	0.3155	0.46272	9502	1	0.25635
RAD54L2	6	0.018024	0.057387	1171	3	-0.38504	0.02679	0.080074	1659	1	0.58904
hsa-mir-572	4	0.018057	0.048049	1172	3	-0.47221	0.25945	0.38216	8454	1	0.27127
CCDC149	6	0.01807	0.057504	1173	3	-0.20094	0.97989	0.98006	21042	0	0
KCTD5	6	0.018089	0.057559	1174	4	-0.22392	0.42199	0.56421	11615	1	0.25008
BCL2L13	6	0.018105	0.057608	1175	3	-0.37591	0.19031	0.34715	7060	1	0.31464
GP1BB	6	0.01812	0.057644	1176	1	-0.77512	0.60231	0.67287	14116	1	0.25145
MRPL49	6	0.018136	0.057683	1177	4	-0.29233	0.93983	0.94007	20176	0	0
ZNF593	6	0.018163	0.057749	1178	4	-0.29332	0.9479	0.94805	20354	0	0
HOXC12	6	0.01817	0.057768	1179	3	-0.26099	0.72097	0.74108	15790	1	0.16911
POLD3	6	0.018221	0.057889	1180	2	-0.34678	0.74703	0.75923	16192	1	0.1442
NUPR1	6	0.018246	0.057964	1181	3	-0.35209	0.36888	0.51314	10556	2	0.28454
TRIM14	6	0.018262	0.058006	1182	3	-0.36389	0.67478	0.71199	15088	1	0.15613
GNG10	6	0.018268	0.05802	1183	4	-0.22478	0.56876	0.65658	13715	1	0.28368
TAS2R5	6	0.018321	0.058158	1184	1	-0.66053	0.93742	0.93766	20135	0	0
SPSB4	6	0.018352	0.058238	1185	4	-0.27521	0.85589	0.85575	18333	0	0
SHISA5	6	0.01837	0.058293	1186	3	-0.33561	0.99698	0.99704	21400	0	0
PDPK1	6	0.018371	0.058298	1187	1	-1.3061	0.45381	0.59532	12242	1	0.26293
SSSCA1	6	0.018437	0.058492	1188	3	-0.29649	0.79305	0.7955	17013	1	0.14501
F2RL1	6	0.018453	0.058535	1189	4	-0.21129	0.51829	0.6341	13143	1	0.30681
TTC31	6	0.018472	0.058587	1190	2	-0.54554	0.37157	0.51568	10609	1	0.27652
BCLAF1	6	0.018476	0.058601	1191	4	-0.29708	0.99	0.99006	21241	0	0
CENPH	3	0.018512	0.047929	1192	2	-0.5115	0.8825	0.88253	18892	0	0
NUDC	6	0.018522	0.058715	1193	3	-0.33488	0.46437	0.6057	12465	1	0.45486
ELL	6	0.018541	0.058769	1194	4	-0.28842	0.9514	0.95155	20428	0	0
FAM217A	6	0.018568	0.058835	1195	3	-0.26676	0.55323	0.64942	13506	1	0.18684
SPTLC3	6	0.018572	0.058847	1196	3	-0.27771	0.95608	0.95613	20509	0	0
CTNNA3	6	0.018597	0.058908	1197	3	-0.2557	0.085853	0.19143	3875	2	0.42326
TEX35	6	0.018622	0.058971	1198	2	-0.6655	0.11913	0.2455	4965	2	0.45513
PSMD2	6	0.018623	0.058975	1199	2	-0.37314	0.38524	0.5288	10904	2	0.20473
MAGED2	6	0.018675	0.059118	1200	3	-0.32098	0.54909	0.64751	13456	1	0.19179
RORC	6	0.018683	0.05914	1201	3	-0.32913	0.087785	0.1946	3935	3	0.27513
MS4A15	6	0.018719	0.059239	1202	3	-0.33175	0.77491	0.78049	16661	1	0.14524
GPR4	6	0.018723	0.059247	1203	3	-0.27419	0.91194	0.91211	19531	0	0
hsa-mir-1238	4	0.018729	0.049573	1204	2	-0.3913	0.88675	0.88662	18985	0	0
PLA2G4F	6	0.018752	0.059315	1205	4	-0.3133	0.78479	0.78862	16857	1	0.16417
SOX11	6	0.018774	0.059374	1206	1	-0.47868	0.28094	0.43047	8861	2	0.1982
PRICKLE2	6	0.018787	0.05941	1207	4	-0.22163	0.30922	0.45681	9389	1	0.33064
ANGEL1	6	0.018819	0.059498	1208	4	-0.36366	0.16992	0.32523	6613	1	0.33213
ARHGEF16	6	0.018824	0.059516	1209	3	-0.24465	0.92349	0.92369	19809	0	0
LIG1	6	0.018825	0.059522	1210	2	-0.47364	0.23497	0.38776	7959	2	0.22131
RASGRF2	6	0.018834	0.059548	1211	2	-0.37147	0.67516	0.71224	15093	1	0.2337
C2CD3	6	0.018866	0.05963	1212	2	-0.48524	0.2224	0.37627	7711	2	0.33188
PLA2G12B	6	0.018874	0.059647	1213	3	-0.19558	0.33084	0.4771	9808	2	0.31751
LRRC3B	6	0.018894	0.059702	1214	4	-0.27241	0.13694	0.27375	5579	1	0.4419
PTPRCAP	6	0.018915	0.059749	1215	2	-0.89587	0.10655	0.22528	4569	2	0.40247
EFNB1	6	0.018942	0.059827	1216	4	-0.20587	0.38615	0.52971	10918	2	0.42245
hsa-mir-4450	4	0.018972	0.050106	1217	2	-0.37052	0.061483	0.13397	3073	2	0.26098
TMEM59L	6	0.018975	0.059919	1218	3	-0.36082	0.83727	0.83712	17935	0	0
PMS2	6	0.018989	0.059961	1219	4	-0.29153	0.98945	0.98953	21230	0	0
GDPD2	6	0.019025	0.060056	1220	1	-0.60668	0.6864	0.71891	15261	1	0.15519
SH3PXD2A	6	0.019047	0.060117	1221	4	-0.19185	0.9388	0.93905	20161	0	0
HK1	6	0.019063	0.060164	1222	2	-0.55041	0.063021	0.15325	3127	3	0.17209
KLF15	6	0.019064	0.060165	1223	4	-0.25913	0.61679	0.68018	14301	1	0.23172
RNLS	6	0.019075	0.060201	1224	2	-0.4889	0.91297	0.91316	19555	0	0
SPCS1	6	0.019098	0.060263	1225	4	-0.26372	0.094118	0.20502	4152	2	0.44457
TRPC1	6	0.019117	0.060307	1226	3	-0.34773	0.9709	0.97096	20839	0	0
BCL11A	6	0.019125	0.060323	1227	2	-0.67305	0.69516	0.72426	15403	1	0.19601
OR52E2	6	0.019143	0.060359	1228	4	-0.21314	0.70239	0.72892	15498	1	0.18929
GPR45	6	0.019169	0.060425	1229	4	-0.25533	0.64844	0.69701	14730	1	0.22043
SPDYC	6	0.019178	0.06045	1230	2	-0.44829	0.09196	0.20148	4086	3	0.24798
HOXB9	6	0.019236	0.060627	1231	3	-0.3718	0.99343	0.99348	21320	0	0
CDH26	6	0.019237	0.060628	1232	4	-0.21515	0.24106	0.39337	8077	1	0.34428
SENP6	6	0.019268	0.060714	1233	4	-0.36085	0.62327	0.68353	14383	1	0.33949
PSPC1	6	0.019285	0.060764	1234	3	-0.35137	0.90806	0.90818	19437	0	0
IL17B	6	0.019302	0.06081	1235	2	-0.43879	0.096558	0.20907	4238	3	0.19109
C7orf41	6	0.019327	0.060874	1236	2	-0.36155	0.09044	0.199	4032	1	0.51063
ZBTB18	6	0.019327	0.060875	1237	4	-0.32475	0.14167	0.28126	5733	1	0.36475
BET1	6	0.019356	0.06096	1238	3	-0.38888	0.52498	0.63696	13210	1	0.2854
PHRF1	6	0.01936	0.060973	1239	4	-0.40313	0.077432	0.17749	3610	1	0.42401
PDLIM1	6	0.019377	0.061008	1240	4	-0.3604	0.94936	0.9495	20391	0	0
MYBPC3	6	0.019377	0.061008	1241	1	-0.56513	0.28327	0.43258	8903	2	0.20803
KRTCAP2	6	0.019385	0.061028	1242	4	-0.35777	0.54063	0.64379	13372	1	0.17429
hsa-mir-6784	4	0.019391	0.051083	1243	3	-0.39072	0.58323	0.59471	13898	1	0.17304
KHDC1L	6	0.019412	0.061108	1244	4	-0.2478	0.70583	0.73117	15549	1	0.15509
PRDM7	6	0.019427	0.061148	1245	1	-0.70501	0.84882	0.84866	18178	0	0
EXOSC1	6	0.019477	0.061283	1246	2	-0.40757	0.44063	0.58238	11974	1	0.22024
SHARPIN	6	0.019492	0.061323	1247	4	-0.27691	0.65248	0.69925	14783	1	0.18544
PRPH2	6	0.019524	0.061411	1248	4	-0.2355	0.98708	0.98716	21180	0	0
ATMIN	6	0.019527	0.061423	1249	1	-0.61667	0.19934	0.35539	7231	2	0.2297
hsa-mir-6855	4	0.019552	0.051428	1250	2	-0.48715	0.14204	0.23615	5747	1	0.59571
hsa-mir-339	4	0.01958	0.051498	1252	2	-0.47502	0.71471	0.71468	15698	0	0
MFSD8	6	0.019592	0.061605	1253	2	-0.32724	0.035122	0.10146	2086	2	0.36637
EFEMP2	6	0.019596	0.061619	1254	3	-0.29635	0.14073	0.27979	5703	3	0.16861
AFAP1L2	6	0.01963	0.061709	1255	3	-0.30261	0.10669	0.2255	4577	2	0.27556
GRID2	6	0.019636	0.061728	1256	4	-0.20656	0.2499	0.40151	8259	1	0.3295
IDE	6	0.019672	0.061827	1257	3	-0.37806	0.2721	0.42229	8704	2	0.36354
MED23	6	0.019678	0.061842	1258	2	-0.48021	0.83017	0.82997	17769	0	0
VOPP1	6	0.019697	0.061899	1259	4	-0.21054	0.81998	0.81994	17556	1	0.15316
FIG4	6	0.0197	0.061906	1260	2	-0.55121	0.88019	0.88019	18852	0	0
C8orf44	5	0.019718	0.061527	1261	4	-0.21872	0.99324	0.99323	21314	0	0
ATP7B	6	0.019728	0.061977	1262	3	-0.36601	0.054073	0.13797	2810	2	0.54153
hsa-mir-1914	4	0.019731	0.051839	1263	2	-0.3825	0.97415	0.97418	20906	0	0
TRIM52	6	0.019736	0.061996	1264	3	-0.36241	0.02669	0.079811	1655	2	0.5871
FUT6	6	0.019744	0.062022	1265	3	-0.25973	0.81626	0.81637	17476	1	0.17839
hsa-mir-640	4	0.019747	0.051868	1266	3	-0.23774	0.35371	0.4399	10257	1	0.34472
HOXC5	6	0.01975	0.062042	1267	3	-0.39725	0.25751	0.40869	8409	2	0.25168
ZER1	6	0.019779	0.062117	1268	3	-0.24424	0.26292	0.41378	8526	2	0.48435
POLR2D	6	0.019792	0.062154	1269	2	-0.51873	0.041897	0.11684	2376	3	0.22706
MCOLN2	6	0.019812	0.062212	1270	3	-0.31847	0.213	0.36776	7515	2	0.30782
OTOP1	6	0.019817	0.06223	1271	3	-0.51965	0.56949	0.65692	13726	1	0.19316
CWH43	6	0.019829	0.062264	1272	2	-0.51328	0.47461	0.6158	12687	2	0.17523
FGF21	6	0.019845	0.062313	1273	4	-0.2252	0.97246	0.97252	20867	0	0
C16orf70	6	0.019859	0.062352	1274	3	-0.31492	0.88485	0.88485	18944	0	0
GALR1	6	0.019867	0.062371	1275	3	-0.36916	0.039098	0.11152	2288	2	0.4425
MBP	6	0.019879	0.062403	1276	3	-0.43889	0.12339	0.25224	5110	2	0.38445
OR7E24	6	0.019902	0.06246	1277	3	-0.50074	0.4623	0.60359	12404	1	0.23387
FOXJ1	6	0.019929	0.062534	1278	2	-0.56125	0.24514	0.39713	8174	2	0.2618
CDKL4	6	0.019987	0.062699	1279	3	-0.31963	0.95612	0.95618	20511	0	0
hsa-mir-7161	4	0.019988	0.052423	1280	1	-0.51337	0.81719	0.81717	17497	0	0
SLC25A25	6	0.020006	0.062751	1281	4	-0.27617	0.5846	0.66419	13909	1	0.26924
DMRTC2	6	0.020056	0.062886	1282	3	-0.3054	0.16141	0.31216	6353	2	0.24485
MRPL54	6	0.02008	0.062947	1283	1	-0.53128	0.92989	0.93015	19954	0	0
C9orf114	6	0.02013	0.06306	1284	1	-1.1264	0.15381	0.3003	6117	3	0.23043
ETFB	6	0.020159	0.063133	1285	4	-0.33722	0.13386	0.26889	5460	1	0.48771
IDS	6	0.02018	0.063189	1286	1	-0.47274	0.67604	0.71278	15107	1	0.19885
C2orf69	6	0.020206	0.06325	1287	4	-0.23992	0.51626	0.63322	13117	1	0.25184
JMJD8	6	0.020212	0.063267	1288	2	-0.41603	0.4746	0.61579	12685	1	0.26412
AMICA1	6	0.02022	0.06328	1289	2	-0.39976	0.38636	0.52991	10923	2	0.2014
AK6	6	0.020231	0.063311	1290	2	-0.34436	0.78849	0.7917	16923	1	0.30359
TYW3	6	0.020254	0.063369	1291	4	-0.3373	0.9461	0.94624	20320	0	0
LPPR1	6	0.020262	0.063387	1292	3	-0.46177	0.91852	0.9187	19690	0	0
TM6SF2	6	0.020281	0.06344	1293	2	-0.38682	0.016912	0.053664	1130	2	0.46391
CEP76	6	0.020331	0.063589	1294	2	-0.47483	0.88107	0.88107	18870	0	0
EEFSEC	6	0.020339	0.063604	1295	2	-0.49069	0.95719	0.95721	20536	0	0
MLXIP	6	0.020345	0.063621	1296	4	-0.2312	0.30862	0.45626	9374	1	0.28224
hsa-mir-3131	4	0.020357	0.05323	1297	1	-0.51771	0.85122	0.85101	18228	0	0
LTV1	6	0.020375	0.063705	1298	3	-0.31345	0.16233	0.31358	6385	2	0.27234
GKAP1	6	0.020431	0.063859	1299	4	-0.23553	0.025191	0.075893	1561	1	0.72033
RMND5A	6	0.020478	0.063976	1300	4	-0.39684	0.57663	0.66029	13819	1	0.19719
OR1M1	6	0.020482	0.063981	1301	1	-0.82288	0.039748	0.11307	2314	3	0.27235
TMUB2	6	0.020496	0.06402	1302	3	-0.19416	0.90283	0.90293	19336	0	0
OR51E1	6	0.020499	0.064029	1303	4	-0.29356	0.99333	0.99338	21317	0	0
RBM46	6	0.020505	0.064046	1305	3	-0.25455	0.89779	0.89791	19221	0	0
IFT140	6	0.020532	0.064108	1306	1	-0.74863	0.54809	0.64706	13447	1	0.20012
FGF11	6	0.020534	0.064119	1307	2	-0.55713	0.79851	0.80019	17117	1	0.13792
CNIH2	6	0.020622	0.064354	1308	4	-0.21079	0.96764	0.96767	20763	0	0
SMIM14	6	0.020632	0.064381	1309	2	-0.33358	0.36103	0.50566	10409	2	0.30238
hsa-mir-4754	4	0.02066	0.05391	1310	3	-0.28604	0.23086	0.34681	7877	1	0.43623
RNPEP	6	0.020678	0.064507	1311	4	-0.27046	0.88175	0.88176	18876	0	0
TSR1	6	0.020682	0.064517	1312	1	-0.81993	0.096323	0.2087	4233	2	0.41134
hsa-mir-4505	4	0.02069	0.053976	1313	2	-0.28216	0.5407	0.56182	13373	1	0.18948
PCGF2	6	0.020691	0.064536	1314	4	-0.24046	0.70094	0.72801	15476	1	0.1904
ZP1	6	0.020695	0.064548	1315	2	-0.35452	0.67466	0.71192	15085	1	0.19835
hsa-mir-199a-1	3	0.020696	0.051683	1316	2	-0.52992	0.14199	0.2289	5744	1	0.56535
FBXL5	6	0.020733	0.064638	1317	3	-0.29776	0.19343	0.35002	7118	2	0.25973
GPBAR1	6	0.020745	0.064672	1318	3	-0.30438	0.34119	0.48687	10020	1	0.26775
SMARCD3	6	0.020783	0.064775	1320	2	-0.35254	0.50565	0.62876	13000	1	0.52825
PIGN	6	0.020789	0.064793	1321	2	-0.56361	0.091369	0.20054	4063	3	0.29537
SMIM22	5	0.020828	0.063757	1322	1	-0.72638	0.97144	0.9715	20850	0	0
DAPK2	6	0.020833	0.0649	1323	2	-0.66524	0.38406	0.52764	10880	1	0.31662
GPR84	6	0.020837	0.064908	1324	3	-0.2792	0.31113	0.45864	9424	2	0.27323
OR52J3	6	0.020844	0.064928	1325	4	-0.30929	0.97574	0.9759	20937	0	0
CCL17	6	0.020866	0.064983	1326	3	-0.53631	0.12499	0.25476	5161	1	0.3801
FKBPL	6	0.020874	0.065001	1327	4	-0.25636	0.82653	0.82635	17701	1	0.15021
OTUD1	6	0.020883	0.065022	1328	2	-0.42164	0.72282	0.74231	15821	1	0.32936
CPXM2	6	0.020933	0.065167	1329	2	-0.78511	0.092799	0.20287	4116	3	0.25159
hsa-mir-4446	4	0.02095	0.054552	1330	3	-0.46587	0.2308	0.34675	7875	1	0.46434
NR2C2	6	0.020955	0.065223	1331	3	-0.31383	0.51293	0.63178	13087	1	0.25799
CEP192	6	0.020977	0.065281	1332	4	-0.3361	0.035594	0.10265	2108	1	0.5941
MYO5B	6	0.020986	0.065305	1333	4	-0.21031	0.13518	0.27096	5508	1	0.32998
hsa-mir-1290	4	0.021	0.054664	1334	2	-0.40676	0.86572	0.86561	18529	0	0
ABCA7	6	0.021034	0.065433	1335	3	-0.22914	0.98086	0.98103	21064	0	0
TM2D3	6	0.02104	0.065453	1336	4	-0.20801	0.75574	0.76556	16348	1	0.20693
MAGEB2	6	0.021084	0.065573	1337	3	-0.23132	0.74716	0.75933	16193	1	0.15041
HNRNPL	6	0.021106	0.065641	1338	2	-0.56143	0.77989	0.78453	16770	1	0.11243
SPINK14	6	0.02111	0.065652	1339	4	-0.2821	0.92002	0.92022	19726	0	0
hsa-mir-1538	4	0.021116	0.05492	1340	3	-0.34582	0.98016	0.98019	21050	0	0
TMEM223	6	0.021134	0.065716	1341	2	-0.34775	0.94062	0.94085	20199	0	0
RAB3D	6	0.021141	0.065733	1342	4	-0.30217	0.89771	0.89782	19220	0	0
hsa-mir-219a-1	4	0.021178	0.055054	1343	2	-0.41795	0.61158	0.61814	14228	1	0.20773
ANGPTL2	6	0.021184	0.065851	1344	3	-0.27613	0.46041	0.60179	12362	1	0.47476
TOMM7	6	0.021238	0.065987	1345	3	-0.25072	0.15556	0.30301	6165	2	0.29556
ZGLP1	6	0.021261	0.066047	1346	2	-0.44368	0.065451	0.15731	3218	3	0.22451
OR1D2	6	0.021285	0.066114	1347	2	-0.36445	0.19065	0.34746	7064	2	0.31333
FOXA2	6	0.021318	0.066197	1348	3	-0.36418	0.58776	0.66575	13942	1	0.21047
GJB5	6	0.021335	0.066236	1349	1	-0.83969	0.49857	0.62582	12925	1	0.2701
TAF2	6	0.02134	0.066252	1350	4	-0.26286	0.50058	0.62665	12948	1	0.16927
USH1G	6	0.021376	0.066342	1351	3	-0.31067	0.032319	0.094292	1951	1	0.60069
DNAJC1	6	0.021385	0.066367	1352	2	-0.48091	0.83742	0.83728	17938	0	0
IER2	6	0.021391	0.066388	1353	4	-0.29733	0.26868	0.41916	8635	2	0.22967
SPANXF1	5	0.021399	0.06489	1354	3	-0.36266	0.10191	0.21533	4412	1	0.26597
SC5D	6	0.021435	0.066508	1355	3	-0.32336	0.26944	0.41984	8653	2	0.22069
COL9A3	6	0.021459	0.066566	1356	4	-0.28712	0.99567	0.99573	21372	0	0
hsa-mir-128-2	4	0.021485	0.055718	1357	3	-0.20709	0.99155	0.99157	21277	0	0
EDN1	6	0.021485	0.066643	1358	1	-1.2036	0.023881	0.072459	1493	3	0.36772
C20orf166	6	0.021519	0.066723	1359	4	-0.3084	0.68582	0.71855	15253	1	0.20573
EXOC5	4	0.021524	0.055816	1361	2	-0.31995	0.27565	0.39682	8763	1	0.63072
hsa-mir-6722	4	0.021563	0.055898	1362	2	-0.35582	0.76724	0.76729	16531	0	0
TTC8	6	0.021564	0.066845	1363	2	-0.44762	0.76617	0.77353	16512	1	0.12356
FBXO27	6	0.021586	0.066902	1364	4	-0.27285	0.72685	0.74496	15878	1	0.18629
ZXDB	6	0.021636	0.067047	1365	3	-0.24164	0.97255	0.97262	20869	0	0
ABHD14A	6	0.021642	0.06707	1366	3	-0.35738	0.14631	0.28857	5866	3	0.25092
hsa-mir-1289-2	4	0.021664	0.056133	1367	1	-0.55795	0.68383	0.68401	15223	1	0.12976
MED19	6	0.021678	0.067167	1368	4	-0.30144	0.35418	0.49915	10268	1	0.37635
PUF60	6	0.021686	0.067191	1369	3	-0.27099	0.21696	0.37136	7605	1	0.47995
TNPO1	6	0.02172	0.067277	1370	3	-0.34589	0.41703	0.55935	11522	2	0.12493
MPP3	6	0.021736	0.067317	1371	1	-0.48543	0.11226	0.23453	4741	1	0.366
GSDMC	6	0.021748	0.06735	1372	3	-0.25023	0.21517	0.36972	7561	1	0.3462
MARCH11	6	0.021766	0.067397	1373	3	-0.31881	0.81805	0.81806	17513	1	0.17522
VIP	6	0.021774	0.067423	1374	4	-0.31981	0.92188	0.92206	19772	0	0
C10orf32	6	0.021775	0.067426	1375	3	-0.3844	0.19411	0.35063	7134	2	0.22309
ZNF680	6	0.021781	0.06744	1376	2	-0.37861	0.29009	0.43898	9042	2	0.22128
EXT1	6	0.02182	0.067536	1377	4	-0.31217	0.9593	0.9593	20589	0	0
C1orf100	6	0.021833	0.06758	1378	4	-0.27509	0.9787	0.97887	21005	0	0
MLKL	6	0.021836	0.067585	1379	3	-0.24965	0.80446	0.80541	17241	1	0.17904
NTAN1	6	0.021912	0.06778	1380	4	-0.32428	0.20269	0.35848	7303	2	0.25131
GPR179	6	0.021947	0.067871	1381	2	-0.55972	0.72322	0.74258	15829	1	0.13976
FAM157A	3	0.021952	0.053643	1382	2	-0.41224	0.36465	0.39477	10488	1	0.28335
SNF8	6	0.021987	0.067977	1383	3	-0.21377	0.24808	0.39982	8225	2	0.30526
RXRA	6	0.022019	0.068066	1384	3	-0.34236	0.88674	0.88677	18984	0	0
WIPF3	6	0.022039	0.068121	1385	4	-0.21141	0.56846	0.65643	13710	1	0.17687
CFD	6	0.022046	0.068137	1386	3	-0.33642	0.47436	0.61554	12679	1	0.3077
CRYBB1	6	0.022087	0.068237	1387	4	-0.31149	0.19858	0.35472	7221	1	0.44808
KCTD3	4	0.022134	0.057192	1389	2	-0.56668	0.98941	0.98943	21228	0	0
TMEM185A	6	0.022137	0.068375	1390	1	-0.86284	0.18915	0.34611	7035	1	0.32152
CLCF1	6	0.022146	0.068393	1391	3	-0.39692	0.90673	0.90686	19408	0	0
SIGLEC11	6	0.022159	0.068431	1392	3	-0.28677	0.92409	0.9243	19818	0	0
ZMYND15	6	0.022187	0.068497	1393	2	-0.39047	0.20074	0.35669	7263	1	0.37115
CRY2	6	0.022237	0.068638	1394	3	-0.17821	0.70369	0.72978	15522	1	0.20308
BAG5	6	0.022241	0.068647	1395	4	-0.37507	0.048259	0.12788	2597	2	0.41381
S100A7	6	0.022265	0.068705	1396	4	-0.26533	0.87481	0.87482	18732	0	0
SYT1	6	0.022271	0.068726	1397	4	-0.28694	0.81828	0.81828	17518	1	0.12057
CDC42EP5	6	0.022299	0.068793	1398	4	-0.25193	0.0098925	0.034327	738	1	0.61184
HOXC10	6	0.022303	0.068809	1399	4	-0.28066	0.48474	0.62023	12803	1	0.33742
SURF4	6	0.022328	0.068881	1400	3	-0.37257	0.54769	0.6469	13444	1	0.1887
TAGLN3	6	0.022338	0.068903	1401	3	-0.21201	0.3061	0.45388	9331	1	0.25005
TGDS	6	0.022344	0.068918	1402	4	-0.24811	0.43001	0.57195	11775	2	0.20732
C12orf60	6	0.022351	0.068939	1403	2	-0.43762	0.54407	0.64534	13404	1	0.2533
EBNA1BP2	6	0.022369	0.068982	1404	4	-0.30597	0.35581	0.50072	10307	1	0.43938
ZDHHC5	6	0.022377	0.069	1405	2	-0.4887	0.94823	0.94838	20365	0	0
FAM210A	6	0.022388	0.069037	1406	1	-0.56552	0.13499	0.27066	5502	2	0.23304
SMAP2	6	0.022391	0.069042	1407	4	-0.18568	0.98647	0.98658	21172	0	0
MACC1	6	0.022424	0.069118	1408	3	-0.32719	0.1959	0.35227	7165	2	0.25873
KL	6	0.022438	0.069158	1409	1	-0.55814	0.046708	0.12522	2545	3	0.231
KRT14	6	0.02247	0.069241	1410	3	-0.33825	0.86148	0.86136	18437	0	0
CPB2	6	0.022484	0.069279	1411	3	-0.34405	0.79862	0.80028	17119	1	0.14236
CDKN1C	6	0.022492	0.069295	1412	2	-0.43261	0.77764	0.78267	16719	1	0.15391
PPM1F	6	0.022501	0.069321	1413	2	-0.40437	0.85011	0.84995	18202	0	0
MAGEA3	6	0.022538	0.06943	1414	2	-0.42396	0.5785	0.66119	13839	1	0.20055
ST8SIA3	6	0.022545	0.069441	1415	3	-0.34166	0.91457	0.91475	19589	0	0
HHATL	6	0.022588	0.069563	1416	1	-0.72654	0.95748	0.9575	20545	0	0
CPA4	6	0.022589	0.069568	1417	3	-0.35745	0.33657	0.48252	9937	2	0.21591
ZIK1	6	0.022599	0.069594	1418	3	-0.26949	0.97788	0.97802	20982	0	0
TMEM247	6	0.022617	0.069647	1419	4	-0.19924	0.85377	0.85357	18289	0	0
GP6	6	0.022622	0.06966	1420	3	-0.33061	0.89518	0.8953	19156	0	0
PLXNA3	6	0.022688	0.069823	1421	3	-0.30121	0.46071	0.60207	12366	2	0.13082
FAM181B	6	0.022696	0.069844	1422	2	-0.67323	0.21664	0.37106	7597	2	0.24375
VPS51	6	0.022714	0.0699	1423	2	-0.44076	0.88264	0.88266	18899	0	0
MCFD2	6	0.022719	0.069916	1424	4	-0.33667	0.30168	0.44975	9236	1	0.2819
TRPV1	6	0.022722	0.069927	1425	3	-0.43581	0.47278	0.61395	12647	1	0.3821
PTGES	6	0.022789	0.070097	1428	4	-0.37486	0.99813	0.99813	21424	0	0
MKI67	6	0.022789	0.070098	1429	4	-0.31894	0.85311	0.85292	18273	0	0
CRYBB2	6	0.022802	0.070128	1430	2	-0.38576	0.61924	0.68144	14334	1	0.27348
hsa-mir-608	4	0.022803	0.058689	1431	2	-0.52269	0.69106	0.6911	15331	0	0
CA5A	6	0.022838	0.070228	1432	3	-0.44744	0.7227	0.74222	15819	1	0.20523
NIPAL1	6	0.022839	0.07023	1433	2	-0.41847	0.76119	0.76968	16430	1	0.13795
KLF13	6	0.022856	0.070278	1434	4	-0.27526	0.94977	0.94989	20401	0	0
NKX2-3	6	0.022889	0.070367	1436	3	-0.26174	0.41229	0.55481	11443	2	0.23496
BTN2A2	6	0.022989	0.07064	1437	2	-0.35504	0.35524	0.5002	10289	2	0.33931
INTS6	6	0.022995	0.070658	1438	4	-0.19329	0.74907	0.76068	16230	1	0.13521
TAF10	6	0.02302	0.070726	1439	4	-0.28257	0.63597	0.69018	14571	1	0.20673
hsa-mir-373	4	0.023022	0.05916	1440	3	-0.2612	0.084594	0.16357	3835	1	0.48499
GTF2B	6	0.023039	0.070772	1441	2	-0.45126	0.55482	0.65013	13521	1	0.24632
ARHGAP33	6	0.023043	0.070784	1442	2	-0.67059	0.033102	0.096328	1994	2	0.38303
APP	6	0.023089	0.070902	1443	3	-0.29933	0.72315	0.74253	15828	1	0.17318
FAM185A	6	0.023185	0.071149	1444	4	-0.21322	0.88551	0.88553	18957	0	0
PRR24	6	0.023188	0.071157	1445	3	-0.33839	0.95744	0.95746	20544	0	0
SLC4A4	6	0.023189	0.071158	1446	3	-0.27706	0.66431	0.70592	14938	1	0.19291
TGFB2	6	0.023276	0.071385	1447	4	-0.2607	0.99531	0.99537	21365	0	0
hsa-mir-520f	4	0.023283	0.059739	1448	2	-0.31201	0.80105	0.801	17170	0	0
HCRTR1	6	0.023286	0.071411	1449	4	-0.30473	0.29086	0.43969	9055	1	0.76885
MTMR1	6	0.023289	0.071417	1450	3	-0.26769	0.83496	0.8348	17882	0	0
CDRT1	6	0.023296	0.071434	1451	3	-0.27801	0.85604	0.85591	18340	0	0
hsa-mir-660	4	0.023304	0.059789	1452	1	-0.47982	0.82457	0.82454	17652	0	0
NXPE4	6	0.02334	0.071552	1453	1	-0.46236	0.41727	0.5596	11525	2	0.12336
OR10A7	6	0.023357	0.071602	1454	3	-0.28397	0.15165	0.29691	6048	2	0.29753
SLC26A5	6	0.023357	0.071603	1455	4	-0.30014	0.52107	0.63528	13168	1	0.19112
GPR37L1	6	0.023366	0.071623	1456	3	-0.41979	0.0056302	0.022025	489	1	0.95496
SMCO4	6	0.02339	0.071692	1457	2	-0.58282	0.73409	0.74996	15987	1	0.17399
KPNA4	5	0.023396	0.068946	1458	3	-0.27456	0.98759	0.98758	21193	0	0
hsa-mir-6824	4	0.023404	0.06001	1459	3	-0.39014	0.9928	0.99282	21305	0	0
POFUT2	6	0.023438	0.07183	1460	3	-0.30844	0.10364	0.22058	4481	3	0.19238
TIMM17A	6	0.02344	0.071832	1461	2	-0.46135	0.61419	0.67881	14263	1	0.22995
KRT19	6	0.023479	0.071944	1462	3	-0.38773	0.85094	0.85078	18223	0	0
ABCB9	6	0.023483	0.071951	1463	3	-0.27756	0.17056	0.32622	6634	3	0.22808
RBM42	6	0.02349	0.071966	1464	2	-0.47387	0.62138	0.68255	14359	1	0.24346
hsa-mir-3974	4	0.023504	0.060223	1466	1	-0.45745	0.091711	0.17261	4077	1	0.45797
TCHHL1	6	0.023519	0.072034	1467	4	-0.32209	0.47331	0.61444	12659	2	0.12682
KITLG	5	0.023524	0.069194	1468	2	-0.48342	0.98115	0.98128	21070	0	0
COCH	6	0.023531	0.072063	1469	3	-0.28103	0.034454	0.099758	2060	1	0.858
AGBL5	6	0.02354	0.07209	1470	1	-0.63962	0.0090311	0.03186	681	4	0.28692
POLRMT	6	0.023546	0.072103	1471	3	-0.49066	0.96501	0.96506	20704	0	0
MXD3	6	0.02356	0.072142	1472	4	-0.26117	0.9935	0.99354	21323	0	0
OR52R1	6	0.023573	0.072178	1473	4	-0.21529	0.99949	0.9995	21459	0	0
PSMA5	6	0.02359	0.072223	1474	1	-0.56593	0.41492	0.55731	11486	2	0.21121
S100A1	6	0.023606	0.072267	1475	3	-0.31271	0.015377	0.049527	1051	3	0.49302
FBXW12	6	0.023639	0.072345	1476	3	-0.27709	0.77196	0.77817	16613	1	0.13257
CCDC68	6	0.023645	0.072359	1477	3	-0.40077	0.99258	0.99262	21298	0	0
SRPR	6	0.023678	0.072442	1478	4	-0.34788	0.25479	0.40615	8361	1	0.39294
WNT9B	6	0.023708	0.07253	1479	4	-0.2916	0.91531	0.91549	19607	0	0
ZNF337	6	0.02374	0.072607	1480	1	-0.67564	0.69989	0.72736	15465	1	0.16425
MUSTN1	6	0.023753	0.072638	1481	3	-0.46357	0.86943	0.86939	18604	0	0
DDC	6	0.02379	0.072729	1482	2	-0.44351	0.94051	0.94074	20194	0	0
CLUL1	6	0.02384	0.072854	1483	3	-0.263	0.23267	0.38564	7917	2	0.37135
SERPINI2	6	0.023862	0.072918	1484	3	-0.29765	0.29109	0.4399	9063	2	0.18085
LIN7B	6	0.02389	0.072992	1485	2	-0.42155	0.20045	0.35642	7256	1	0.37252
CALCB	6	0.023902	0.073023	1486	4	-0.23571	0.55174	0.64873	13488	1	0.31442
POLD4	6	0.02394	0.073123	1487	3	-0.20103	0.98631	0.98643	21168	0	0
RPS8	6	0.023971	0.073211	1488	3	-0.40174	0.96813	0.96814	20775	0	0
UXT	6	0.023986	0.07325	1489	3	-0.34707	0.65033	0.69804	14753	1	0.22813
USP5	6	0.02404	0.073409	1490	1	-2.4078	0.80316	0.80427	17218	1	0.17427
FIGN	6	0.024071	0.073493	1491	3	-0.32423	0.9308	0.93103	19979	0	0
hsa-mir-6884	4	0.024073	0.061509	1492	1	-0.80854	0.092629	0.1738	4109	1	0.58192
GZF1	6	0.02409	0.073541	1493	2	-0.4259	0.79979	0.80128	17143	1	0.10519
RNFT2	6	0.024118	0.073608	1494	4	-0.23933	0.97274	0.97281	20874	0	0
LRRC16B	6	0.024121	0.073614	1495	4	-0.22234	0.97828	0.97843	20990	0	0
REPS2	6	0.02414	0.073659	1496	3	-0.30839	0.21958	0.37367	7658	2	0.28527
AAMP	6	0.024163	0.073727	1497	3	-0.27438	0.13798	0.27541	5611	2	0.37226
hsa-mir-4486	4	0.024168	0.061727	1498	3	-0.33423	0.91925	0.91919	19710	0	0
GUCY2D	6	0.024177	0.073757	1499	4	-0.33982	0.86031	0.86018	18415	0	0
GGN	6	0.024208	0.07384	1500	3	-0.29319	0.23368	0.38656	7935	1	0.29894
KRT33B	6	0.024217	0.073862	1501	3	-0.30973	0.66564	0.70669	14953	1	0.17017
SNRNP200	6	0.024226	0.073883	1502	3	-0.253	0.03297	0.095989	1984	3	0.24441
ADH4	6	0.024236	0.073904	1503	2	-0.44311	0.55868	0.65187	13562	1	0.20049
SSB	6	0.024272	0.073991	1504	2	-0.40204	0.10813	0.22783	4624	3	0.19677
PET117	6	0.024291	0.074042	1505	2	-0.41372	0.26227	0.41316	8510	1	0.39563
CCDC50	6	0.024309	0.074085	1506	4	-0.24675	0.30308	0.45104	9256	1	0.34077
SREK1IP1	6	0.024315	0.074101	1507	4	-0.25534	0.16475	0.31731	6460	1	0.54837
NHSL1	6	0.024327	0.07413	1508	2	-0.63841	0.78782	0.79111	16912	1	0.13187
POLR2K	6	0.024391	0.074287	1509	2	-0.52357	0.20831	0.36358	7425	2	0.28462
NBEAL1	6	0.024392	0.074293	1510	4	-0.23025	0.21494	0.36952	7552	2	0.29262
ALS2	6	0.024432	0.074394	1511	4	-0.21936	0.13037	0.26332	5347	2	0.3044
RASD2	6	0.024439	0.074408	1512	4	-0.27216	0.99013	0.99019	21245	0	0
PGLYRP4	6	0.024441	0.074409	1513	1	-0.59898	0.13121	0.26469	5373	3	0.2234
EPSTI1	6	0.024491	0.074555	1514	2	-0.43784	0.012247	0.040831	887	2	0.3369
KDM2A	6	0.024501	0.074587	1515	2	-0.37193	0.43029	0.57221	11779	1	0.32869
UBE4B	6	0.02452	0.074642	1516	4	-0.30527	0.013079	0.043208	928	1	0.53368
IFNA8	6	0.024528	0.074665	1517	4	-0.24694	0.86151	0.86138	18440	0	0
PHF7	6	0.024541	0.07471	1518	3	-0.31792	0.0040749	0.016636	366	3	0.41923
hsa-mir-655	4	0.024541	0.062532	1519	1	-0.89884	0.60952	0.6164	14207	1	0.16057
hsa-mir-493	4	0.024544	0.062537	1520	3	-0.19639	0.92127	0.92125	19759	0	0
P2RY4	6	0.024564	0.074764	1521	4	-0.22155	0.56408	0.65433	13639	1	0.2415
RPAP2	6	0.024572	0.074785	1522	3	-0.47632	0.95655	0.95661	20517	0	0
CCDC159	6	0.024587	0.074831	1523	4	-0.19316	0.35204	0.49717	10226	1	0.34191
RNF38	6	0.02463	0.074938	1524	2	-0.35878	0.89182	0.89193	19078	0	0
PRR5L	6	0.024635	0.074952	1525	3	-0.29604	0.48968	0.62221	12846	1	0.23622
KRTAP4-12	6	0.024667	0.075037	1526	2	-0.47929	0.036623	0.10526	2160	2	0.32175
TMEM62	6	0.024668	0.075042	1527	4	-0.26085	0.8006	0.80199	17162	1	0.16271
ATP4B	6	0.024691	0.07511	1528	2	-0.70137	0.30364	0.45156	9271	2	0.18277
OTX2	6	0.024699	0.075135	1529	4	-0.23184	0.99164	0.99167	21279	0	0
GZMM	6	0.024713	0.075174	1530	3	-0.37637	0.58813	0.66592	13946	1	0.27503
KCTD13	6	0.024741	0.075252	1531	2	-0.4056	0.158	0.30686	6235	2	0.35743
PRDM5	6	0.024786	0.075363	1532	2	-0.38572	0.042888	0.11859	2418	3	0.23817
ASB10	6	0.024827	0.075455	1533	4	-0.23067	0.99087	0.99089	21261	0	0
DGAT2L6	6	0.024831	0.075461	1534	4	-0.24754	0.27666	0.42655	8784	2	0.42604
INPP5D	6	0.024841	0.075492	1535	2	-0.36706	0.44894	0.59055	12142	2	0.14718
RSRC2	6	0.024888	0.075616	1536	3	-0.33594	0.85636	0.85623	18349	0	0
MTFP1	6	0.024891	0.075621	1537	2	-0.51646	0.84442	0.84425	18086	0	0
EMC10	6	0.024906	0.075661	1538	3	-0.39611	0.57516	0.6596	13794	1	0.26864
TRIM6	4	0.024908	0.063343	1539	2	-0.55999	0.72669	0.72672	15873	0	0
RAB6A	6	0.024926	0.075706	1540	4	-0.24405	0.99596	0.996	21379	0	0
OR7D2	6	0.024967	0.075812	1542	4	-0.19386	0.98952	0.98961	21231	0	0
FRAT2	6	0.024971	0.075822	1543	3	-0.37693	0.7877	0.79102	16911	1	0.15625
LCE6A	6	0.024975	0.075827	1544	3	-0.34757	0.57631	0.66014	13812	1	0.20356
ATRX	6	0.024991	0.075861	1545	2	-0.41563	0.0044096	0.017939	394	1	1.0793
hsa-mir-7706	4	0.024997	0.063536	1546	2	-0.48523	0.074798	0.15103	3523	2	0.45097
GALNT14	6	0.025005	0.075896	1547	3	-0.29774	0.060778	0.14944	3048	2	0.37266
hsa-mir-6885	4	0.025009	0.063564	1548	1	-0.29824	0.045307	0.107	2504	3	0.38449
ITGB1	6	0.025018	0.075931	1550	4	-0.19662	0.93022	0.93044	19966	0	0
hsa-mir-6875	4	0.025021	0.063599	1551	2	-0.27619	0.95098	0.95083	20418	0	0
LPIN1	6	0.025041	0.075991	1552	3	-0.25502	0.19236	0.34905	7094	2	0.27441
HEBP1	6	0.025045	0.076002	1553	2	-0.53905	0.43677	0.57851	11890	1	0.26219
TXNDC15	6	0.025054	0.076025	1554	2	-0.35611	0.15343	0.29971	6104	3	0.25558
hsa-mir-363	4	0.025075	0.063711	1555	1	-0.72061	0.63709	0.64024	14580	1	0.14352
PACSIN2	6	0.025091	0.076115	1556	3	-0.43459	0.12732	0.25844	5238	2	0.51135
TTC26	6	0.025141	0.07624	1557	3	-0.16676	0.96367	0.96373	20676	0	0
hsa-mir-3148	4	0.025142	0.063857	1558	2	-0.47809	0.87292	0.87282	18691	0	0
C17orf104	6	0.025156	0.076279	1559	3	-0.47318	0.30566	0.45348	9321	2	0.19984
NOVA1	6	0.025241	0.076501	1561	4	-0.22937	0.092609	0.20255	4106	1	0.41546
HLA-DQB2	6	0.02525	0.076522	1562	3	-0.35615	0.061977	0.15149	3091	3	0.20668
SPRTN	6	0.025258	0.076547	1563	4	-0.27265	0.94016	0.94039	20185	0	0
TPT1	6	0.025265	0.076562	1564	3	-0.30613	0.87596	0.87597	18758	0	0
F13B	6	0.025277	0.076595	1565	2	-0.50712	0.16352	0.31545	6420	2	0.33468
OTOF	6	0.025361	0.076813	1566	4	-0.35421	0.9719	0.97198	20855	0	0
SEC31A	6	0.025389	0.076889	1567	4	-0.27856	0.0031878	0.013239	298	2	0.64963
ABHD17B	6	0.025426	0.076991	1568	4	-0.21981	0.29642	0.44483	9154	2	0.2333
ELAVL4	6	0.025436	0.077016	1569	3	-0.47275	0.75408	0.76434	16318	1	0.16435
SH3BGRL3	6	0.025441	0.077029	1570	1	-0.52581	0.0043285	0.017618	387	5	0.22847
EFNA5	6	0.025475	0.077113	1571	4	-0.18613	0.88836	0.8884	19012	0	0
OR1E1	6	0.025482	0.077132	1572	3	-0.27012	0.067213	0.16026	3287	2	0.31821
DGKQ	6	0.025491	0.077156	1573	1	-0.50816	0.44286	0.58458	12024	1	0.21499
FLG2	6	0.025501	0.077182	1574	3	-0.41165	0.8095	0.80998	17336	1	0.12922
EHD2	6	0.025546	0.077301	1575	4	-0.28014	0.98299	0.98316	21110	0	0
LTBP2	6	0.025548	0.077306	1576	3	-0.39491	0.16259	0.314	6395	2	0.62944
SLAMF9	6	0.025572	0.077369	1577	4	-0.19822	0.92108	0.92128	19752	0	0
INPP5K	6	0.025591	0.077411	1578	2	-0.28653	0.44513	0.58679	12072	2	0.18812
TCTA	6	0.025617	0.077485	1579	4	-0.34487	0.9909	0.99093	21264	0	0
RFK	6	0.025641	0.07755	1580	1	-0.75779	0.60193	0.67269	14113	1	0.30454
BTK	6	0.025655	0.077589	1581	3	-0.46822	0.82977	0.82957	17762	0	0
MLL	4	0.025677	0.065025	1582	3	-0.24264	0.94758	0.94747	20349	0	0
ZDHHC8	6	0.025686	0.077677	1583	4	-0.33389	0.11401	0.23736	4798	1	0.44965
ABCG1	6	0.025688	0.077679	1584	2	-0.48032	0.96957	0.96962	20805	0	0
UCN3	6	0.025693	0.077695	1585	4	-0.23166	0.72222	0.74192	15809	1	0.13764
DNAJB13	6	0.0257	0.077712	1586	4	-0.1707	0.89294	0.89308	19105	0	0
ANKRD17	6	0.025717	0.077752	1587	4	-0.25191	0.995	0.99503	21355	0	0
CLEC3A	6	0.025741	0.077805	1588	2	-0.52258	0.0039516	0.016172	357	2	0.50842
TNP1	6	0.025799	0.077944	1589	4	-0.29496	0.14965	0.2938	5991	2	0.37276
TEAD2	6	0.025801	0.077953	1590	2	-0.56188	0.097642	0.21081	4277	3	0.26525
SAMD9L	6	0.025841	0.078053	1591	4	-0.38435	0.99351	0.99356	21324	0	0
hsa-mir-6083	4	0.025861	0.065417	1592	2	-0.37154	0.006401	0.020128	529	2	0.45034
NUDT18	6	0.025864	0.078117	1593	3	-0.39406	0.52676	0.63774	13228	1	0.25277
FAM43B	6	0.025904	0.078223	1594	3	-0.29332	0.89935	0.89946	19254	0	0
MPPED1	6	0.025951	0.078345	1595	2	-0.40842	0.15028	0.29478	6012	2	0.43121
FANCE	6	0.025989	0.078439	1596	4	-0.28892	0.56759	0.65602	13698	1	0.26638
hsa-mir-548ai	4	0.025992	0.065701	1597	3	-0.31168	0.96493	0.96489	20703	0	0
FAM64A	6	0.02607	0.078646	1598	4	-0.22727	0.13726	0.27424	5589	2	0.25732
TTC12	6	0.026089	0.078701	1599	4	-0.27305	0.90004	0.90016	19274	0	0
SLC23A3	6	0.02609	0.078705	1600	1	-1.0101	0.22053	0.37449	7676	2	0.23826
ASAP3	6	0.026121	0.078775	1601	3	-0.36539	0.1505	0.29514	6021	2	0.25526
ZNF750	6	0.026134	0.078811	1602	3	-0.28053	0.99555	0.99561	21368	0	0
GADL1	6	0.026139	0.078826	1603	3	-0.41122	0.47954	0.61815	12751	1	0.24271
DDB1	6	0.02614	0.078829	1604	2	-0.39666	0.82943	0.82924	17753	0	0
TXNDC17	6	0.026149	0.078851	1605	3	-0.42832	0.3444	0.48996	10081	2	0.20055
FAM124A	6	0.026172	0.07892	1606	4	-0.27049	0.87702	0.87701	18782	0	0
PDCD2	6	0.026174	0.078923	1607	3	-0.33197	0.01222	0.040756	884	1	0.6429
RPRD1B	6	0.026176	0.07893	1608	4	-0.2507	0.92561	0.92585	19861	0	0
RAB17	6	0.02624	0.079093	1609	2	-0.42727	0.26338	0.4142	8538	1	0.41244
NVL	6	0.02629	0.079216	1610	3	-0.34648	0.37386	0.51788	10663	1	0.47313
hsa-mir-376b	4	0.026311	0.066401	1611	1	-0.51243	0.050715	0.11836	2685	3	0.23971
SMG5	6	0.026338	0.079321	1612	3	-0.35897	0.81194	0.81221	17391	1	0.24091
C17orf105	6	0.026375	0.079424	1613	4	-0.2581	0.94023	0.94046	20186	0	0
AGXT2L1	4	0.026411	0.066622	1614	2	-0.39193	0.24865	0.36883	8236	1	0.28343
C17orf82	6	0.026433	0.079564	1615	4	-0.31513	0.82417	0.82402	17639	1	0.2416
SCN1B	6	0.02644	0.079574	1616	2	-0.44649	0.12041	0.24754	5008	1	0.45897
STX2	6	0.026448	0.079594	1617	4	-0.26216	0.91621	0.91639	19633	0	0
UBXN6	6	0.026512	0.079787	1618	3	-0.23696	0.35782	0.50259	10347	1	0.32965
HIBADH	6	0.026537	0.079852	1619	3	-0.40176	0.76085	0.76942	16426	1	0.19264
GNB1	6	0.02654	0.079858	1620	2	-0.34988	0.87734	0.87731	18797	0	0
PLAC8	6	0.02659	0.079977	1622	2	-0.35896	0.55958	0.65224	13575	1	0.21075
ZNF442	6	0.026623	0.08006	1623	2	-0.52992	0.86823	0.86818	18584	0	0
INO80D	6	0.026632	0.080084	1624	3	-0.24572	0.87858	0.87856	18817	0	0
GABRA2	6	0.026636	0.080091	1625	4	-0.23221	0.95415	0.95426	20477	0	0
ATRN	6	0.026651	0.08014	1626	2	-0.41501	0.73149	0.74816	15950	1	0.14884
ADHFE1	6	0.02669	0.080244	1627	1	-0.8915	0.1924	0.3491	7095	2	0.43256
hsa-mir-548f-4	3	0.026697	0.060921	1628	2	-0.63873	0.72969	0.72957	15920	0	0
S100A8	6	0.02674	0.080369	1629	3	-0.19887	0.20835	0.36362	7428	2	0.41537
CLIC4	6	0.026775	0.080465	1630	2	-0.34907	0.33875	0.48455	9977	2	0.19774
SYNE2	6	0.02679	0.080504	1631	1	-0.51941	0.80618	0.80699	17270	1	0.16634
USP40	6	0.026801	0.080528	1632	3	-0.36901	0.94303	0.94323	20243	0	0
COQ2	6	0.026806	0.080541	1633	3	-0.32806	0.025203	0.075932	1562	2	0.46466
PLCH1	6	0.026823	0.080586	1634	3	-0.35477	0.060106	0.1483	3021	2	0.32534
SLC29A1	6	0.026836	0.08062	1635	4	-0.30063	0.23556	0.3883	7971	2	0.30576
SLC10A3	6	0.02684	0.08063	1636	2	-0.43213	0.60079	0.67212	14099	1	0.20297
GEMIN5	6	0.026882	0.080742	1637	3	-0.34035	0.36436	0.50884	10479	1	0.366
JPH2	6	0.02689	0.080762	1638	3	-0.20752	0.1588	0.3081	6262	1	0.3729
ASAH2B	6	0.026936	0.080874	1640	4	-0.22614	0.39553	0.53875	11098	1	0.25102
MAGEA10	6	0.026939	0.080881	1641	3	-0.17819	0.93121	0.93144	19988	0	0
FAM209A	6	0.026968	0.08095	1642	4	-0.16627	0.61647	0.68	14296	1	0.16653
OR1C1	6	0.026976	0.080964	1643	2	-0.38485	0.19964	0.35567	7236	1	0.31682
TAS2R13	6	0.026989	0.081001	1644	3	-0.24988	0.16913	0.32401	6592	2	0.23742
GIPC3	6	0.027024	0.081085	1645	2	-0.4567	0.367	0.51134	10525	2	0.31614
STXBP5L	6	0.02703	0.081102	1646	4	-0.2433	0.45226	0.59382	12210	1	0.46292
TMEM99	6	0.027039	0.081127	1647	2	-0.49864	0.028386	0.08422	1738	2	0.34224
HADH	6	0.027056	0.081167	1648	3	-0.44732	0.33097	0.47722	9813	2	0.19951
SV2A	6	0.027089	0.08125	1649	2	-0.41592	0.1264	0.25699	5212	3	0.14194
EDN3	6	0.027092	0.081256	1650	3	-0.30507	0.01691	0.05366	1129	2	0.43461
DIAPH3	6	0.027133	0.081369	1651	4	-0.22136	0.97134	0.97141	20847	0	0
SNRPE	6	0.027139	0.081387	1652	3	-0.24207	0.78303	0.78711	16826	1	0.17599
VAMP5	6	0.02717	0.081462	1653	4	-0.18092	0.7265	0.74473	15869	1	0.16315
SPSB1	6	0.027189	0.081514	1654	4	-0.25617	0.9603	0.96031	20613	0	0
EBP	6	0.027215	0.081572	1655	3	-0.26936	0.17563	0.33386	6781	1	0.29955
NDOR1	6	0.027239	0.081641	1656	1	-0.54603	0.24894	0.40064	8241	2	0.26511
KRTAP4-8	6	0.027251	0.081669	1657	3	-0.38559	0.33304	0.47921	9864	2	0.25942
BCL2L1	6	0.027282	0.081744	1658	4	-0.25579	0.66962	0.70903	15018	1	0.31735
IQGAP3	6	0.027289	0.081764	1659	2	-0.60403	0.5106	0.63084	13056	1	0.25307
PLK3	6	0.02734	0.0819	1660	3	-0.36106	0.78665	0.79013	16887	1	0.15507
GEMIN4	6	0.027369	0.081988	1661	3	-0.47898	0.81283	0.81307	17410	1	0.12185
CYB5B	6	0.027389	0.082044	1662	3	-0.43138	0.57025	0.65727	13735	1	0.19882
LPPR4	6	0.027475	0.082249	1663	2	-0.45707	0.76095	0.76949	16427	1	0.23117
ANKRD53	6	0.027509	0.08234	1664	3	-0.39403	0.92961	0.92986	19946	0	0
SPEN	6	0.027519	0.082366	1665	3	-0.25146	0.39369	0.537	11054	2	0.18476
CMTM5	6	0.027538	0.082415	1666	1	-0.46334	0.87144	0.8714	18657	0	0
INPP4A	6	0.027591	0.082542	1667	4	-0.23086	0.18123	0.33897	6886	1	0.37887
DMTN	6	0.027602	0.082568	1668	3	-0.48705	0.040736	0.11484	2344	1	0.99013
CASP8	6	0.027613	0.082596	1669	4	-0.20527	0.52115	0.63532	13170	1	0.28594
C3orf43	6	0.027642	0.082677	1670	4	-0.23348	0.34003	0.48579	9993	1	0.33674
HOXA13	6	0.02768	0.082767	1671	3	-0.29973	0.30175	0.44983	9238	2	0.1927
SHQ1	6	0.027697	0.082815	1672	3	-0.3408	0.68679	0.71914	15270	1	0.22833
C19orf26	6	0.027736	0.082903	1675	4	-0.29997	0.052422	0.13516	2748	2	0.41029
LRRC1	6	0.027814	0.083114	1676	2	-0.36232	0.33197	0.47822	9838	2	0.19945
TRIM68	6	0.027833	0.083164	1677	2	-0.51018	0.70727	0.73207	15572	1	0.22503
LARP6	6	0.02784	0.083184	1678	4	-0.40472	0.43165	0.57354	11801	2	0.13197
GSDMB	6	0.027856	0.08322	1679	3	-0.4655	0.95981	0.9598	20600	0	0
TARBP1	6	0.027876	0.083268	1680	4	-0.28113	0.95848	0.9585	20570	0	0
C9orf62	6	0.027893	0.08331	1681	3	-0.34019	0.84701	0.84682	18142	0	0
CAPRIN2	6	0.027913	0.083363	1682	4	-0.19819	0.4319	0.57376	11805	2	0.20118
WISP2	6	0.027988	0.083556	1683	3	-0.39658	0.22033	0.37431	7670	2	0.27476
MBD2	6	0.028016	0.083619	1684	4	-0.26644	0.94673	0.94686	20338	0	0
LRRC27	6	0.028027	0.083645	1685	2	-0.30833	0.057922	0.14463	2948	3	0.18989
EDNRB	6	0.028037	0.083674	1686	2	-0.3375	0.74096	0.75483	16109	1	0.14434
TXLNA	6	0.028044	0.083694	1687	3	-0.28174	0.63445	0.68937	14548	1	0.2588
SKIV2L	6	0.02807	0.083762	1688	3	-0.28767	0.98839	0.98849	21208	0	0
TBC1D21	6	0.028071	0.083765	1689	4	-0.31984	0.99854	0.99854	21434	0	0
SRSF2	6	0.028144	0.083952	1690	3	-0.28946	0.16047	0.31071	6323	1	0.47186
CRY1	6	0.028175	0.084044	1691	4	-0.21379	0.53863	0.6429	13343	1	0.18297
TMEM259	6	0.028187	0.084078	1692	1	-0.5606	0.77685	0.78205	16701	1	0.13963
OR52I2	6	0.028212	0.084151	1693	2	-0.40231	0.032789	0.095508	1975	3	0.49626
hsa-mir-4788	4	0.028229	0.070576	1694	2	-0.38474	0.85765	0.85748	18368	0	0
ZXDA	6	0.028253	0.084252	1695	4	-0.31937	0.99943	0.99943	21456	0	0
SPHK1	6	0.028268	0.084286	1696	4	-0.33055	0.99638	0.99644	21386	0	0
STK36	6	0.028285	0.084335	1697	3	-0.33321	0.99524	0.99529	21363	0	0
ECHDC1	6	0.028287	0.084341	1698	2	-0.49344	0.62013	0.6819	14343	1	0.16719
TGOLN2	6	0.028331	0.084465	1700	4	-0.15728	0.94842	0.94858	20370	0	0
ZNF367	6	0.028349	0.084513	1701	3	-0.43942	0.77751	0.78257	16715	1	0.14422
GOLGA3	6	0.028375	0.084578	1702	3	-0.32678	0.99571	0.99577	21374	0	0
YDJC	6	0.028375	0.084578	1703	4	-0.1719	0.77432	0.78001	16652	1	0.13693
DNPEP	6	0.028386	0.084608	1704	1	-0.73202	0.70782	0.73243	15583	1	0.23603
ATXN7L3	6	0.028457	0.08479	1705	2	-0.54398	0.92395	0.92415	19814	0	0
STX3	6	0.028475	0.084835	1706	3	-0.28244	0.93544	0.93565	20090	0	0
DYNC2H1	6	0.028476	0.084839	1707	2	-0.87239	0.38603	0.52958	10913	1	0.23159
SMARCC1	6	0.028505	0.084912	1708	4	-0.23142	0.10962	0.23022	4669	2	0.335
ZNF185	6	0.02852	0.084946	1709	4	-0.20255	0.9942	0.99424	21338	0	0
FAXDC2	6	0.028525	0.084959	1710	2	-0.59688	0.049961	0.13082	2655	3	0.47443
LIN52	6	0.028545	0.085006	1711	2	-0.3816	0.081334	0.18391	3737	2	0.32483
PHLDA3	6	0.028594	0.085147	1712	2	-0.83049	0.26543	0.41612	8572	2	0.3209
hsa-mir-4308	4	0.028595	0.071392	1713	3	-0.20296	0.8788	0.87873	18819	0	0
GSTA4	6	0.028636	0.085251	1714	1	-0.65789	0.04599	0.12395	2528	3	0.24389
SH3GL3	6	0.028643	0.085267	1715	3	-0.31431	0.20548	0.36103	7361	1	0.45888
NUMBL	6	0.028647	0.085276	1716	4	-0.22952	0.89653	0.89665	19187	0	0
NCR3	6	0.028674	0.085348	1717	4	-0.28646	0.74302	0.75631	16134	1	0.19394
hsa-mir-1181	4	0.028678	0.071574	1718	2	-0.37289	0.72916	0.72917	15913	0	0
NRG4	6	0.028711	0.085444	1719	4	-0.20691	0.22695	0.38045	7795	1	0.51593
TRAF1	6	0.028722	0.085478	1720	4	-0.21005	0.28817	0.4372	9004	1	0.36495
SLC29A3	6	0.028761	0.085577	1721	2	-0.51184	0.47288	0.61404	12650	2	0.17703
SLC38A11	6	0.028763	0.085583	1722	4	-0.25554	0.92609	0.92633	19873	0	0
SPINK2	6	0.028771	0.085608	1723	2	-0.39309	0.69207	0.72235	15348	1	0.15575
FBXO7	6	0.028785	0.085642	1724	3	-0.30053	0.9146	0.91478	19591	0	0
TAF7	6	0.028835	0.085777	1725	1	-0.60007	0.14847	0.29192	5944	3	0.25995
NPTXR	6	0.02885	0.085813	1726	2	-0.57181	0.022187	0.067942	1407	2	0.42015
ATP5C1	6	0.028861	0.085841	1727	4	-0.24024	0.30527	0.45311	9311	1	0.44562
TLDC2	6	0.028888	0.085904	1728	3	-0.23684	0.87121	0.87118	18652	0	0
FRY	6	0.028904	0.085949	1729	3	-0.50781	0.47188	0.61306	12619	1	0.5899
GDPD5	6	0.028935	0.086021	1730	1	-0.66913	0.34536	0.49088	10099	2	0.2105
CDO1	6	0.028955	0.086067	1731	4	-0.23022	0.96201	0.96207	20646	0	0
hsa-mir-3960	4	0.028958	0.072187	1732	3	-0.30204	0.21893	0.33218	7642	1	0.59368
NDUFA11	6	0.028985	0.086131	1733	2	-0.31679	0.18295	0.34051	6923	1	0.28547
KRTAP5-3	6	0.028989	0.086146	1734	4	-0.29861	0.99278	0.99281	21304	0	0
TNFSF12	5	0.029008	0.080121	1735	3	-0.42762	0.63374	0.65768	14539	1	0.2184
LRRC66	6	0.029027	0.086232	1736	2	-0.67916	0.37617	0.52008	10713	1	0.2292
BCR	6	0.029032	0.086242	1737	3	-0.4097	0.0095379	0.033278	710	2	0.55389
DEPDC4	6	0.029053	0.086298	1738	3	-0.32095	0.020077	0.062327	1295	3	0.34592
HSPA8	6	0.029086	0.086392	1739	3	-0.41517	0.24898	0.40067	8242	1	0.31911
ZNF354C	6	0.029087	0.086394	1740	4	-0.22896	0.43312	0.57494	11828	1	0.33644
SCRT2	6	0.029136	0.086517	1742	3	-0.36455	0.56364	0.65413	13632	1	0.52472
CARD10	6	0.029165	0.086595	1743	3	-0.29657	0.46248	0.60378	12412	1	0.25833
ARL6IP1	6	0.029178	0.086623	1744	4	-0.27526	0.97993	0.9801	21044	0	0
DIRAS3	6	0.029187	0.086648	1745	3	-0.28066	0.41682	0.55916	11516	2	0.19684
RAD52	6	0.029197	0.086677	1746	4	-0.36966	0.99556	0.99563	21369	0	0
PDE4DIP	6	0.029208	0.086705	1747	3	-0.37136	0.40626	0.54901	11322	1	0.32505
MADCAM1	6	0.029227	0.086748	1748	4	-0.36282	0.023654	0.07187	1478	2	0.4601
TUFM	6	0.029231	0.086756	1749	4	-0.16023	0.67964	0.7149	15165	1	0.1612
XAF1	6	0.029234	0.086761	1750	2	-0.5244	0.78967	0.79268	16951	1	0.12527
CPT2	6	0.029235	0.086763	1751	2	-0.36129	0.86621	0.86615	18541	0	0
SHOX2	6	0.029243	0.086779	1752	4	-0.31376	0.95012	0.95025	20405	0	0
APPL1	6	0.029269	0.086853	1753	4	-0.20322	0.83768	0.83752	17946	0	0
KCNG2	6	0.029278	0.086877	1754	3	-0.24972	0.066977	0.15986	3278	2	0.46679
ZBTB8OS	6	0.029284	0.086889	1755	3	-0.29078	0.28555	0.43474	8950	2	0.25795
MLPH	6	0.029305	0.086945	1756	4	-0.33544	0.96633	0.96637	20731	0	0
AQPEP	6	0.029333	0.087024	1757	1	-0.5409	0.39161	0.535	11011	2	0.19174
ACAA1	6	0.029391	0.087177	1758	3	-0.31014	0.89765	0.89776	19217	0	0
FAM178B	6	0.029407	0.087224	1759	3	-0.30675	0.37088	0.51503	10595	2	0.20454
IL23R	6	0.029433	0.087284	1760	2	-0.39724	0.089587	0.19758	4004	3	0.25428
PARVA	6	0.029448	0.087319	1761	4	-0.21754	0.37738	0.52123	10742	1	0.31687
OSCAR	6	0.029453	0.087338	1762	3	-0.53285	0.13563	0.27166	5527	1	0.46429
RTN2	6	0.029482	0.0874	1764	4	-0.29909	0.58246	0.66313	13886	1	0.29463
DRG2	6	0.029483	0.087401	1765	3	-0.26809	0.9025	0.90262	19327	0	0
TNFAIP6	6	0.029523	0.087508	1766	2	-0.41407	0.54327	0.64497	13397	1	0.18648
SEC14L6	6	0.029532	0.087533	1767	4	-0.23883	0.64494	0.69506	14682	1	0.15514
UBA2	6	0.029533	0.087536	1768	2	-0.56936	0.63185	0.68799	14511	1	0.22591
RPL31	6	0.029541	0.087556	1769	3	-0.24487	0.37746	0.52132	10745	2	0.15672
NGLY1	6	0.029543	0.087562	1770	2	-0.33599	0.97372	0.97382	20896	0	0
PON2	6	0.029543	0.087564	1771	4	-0.21411	0.077623	0.1778	3616	1	0.72392
SLC25A18	6	0.029551	0.08758	1772	4	-0.18479	0.92194	0.92213	19774	0	0
KIAA0753	6	0.029582	0.087667	1773	1	-0.53889	0.011542	0.038883	840	4	0.35233
KRTAP29-1	6	0.029632	0.08779	1774	1	-0.64154	0.0047149	0.019112	417	3	0.16409
RHPN2	6	0.029682	0.08792	1776	2	-0.38194	0.42769	0.56969	11727	1	0.19557
hsa-mir-585	4	0.029691	0.073813	1777	2	-0.5306	0.72137	0.72136	15798	0	0
EFCAB3	6	0.029725	0.08802	1779	3	-0.31267	0.92413	0.92434	19821	0	0
ATP6AP1L	6	0.029732	0.088039	1780	2	-0.41519	0.89761	0.89772	19215	0	0
C11orf63	6	0.029752	0.088088	1781	4	-0.35743	0.93491	0.93514	20070	0	0
PRR23A	6	0.029819	0.088254	1782	4	-0.21631	0.22771	0.38115	7813	2	0.31759
SLC2A6	6	0.029822	0.088259	1783	2	-0.47169	0.03737	0.10717	2187	4	0.18127
PITHD1	6	0.029823	0.088263	1784	4	-0.32166	0.53589	0.64171	13320	1	0.26015
SEP15	6	0.029838	0.088304	1785	4	-0.22114	0.60019	0.67183	14089	1	0.29647
RPL36AL	6	0.029855	0.088338	1786	3	-0.2855	0.55772	0.65146	13553	1	0.3115
AP1G1	6	0.029862	0.088355	1787	2	-0.36983	0.85122	0.85104	18227	0	0
FLJ22184	6	0.029881	0.088406	1788	2	-0.44011	0.053319	0.13668	2780	3	0.20178
SMEK1	6	0.029887	0.088419	1789	3	-0.2516	0.22542	0.37904	7769	2	0.28369
IFNA16	6	0.029892	0.088429	1790	3	-0.36025	0.44937	0.59098	12156	2	0.21031
GTF3C1	6	0.029898	0.08845	1791	3	-0.43151	0.31966	0.46665	9580	1	0.26103
GJA5	6	0.029925	0.088519	1792	3	-0.25448	0.47473	0.61592	12691	2	0.17234
ANKRD65	6	0.029931	0.088534	1793	1	-0.74935	0.33081	0.47707	9806	1	0.33724
OSR1	6	0.029932	0.088534	1794	2	-0.44364	0.46148	0.60282	12384	1	0.25086
hsa-mir-661	4	0.029944	0.074355	1795	3	-0.28486	0.91813	0.91807	19679	0	0
IL17RB	6	0.029969	0.088622	1796	3	-0.25362	0.77146	0.77777	16607	1	0.28736
TAS2R38	6	0.029981	0.088655	1797	1	-0.54676	0.66119	0.70414	14891	1	0.30594
ZNF157	6	0.030001	0.088703	1798	3	-0.267	0.57795	0.66093	13834	1	0.25009
TMED4	6	0.030004	0.088712	1799	4	-0.32001	0.69464	0.72394	15390	1	0.1718
PLA2G2D	6	0.030042	0.088799	1800	2	-0.46237	0.83321	0.83301	17840	0	0
SUSD2	6	0.030078	0.088898	1801	3	-0.28544	0.92252	0.92271	19787	0	0
STAB2	6	0.03008	0.088905	1802	2	-0.42385	0.078976	0.18003	3663	2	0.41424
LSG1	6	0.030124	0.089016	1803	4	-0.26632	0.71828	0.73933	15755	1	0.13926
PMPCB	6	0.030148	0.089075	1804	3	-0.32472	0.26069	0.4117	8474	2	0.24557
GPR75	6	0.030155	0.089092	1805	4	-0.23439	0.45719	0.59863	12306	1	0.42868
POLE2	6	0.030182	0.089175	1806	3	-0.6798	0.30444	0.45233	9292	1	0.26205
MGLL	6	0.03023	0.089287	1807	1	-0.51063	0.014758	0.047845	1011	3	0.71173
SPAST	6	0.030232	0.089293	1808	3	-0.50775	0.77536	0.78084	16669	1	0.16483
LOC389895	6	0.030253	0.089347	1809	2	-0.41862	0.79927	0.80082	17132	1	0.14825
WBP1	6	0.030259	0.089361	1810	4	-0.22327	0.8432	0.84304	18060	0	0
FKRP	6	0.030263	0.089367	1811	2	-0.43295	0.96821	0.96822	20778	0	0
LIMCH1	6	0.03028	0.089417	1812	3	-0.15993	0.27692	0.42678	8786	2	0.23437
C17orf75	6	0.030296	0.08946	1813	3	-0.31198	0.22464	0.37829	7750	2	0.31167
SERPINA4	6	0.030298	0.089468	1814	4	-0.29586	0.64121	0.69301	14641	1	0.21812
TAF1C	6	0.030343	0.089569	1816	2	-0.38442	0.29059	0.43944	9048	2	0.35879
hsa-mir-6732	4	0.030347	0.075241	1817	3	-0.21852	0.71206	0.71204	15660	0	0
AQP5	6	0.030353	0.089593	1818	2	-0.40879	0.90324	0.90335	19340	0	0
HOPX	6	0.030363	0.089622	1819	2	-0.4334	0.38036	0.52411	10806	2	0.20411
C9orf170	6	0.030367	0.089631	1820	3	-0.37439	0.23135	0.38442	7883	2	0.29178
CDC42EP2	6	0.030394	0.089703	1822	4	-0.2573	0.87477	0.87478	18731	0	0
LTB4R	6	0.030424	0.089772	1823	2	-0.40604	0.21218	0.36703	7501	2	0.31705
REXO1	6	0.030429	0.089793	1824	2	-0.33297	0.8079	0.80853	17305	1	0.099891
SNX22	6	0.030482	0.089927	1825	3	-0.53616	0.55492	0.65018	13524	1	0.26309
ALS2CR11	6	0.030484	0.089933	1826	4	-0.28775	0.91358	0.91377	19567	0	0
TRAF2	6	0.030489	0.089946	1827	4	-0.20277	0.2616	0.41256	8492	1	0.36583
MT1H	4	0.030492	0.075562	1828	2	-0.2831	0.84307	0.8429	18054	0	0
PDE4A	6	0.030535	0.090059	1829	2	-0.38616	0.74913	0.76073	16233	1	0.16587
TTC29	6	0.030578	0.090175	1831	3	-0.27766	0.28148	0.43095	8869	1	0.30984
DNAJC12	6	0.030587	0.090199	1832	3	-0.31819	0.9008	0.90089	19289	0	0
hsa-mir-4262	4	0.030589	0.075766	1833	3	-0.21397	0.59735	0.60631	14057	1	0.18176
MARCKSL1	6	0.030625	0.0903	1834	2	-0.36681	0.79913	0.80071	17130	1	0.27472
FZD1	6	0.030636	0.090325	1835	3	-0.27862	0.66905	0.70872	15006	1	0.21847
TEX13A	6	0.030675	0.09043	1836	3	-0.33035	0.97176	0.97186	20853	0	0
TTLL5	6	0.030677	0.090437	1837	4	-0.24272	0.95683	0.95688	20524	0	0
EFCAB14	6	0.030678	0.090439	1838	2	-0.4085	0.57596	0.65997	13806	1	0.25271
DHX9	6	0.030688	0.090461	1839	4	-0.26396	0.91309	0.91327	19558	0	0
GADD45A	6	0.030702	0.090501	1840	3	-0.31825	0.75378	0.76413	16315	1	0.16516
TRAK2	6	0.03073	0.090576	1841	3	-0.26567	0.60337	0.6734	14131	1	0.18247
ZNF493	5	0.030751	0.083524	1842	3	-0.22935	0.31264	0.44663	9444	1	0.3773
TEKT1	6	0.030767	0.090665	1843	3	-0.34872	0.11263	0.23512	4755	1	0.32366
hsa-mir-595	4	0.030775	0.07617	1844	2	-0.55347	0.68722	0.68731	15274	1	0.16762
SGCE	6	0.030818	0.090782	1845	3	-0.35137	0.14215	0.282	5754	3	0.16608
FAM189B	6	0.030827	0.090808	1846	1	-0.55321	0.012877	0.042637	920	1	0.58091
hsa-mir-7110	4	0.030854	0.076339	1847	2	-0.3647	0.35317	0.43958	10249	1	0.19804
DMRT2	6	0.030857	0.090891	1848	4	-0.28833	0.47419	0.61533	12675	1	0.23919
UBE2Q1	6	0.030873	0.090941	1849	4	-0.26928	0.93879	0.93905	20160	0	0
GBX2	6	0.030873	0.090942	1850	3	-0.4414	0.93924	0.93947	20167	0	0
CR2	6	0.030877	0.090952	1851	2	-0.47213	0.53871	0.64293	13344	1	0.20952
VEPH1	6	0.030884	0.090974	1852	3	-0.30095	0.48974	0.62224	12848	1	0.34137
ICAM1	6	0.030895	0.090997	1853	3	-0.4098	0.8938	0.89395	19127	0	0
DRD1	6	0.030927	0.091071	1854	1	-0.51205	0.19474	0.35121	7142	2	0.24807
ADAM23	6	0.030929	0.091078	1855	3	-0.37051	0.18062	0.33844	6878	2	0.34633
C5orf45	6	0.030929	0.09108	1856	3	-0.4582	0.89173	0.89184	19076	0	0
ZNF446	6	0.030936	0.091093	1857	4	-0.3612	0.97043	0.97047	20830	0	0
PRKCDBP	6	0.030956	0.091141	1858	4	-0.35312	0.00038298	0.0019254	49	1	1.8296
TFAP2E	6	0.030967	0.091181	1859	4	-0.34546	0.54457	0.64555	13410	1	0.30743
MXI1	6	0.031026	0.091332	1860	2	-0.34054	0.99564	0.9957	21371	0	0
HLA-DOA	6	0.031031	0.091345	1861	3	-0.29717	0.92315	0.92334	19796	0	0
PPFIA4	6	0.031076	0.091443	1862	2	-0.36323	0.80442	0.80537	17240	1	0.13895
TNK1	6	0.031117	0.091541	1864	3	-0.25449	0.31764	0.46476	9550	2	0.17505
PDE4B	6	0.031134	0.091584	1865	3	-0.33032	0.75711	0.7666	16370	1	0.14778
HTATSF1	6	0.031157	0.091645	1866	4	-0.1708	0.73763	0.75246	16046	1	0.14193
FSD2	6	0.031184	0.091703	1867	3	-0.29224	0.82788	0.82773	17724	0	0
SPIRE2	6	0.031217	0.091796	1868	4	-0.36427	0.90087	0.90096	19291	0	0
FABP2	6	0.031275	0.091943	1869	1	-0.44809	0.82383	0.82369	17631	1	0.12011
RAB11A	6	0.031288	0.091972	1870	4	-0.32142	0.982	0.9822	21086	0	0
ACTL6B	6	0.03129	0.091976	1872	3	-0.27865	0.037079	0.10643	2174	1	0.7242
TXNDC2	6	0.03132	0.092046	1873	4	-0.21743	0.38242	0.52607	10851	1	0.28071
CPNE4	6	0.031323	0.092056	1874	3	-0.24914	0.13482	0.2704	5493	2	0.37364
VSIG10	6	0.031336	0.092089	1875	3	-0.31751	0.91444	0.91462	19584	0	0
MOCS2	6	0.031424	0.092301	1876	3	-0.23299	0.97508	0.97523	20927	0	0
CALCA	6	0.031474	0.092425	1877	3	-0.20338	0.86996	0.86992	18622	0	0
CLEC17A	6	0.031523	0.092567	1878	1	-0.54304	0.46954	0.61078	12575	2	0.1831
TSSK6	6	0.031543	0.092621	1879	4	-0.23314	0.87662	0.87661	18776	0	0
TIMP4	6	0.031573	0.0927	1880	1	-0.49218	2.79e-05	0.0001672	6	3	0.67637
MTMR11	6	0.03158	0.09272	1881	3	-0.21955	0.29952	0.44772	9198	2	0.19605
PEX10	6	0.031612	0.092797	1882	2	-0.36577	0.62514	0.6845	14407	1	0.24697
UBE2B	6	0.031623	0.092826	1883	1	-0.5902	0.0063839	0.024246	527	3	0.52508
hsa-mir-548s	4	0.031644	0.078043	1884	3	-0.40547	0.92804	0.9281	19913	0	0
MVB12A	6	0.031681	0.092972	1885	3	-0.32352	0.093079	0.20332	4123	1	0.31931
DACT1	6	0.031682	0.092976	1886	4	-0.18108	0.76743	0.77454	16533	1	0.29263
ABRACL	6	0.031698	0.093023	1887	3	-0.34287	0.96053	0.96055	20620	0	0
SYCP2	6	0.031722	0.093089	1888	3	-0.22984	0.91671	0.91691	19647	0	0
C2orf53	6	0.031732	0.093118	1889	3	-0.35211	0.29609	0.44453	9147	1	0.3076
MRPS24	5	0.031743	0.085471	1890	3	-0.31748	0.21865	0.3449	7633	1	0.25552
LGALS9	4	0.031755	0.078284	1891	3	-0.18709	0.80489	0.80484	17246	0	0
TNFRSF6B	6	0.031772	0.093219	1892	2	-0.46287	0.32832	0.47474	9754	1	0.25965
CCDC144NL	5	0.031785	0.085559	1893	2	-0.43418	0.3655	0.50429	10501	2	0.14342
TCTE1	6	0.031797	0.093276	1894	4	-0.36461	0.99472	0.99475	21349	0	0
C11orf94	6	0.031815	0.09332	1895	4	-0.2081	0.99579	0.99585	21377	0	0
POLR1D	6	0.031822	0.093333	1896	3	-0.28351	0.0097279	0.033831	728	2	0.44546
CCDC154	6	0.031822	0.093334	1897	2	-0.44788	0.76729	0.77442	16532	1	0.15909
C9	6	0.031827	0.093349	1898	4	-0.25265	0.5204	0.63498	13164	1	0.27438
PNPLA5	6	0.031827	0.093349	1899	3	-0.21142	0.4448	0.58646	12067	1	0.38369
RAB33B	6	0.031838	0.093379	1900	4	-0.37657	0.61206	0.67774	14233	1	0.19556
GRPEL2	6	0.031871	0.093467	1901	1	-0.77794	0.18868	0.34567	7029	2	0.31002
ARSD	6	0.031903	0.093539	1902	4	-0.37132	0.15587	0.30349	6175	1	0.56291
RECK	6	0.031911	0.093557	1903	4	-0.23782	0.7009	0.72798	15474	1	0.2122
EEA1	6	0.031921	0.093585	1904	3	-0.2097	0.24591	0.39783	8189	1	0.42536
hsa-mir-1282	4	0.031924	0.078632	1905	3	-0.22713	0.17551	0.27806	6778	1	0.2501
RNASEH2C	6	0.031957	0.093665	1906	3	-0.2648	0.93196	0.9322	20009	0	0
hsa-mir-1225	4	0.031972	0.078738	1907	3	-0.36135	0.05002	0.11686	2659	1	0.44345
LRRC30	6	0.032023	0.093825	1908	2	-0.37311	0.13241	0.2666	5414	1	0.88606
VRK3	6	0.032028	0.093836	1909	4	-0.20618	0.11531	0.2394	4844	1	0.3703
ARL6	6	0.032048	0.093889	1910	4	-0.25452	0.94054	0.94077	20195	0	0
DAD1	6	0.03207	0.093948	1911	3	-0.33957	0.95724	0.95727	20538	0	0
SHISA3	6	0.03207	0.093952	1912	3	-0.30992	0.1985	0.35464	7220	1	0.23813
GLIS1	6	0.032095	0.09402	1913	3	-0.44549	0.59058	0.66712	13979	1	0.29921
ACVR1	6	0.032113	0.09406	1914	4	-0.23083	0.87963	0.87961	18839	0	0
SETDB1	6	0.03212	0.094075	1915	2	-0.45244	0.33132	0.47758	9823	2	0.27839
DUOX2	6	0.032183	0.094241	1916	3	-0.31386	0.88458	0.88459	18938	0	0
SLC16A11	6	0.032194	0.094268	1917	4	-0.30827	0.94385	0.94403	20263	0	0
SUMO1	6	0.032198	0.094279	1919	2	-0.47073	0.89261	0.89274	19094	0	0
ZNF391	6	0.032206	0.094297	1920	3	-0.2759	0.87232	0.87231	18677	0	0
KCTD19	6	0.032219	0.094333	1921	2	-0.54976	0.15995	0.3099	6302	1	0.68316
TEKT2	6	0.032229	0.094361	1922	3	-0.36475	0.029632	0.087433	1805	2	0.33229
ARCN1	6	0.032364	0.094685	1925	4	-0.20798	0.98957	0.98966	21232	0	0
HIST2H3D	6	0.032368	0.094689	1926	4	-0.20407	0.036188	0.10417	2137	2	0.40413
ETV2	6	0.032368	0.094692	1927	2	-0.60183	0.002726	0.01146	259	3	0.36866
ARHGEF15	6	0.032395	0.094767	1929	3	-0.53886	0.020406	0.063187	1313	2	0.39164
CORO7-PAM16	6	0.032404	0.094789	1930	3	-0.34427	0.030598	0.0899	1859	3	0.24299
MESP2	6	0.032418	0.094823	1931	2	-0.50898	0.026426	0.079114	1638	3	0.24243
B4GALT5	6	0.032437	0.094878	1932	4	-0.24453	0.81082	0.8112	17368	1	0.10214
KCTD20	6	0.032446	0.094899	1933	3	-0.30837	0.27362	0.42372	8720	2	0.27101
PRKCE	6	0.03245	0.09491	1934	4	-0.27331	0.33942	0.48518	9987	1	0.27645
FCAMR	6	0.032468	0.094962	1935	2	-0.49134	0.65976	0.70332	14875	1	0.19325
DESI2	6	0.03247	0.094969	1936	4	-0.31637	0.94869	0.94884	20374	0	0
ZNF689	6	0.032474	0.094978	1937	4	-0.25018	0.77152	0.77782	16609	1	0.40817
ACO2	6	0.032498	0.095035	1938	3	-0.34009	0.87533	0.87533	18741	0	0
SGK1	6	0.032517	0.095085	1939	1	-0.68539	0.33385	0.47994	9881	2	0.26383
ZNF610	6	0.032523	0.095099	1940	4	-0.17138	0.42666	0.56866	11713	2	0.15948
UQCRHL	6	0.032535	0.095141	1941	3	-0.40827	0.9823	0.9825	21096	0	0
hsa-mir-629	4	0.032537	0.080003	1942	1	-0.5791	0.0015542	0.0056527	157	2	0.6857
CYB5RL	6	0.032567	0.095216	1943	3	-0.31462	0.49877	0.6259	12927	1	0.30261
SLC4A9	6	0.032575	0.095244	1944	3	-0.28613	0.31739	0.46453	9547	1	0.37585
ZNF648	6	0.032592	0.095289	1945	4	-0.27171	0.34389	0.48947	10069	2	0.24389
LILRA5	6	0.032602	0.095314	1947	2	-0.35214	0.64683	0.69611	14706	1	0.2
TMEM205	6	0.032623	0.095364	1948	2	-0.42961	0.47176	0.61295	12617	1	0.22682
hsa-mir-212	4	0.032636	0.080216	1949	1	-0.52235	0.1081	0.1933	4622	1	0.74656
MAPK1IP1L	6	0.032645	0.095411	1950	4	-0.23087	0.52032	0.63495	13163	1	0.1929
KCNQ2	6	0.032667	0.095467	1951	3	-0.35362	0.26508	0.41579	8565	1	0.29445
hsa-mir-3921	4	0.032703	0.080377	1952	1	-0.59017	0.24118	0.35949	8081	1	0.28641
FATE1	6	0.032716	0.095599	1953	2	-0.38823	0.87897	0.87894	18823	0	0
TBX5	6	0.032716	0.095599	1954	3	-0.20912	0.26643	0.41703	8593	1	0.29552
MEDAG	6	0.032789	0.095776	1955	2	-0.35195	0.17571	0.33394	6783	2	0.26255
TMEM129	6	0.032792	0.095785	1956	4	-0.25385	0.40088	0.54384	11202	1	0.28677
HARBI1	6	0.032816	0.09584	1957	1	-0.70864	0.17502	0.33295	6756	1	0.53766
RAP1GAP2	6	0.032829	0.095875	1958	4	-0.22017	0.60545	0.67446	14158	1	0.29633
ZNF155	6	0.03285	0.095927	1959	4	-0.25176	0.47812	0.61759	12737	1	0.34128
DRD3	6	0.032854	0.095939	1960	4	-0.21054	0.72247	0.74207	15813	1	0.20884
ARHGEF26	6	0.032865	0.095963	1961	1	-0.86608	0.064728	0.15613	3188	3	0.24836
ANKRD66	6	0.032882	0.096002	1962	4	-0.27751	0.56558	0.65506	13672	1	0.17075
AMOT	6	0.032891	0.096025	1963	4	-0.17472	0.46391	0.60524	12454	2	0.14143
SLC9C2	6	0.032915	0.09609	1964	2	-0.47216	0.67382	0.71145	15074	1	0.24754
SSR2	6	0.032936	0.096149	1965	4	-0.23452	0.69747	0.72578	15433	1	0.14068
PLA2G2E	6	0.032941	0.096162	1966	3	-0.24311	0.9134	0.91358	19564	0	0
GALNT2	6	0.032965	0.096234	1967	4	-0.29915	0.60264	0.67303	14120	1	0.19077
COL8A1	6	0.032993	0.096307	1968	3	-0.31312	0.065863	0.15801	3233	3	0.31848
SRA1	6	0.033014	0.096364	1969	2	-0.6686	0.15593	0.30358	6178	3	0.19994
POLR2A	6	0.033055	0.096466	1970	4	-0.1293	0.6695	0.70896	15016	1	0.18256
PPP1R1C	6	0.033063	0.096492	1971	4	-0.19505	0.82376	0.82361	17627	1	0.12129
PCNT	6	0.033064	0.096493	1972	2	-0.50139	0.098105	0.21158	4293	1	0.42909
C14orf37	6	0.033114	0.096616	1973	1	-0.46581	0.051489	0.13352	2718	1	0.71486
PAPD7	6	0.033154	0.096719	1974	3	-0.37584	0.25345	0.40484	8328	2	0.18651
ZNF560	6	0.03316	0.09673	1975	3	-0.28889	0.27816	0.42791	8807	2	0.37993
TCEB3B	6	0.033163	0.096736	1976	2	-0.58388	0.52242	0.63584	13182	1	0.20015
TUBB1	6	0.033175	0.096758	1977	3	-0.43764	0.98505	0.98522	21147	0	0
hsa-mir-4451	4	0.033206	0.081453	1978	2	-0.32935	0.19802	0.30608	7210	1	0.39635
ZNF530	6	0.033217	0.096867	1979	3	-0.3538	0.73926	0.75363	16081	1	0.25037
GPR75-ASB3	3	0.033222	0.070807	1980	2	-0.38523	0.56094	0.56121	13597	1	0.13674
ZNF259	6	0.033223	0.096878	1981	3	-0.25623	0.96723	0.96726	20752	0	0
STYXL1	6	0.033241	0.096925	1982	4	-0.30827	0.93887	0.93912	20162	0	0
HOXB13	6	0.033248	0.096941	1983	2	-0.48579	0.033461	0.097238	2015	1	0.59344
LEF1	6	0.033261	0.096982	1984	4	-0.24265	0.67063	0.70963	15029	1	0.18334
CCDC83	6	0.033263	0.096983	1985	1	-0.59894	0.46484	0.60616	12476	2	0.17102
SORBS1	6	0.033278	0.097021	1986	4	-0.18665	0.80559	0.80642	17259	1	0.22792
TEDDM1	6	0.033321	0.097146	1987	3	-0.36091	0.79882	0.80044	17124	1	0.16857
CAPN12	6	0.033327	0.097161	1988	3	-0.26523	0.84156	0.8414	18026	0	0
JUNB	6	0.033332	0.097175	1989	2	-0.49279	0.69017	0.7212	15313	1	0.22465
CALY	6	0.03334	0.097196	1990	4	-0.17451	0.76928	0.77602	16570	1	0.17456
ME3	6	0.033362	0.097244	1991	2	-0.43049	0.63484	0.68958	14552	1	0.21383
CYP3A43	6	0.033395	0.097317	1992	3	-0.38861	0.076668	0.17624	3578	1	0.34074
SPOP	6	0.033414	0.09737	1993	3	-0.37594	0.41258	0.55511	11450	1	0.33278
THRAP3	6	0.033444	0.097441	1994	4	-0.31649	0.065139	0.1568	3201	1	0.54127
SEPT10	6	0.033461	0.097483	1995	2	-0.29012	0.17582	0.33404	6785	2	0.27806
PLIN1	6	0.033465	0.09749	1996	4	-0.28508	0.5592	0.65206	13570	1	0.47916
TMEM127	6	0.033489	0.097546	1998	4	-0.27725	0.91523	0.91542	19603	0	0
C6orf203	6	0.033511	0.097605	1999	2	-0.41883	0.95846	0.95847	20568	0	0
hsa-mir-4448	4	0.033518	0.082143	2000	3	-0.23572	0.8465	0.84634	18130	0	0
FAM181A	6	0.033523	0.097639	2001	4	-0.23637	0.96908	0.9691	20794	0	0
AIF1	6	0.033541	0.097681	2002	2	-0.31361	0.81917	0.81915	17542	1	0.16826
RGS7BP	6	0.033553	0.097711	2003	3	-0.31341	0.53755	0.64244	13332	1	0.28705
ARFGEF2	6	0.03357	0.097759	2004	3	-0.26079	0.066161	0.1585	3247	3	0.20485
CEP128	6	0.033582	0.097789	2005	4	-0.253	0.54157	0.64421	13380	1	0.22037
VGF	6	0.033594	0.09782	2006	3	-0.294	0.25006	0.40165	8265	1	0.2774
TMEM180	6	0.033598	0.097829	2007	4	-0.30927	0.86483	0.86473	18511	0	0
TFCP2L1	6	0.033602	0.097842	2008	4	-0.31224	0.99502	0.99506	21357	0	0
EPB41L3	6	0.033623	0.0979	2009	4	-0.19281	0.9731	0.97316	20886	0	0
ASAP1	6	0.033634	0.097932	2010	3	-0.23098	0.8278	0.82764	17722	0	0
NDP	6	0.033652	0.097976	2011	3	-0.3115	0.24628	0.39816	8198	1	0.39284
UGGT1	6	0.03366	0.097992	2012	2	-0.43833	0.20906	0.36423	7441	1	0.44225
STARD5	6	0.033681	0.098045	2013	3	-0.4313	0.67718	0.71344	15130	1	0.12985
PDE1B	6	0.033706	0.098102	2014	4	-0.31331	0.88605	0.88607	18969	0	0
CXCL5	6	0.033709	0.09811	2015	3	-0.19339	0.90257	0.90268	19330	0	0
TMEM150A	6	0.033759	0.098229	2016	2	-0.37505	0.04895	0.12907	2622	2	0.31801
DMBX1	6	0.033794	0.098318	2017	3	-0.34498	0.91901	0.91922	19703	0	0
DDX46	6	0.033809	0.098365	2018	3	-0.37866	0.8995	0.89961	19256	0	0
SLC25A24	6	0.033832	0.098421	2019	3	-0.33197	0.70343	0.72961	15517	1	0.19786
SCGB2A1	6	0.033858	0.09848	2020	2	-0.55349	0.92711	0.92735	19893	0	0
TLX1	6	0.033885	0.098553	2021	3	-0.29311	0.62399	0.6839	14391	1	0.22899
OR51A2	6	0.033891	0.098568	2022	3	-0.36915	0.81634	0.81644	17479	1	0.10644
ZNF660	6	0.033908	0.098617	2023	2	-0.29668	0.32427	0.47097	9672	1	0.33416
CLEC3B	6	0.033957	0.098729	2024	4	-0.26981	0.91526	0.91544	19605	0	0
ZNF764	6	0.033963	0.098743	2025	2	-0.34956	0.8973	0.89739	19205	0	0
hsa-mir-4435-1	3	0.033992	0.071961	2026	2	-0.39397	0.9585	0.95863	20571	0	0
TMEM217	6	0.033994	0.098822	2027	2	-0.4119	0.37545	0.51937	10700	1	0.36727
TMEM184C	6	0.033995	0.098822	2028	4	-0.20991	0.18321	0.34075	6929	1	0.31002
FNTA	6	0.034013	0.098869	2029	3	-0.22046	0.037596	0.10774	2200	3	0.34442
RGS9	6	0.034016	0.098875	2030	4	-0.25094	0.41114	0.5537	11422	2	0.25337
ZMIZ2	6	0.034054	0.098989	2031	4	-0.37534	0.5995	0.67149	14083	1	0.18323
FAM195B	6	0.034057	0.098996	2032	4	-0.19844	0.93809	0.93834	20147	0	0
NEK11	6	0.034058	0.098998	2033	4	-0.23194	0.34806	0.49344	10156	2	0.19157
LEP	6	0.034106	0.099113	2035	2	-0.34	0.11027	0.23128	4687	2	0.36995
MUC22	6	0.034156	0.099235	2036	1	-0.44687	0.76434	0.77207	16486	1	0.18551
DSCAM	6	0.03416	0.099242	2037	3	-0.264	0.54452	0.64553	13409	1	0.19681
UAP1	6	0.03418	0.09929	2038	4	-0.18316	0.012018	0.040199	870	2	0.39576
LCE1F	6	0.034197	0.099325	2039	4	-0.19579	0.1745	0.33216	6737	2	0.39655
ORMDL1	6	0.034201	0.099332	2040	3	-0.31103	0.9124	0.9126	19541	0	0
SLC26A10	6	0.034206	0.099344	2041	2	-0.5073	0.1148	0.23858	4829	2	0.39409
hsa-mir-4779	4	0.03423	0.083684	2042	1	-0.42983	0.80495	0.8049	17249	0	0
hsa-mir-6874	4	0.034237	0.083704	2043	3	-0.18602	0.97619	0.9763	20948	0	0
hsa-mir-6786	4	0.034247	0.083726	2044	3	-0.36393	0.81585	0.81582	17471	0	0
TMEM196	6	0.034259	0.099484	2045	3	-0.48102	0.092938	0.2031	4120	1	0.42454
CBLN4	6	0.034268	0.099505	2046	4	-0.24196	0.77966	0.78433	16762	1	0.1668
TJP3	6	0.034283	0.099541	2047	3	-0.25522	0.21032	0.36538	7472	2	0.40154
C11orf93	6	0.034301	0.099595	2048	2	-0.40261	0.8373	0.83715	17936	0	0
CDKN3	6	0.034305	0.099601	2049	1	-0.68367	0.31709	0.46425	9539	2	0.22183
ITLN2	6	0.034315	0.099625	2050	4	-0.26085	0.99222	0.99226	21290	0	0
KIAA1919	6	0.034333	0.09967	2051	2	-0.44199	0.59755	0.67053	14062	1	0.18542
PTCRA	6	0.034354	0.099726	2052	2	-0.65257	0.61527	0.67937	14278	1	0.40056
SRRM5	6	0.034453	0.099977	2053	4	-0.22773	0.73527	0.75078	16006	1	0.15303
SPC24	6	0.034454	0.099977	2054	4	-0.22876	0.28574	0.43492	8953	1	0.41754
AP5M1	6	0.03448	0.10005	2055	4	-0.16219	0.31964	0.46665	9579	2	0.22141
ZSCAN9	6	0.034503	0.1001	2056	2	-0.34672	0.052027	0.13449	2732	2	0.49973
GGCX	6	0.034526	0.10015	2057	4	-0.1892	0.29857	0.44682	9188	1	0.24858
FBXL13	6	0.034553	0.10022	2058	2	-0.38076	0.37631	0.52021	10719	1	0.61031
AKR1B1	6	0.034602	0.10034	2059	2	-0.49977	0.0020202	0.0086407	203	4	0.31111
VPS13A	6	0.034615	0.10038	2060	4	-0.20202	0.657	0.70175	14846	1	0.22806
NEUROD1	6	0.034652	0.10048	2061	2	-0.3497	0.31602	0.46323	9513	1	0.38355
TSPAN11	6	0.034652	0.10048	2062	4	-0.32018	0.96095	0.96098	20631	0	0
GMIP	6	0.034673	0.10053	2063	3	-0.27368	0.26465	0.41538	8559	1	0.28172
KIT	6	0.034702	0.1006	2064	1	-0.57781	0.14074	0.2798	5704	2	0.38299
TCTE3	6	0.034716	0.10064	2065	2	-0.42388	0.20649	0.36196	7386	2	0.247
CYP2C9	4	0.034727	0.084716	2066	1	-0.50187	0.57862	0.591	13841	1	0.23704
CCDC120	6	0.03478	0.10081	2067	3	-0.42864	0.82964	0.82944	17758	0	0
ACO1	6	0.034801	0.10086	2068	1	-0.65724	0.022351	0.06839	1414	3	0.28093
SLC22A10	6	0.034808	0.10088	2069	3	-0.3105	0.046788	0.12537	2547	1	0.54739
ASB12	6	0.03485	0.10099	2070	2	-0.45618	0.12103	0.24849	5031	3	0.18774
NMI	6	0.034871	0.10104	2071	4	-0.25428	0.9616	0.96164	20638	0	0
[truncated: 18,008 more rows]

## Sheet: Supplementary Data 3
id	num	neg|score	neg|p-value	neg|rank	neg|goodsgrna	neg|lfc	pos|score	pos|p-value	pos|rank	pos|goodsgrna	pos|lfc
CRYBB1	6	2.13e-05	0.00012892	1	5	-0.77782	0.85208	0.86231	18452	1	0.2409
HAUS8	6	2.44e-05	0.00014644	2	6	-0.42961	0.99998	0.99998	21466	0	0
TNFRSF10C	6	2.55e-05	0.00014829	3	3	-0.34479	0.16356	0.33023	6788	1	0.70321
NHEJ1	6	2.89e-05	0.00017273	4	6	-0.50827	0.9999	0.9999	21463	0	0
hsa-mir-6775	4	3.62e-05	0.0001386	5	4	-0.52897	0.99996	0.99996	21465	0	0
HIP1R	6	4.62e-05	0.00026637	6	5	-0.5242	0.15539	0.31917	6575	1	0.72888
SRP19	6	5.03e-05	0.0002862	7	5	-0.40136	0.14781	0.30898	6363	1	0.88831
COL9A3	6	7.32e-05	0.00038998	8	6	-0.38037	0.99993	0.99993	21464	0	0
MAPK11	6	7.66e-05	0.00040704	9	2	-0.57421	0.032095	0.098848	1951	3	0.39687
C17orf105	6	0.00010542	0.00057632	10	5	-0.49927	0.9983	0.99832	21432	0	0
hsa-mir-6846	4	0.00011213	0.0004504	11	4	-0.57785	0.99841	0.99841	21436	0	0
OAZ1	6	0.00012767	0.00069071	12	3	-0.46701	0.78079	0.82177	17545	1	0.32521
hsa-mir-4788	4	0.00013378	0.00054034	13	2	-0.84262	0.49103	0.58631	13521	1	0.35939
GSDMC	6	0.00014477	0.00078941	14	3	-0.8266	0.69209	0.78446	16539	1	0.26261
TTC9	6	0.00017874	0.00097898	15	2	-0.5821	0.53802	0.68444	14328	2	0.19129
IRF2BPL	6	0.00018144	0.00099697	16	4	-0.38708	0.8899	0.89128	19132	1	0.15513
hsa-mir-7850	4	0.00018725	0.00072945	17	2	-0.6255	0.97718	0.97731	20978	0	0
ASAH2	6	0.00019729	0.0010781	18	6	-0.33131	0.9998	0.9998	21462	0	0
AZGP1	6	0.0002298	0.001234	19	1	-1.109	0.43021	0.60241	12546	2	0.36864
ANKRD66	6	0.00023819	0.0012793	20	4	-0.58655	0.97305	0.97311	20882	0	0
RAP2A	6	0.00024452	0.0013078	21	5	-0.54024	0.97614	0.9763	20953	0	0
SPANXF1	5	0.00024562	0.0011556	22	4	-0.52934	0.96264	0.96279	20642	0	0
hsa-mir-4270	4	0.00024978	0.00096607	23	3	-0.61801	0.17515	0.30112	7134	1	0.34957
PRLR	6	0.0002747	0.001473	24	4	-0.62035	0.99109	0.99114	21275	0	0
ARHGEF2	6	0.00029689	0.0015846	25	3	-0.58824	0.13765	0.29515	6095	2	0.47027
GUCY2C	6	0.00032762	0.0017373	26	5	-0.42311	0.99546	0.99553	21363	0	0
GMDS	6	0.00033116	0.0017543	27	2	-1.0905	0.61345	0.74567	15578	1	0.33826
CYP26C1	6	0.00033192	0.0017585	28	1	-0.86341	0.043226	0.12494	2515	3	0.59059
ACTR3B	5	0.00034747	0.001627	29	3	-0.50374	0.41583	0.56688	12320	1	0.29035
TXNRD3NB	6	0.00034956	0.0018489	30	3	-0.72464	0.66036	0.77343	16244	1	0.27456
OR10G8	6	0.00035528	0.0018823	31	4	-0.65745	0.164	0.33083	6804	1	0.46144
CSNK1A1	6	0.00036565	0.0019296	32	3	-0.76362	0.038651	0.11438	2258	3	0.43593
PSENEN	6	0.00037695	0.0019942	33	5	-0.43933	0.92037	0.92059	19751	0	0
SOHLH2	6	0.00038023	0.0020112	34	4	-0.84114	0.45905	0.62378	13005	2	0.31032
ZFP30	6	0.00038298	0.0020278	35	2	-0.55655	0.12886	0.28311	5857	3	0.47199
RNMTL1	6	0.00040071	0.0021081	36	4	-0.47957	0.93741	0.93765	20116	0	0
TCL1B	6	0.00041106	0.0021708	37	6	-0.239	0.99959	0.99959	21461	0	0
CPXM2	6	0.00041237	0.0021801	38	3	-0.47961	0.11102	0.25867	5308	3	0.45965
CYP2S1	6	0.00041496	0.0021897	39	4	-0.49216	0.95076	0.9509	20388	0	0
hsa-mir-4500	4	0.0004243	0.0016058	40	3	-0.52765	0.50839	0.5951	13803	1	0.24118
KCNK12	6	0.00043403	0.0022815	41	3	-0.77488	0.87747	0.88092	18898	1	0.12071
C1S	6	0.00044881	0.0023498	42	4	-0.48829	0.22802	0.41425	8560	2	0.34299
ZBTB20	6	0.00046262	0.0024181	43	5	-0.3686	0.99591	0.99596	21378	0	0
TGS1	6	0.00046427	0.0024291	44	2	-0.62461	0.2415	0.43129	8917	3	0.23405
ZNF397	5	0.00046664	0.0021639	45	5	-0.3955	0.99953	0.99953	21460	0	0
NUPL1	6	0.00048509	0.0025246	46	2	-0.88895	0.33753	0.53559	11044	2	0.35556
FANCG	6	0.00049123	0.0025587	47	4	-0.82142	0.77566	0.81932	17466	1	0.2074
DUSP21	6	0.00049198	0.0025638	48	5	-0.54721	0.9519	0.95205	20413	0	0
VAMP3	6	0.00049758	0.0025961	49	5	-0.43356	0.97293	0.973	20875	0	0
CRISPLD1	6	0.00050087	0.0026145	50	5	-0.52012	0.9958	0.99586	21373	0	0
VAMP2	6	0.00053614	0.002782	51	1	-0.99921	0.081523	0.20851	4243	4	0.34683
RAI14	6	0.00054787	0.0028484	52	5	-0.45036	0.99878	0.99878	21446	0	0
DHH	6	0.00058047	0.0030255	54	3	-1.0427	0.82435	0.84492	18090	1	0.19881
GOLGA3	6	0.00058719	0.0030629	55	3	-0.28268	0.89942	0.89983	19326	1	0.24998
C17orf64	6	0.00058971	0.0030767	56	3	-0.83413	0.2459	0.43686	9021	3	0.17797
hsa-mir-4521	4	0.00061384	0.0023097	57	4	-0.6333	0.99838	0.99838	21435	0	0
COX8C	6	0.00063823	0.0033115	58	3	-0.282	0.95428	0.95439	20464	0	0
LRRC55	6	0.0006447	0.0033438	59	4	-0.5887	0.13567	0.29245	6035	1	0.74247
ZCCHC5	6	0.00065359	0.0033936	60	3	-0.56723	0.24067	0.43024	8898	2	0.33308
MAML2	6	0.0006739	0.0034987	61	5	-0.32834	0.99915	0.99916	21454	0	0
LHX3	6	0.00068928	0.003585	62	3	-0.61593	0.46839	0.63074	13165	2	0.20359
INHBB	6	0.00070037	0.0036408	63	5	-0.40837	0.98679	0.98688	21185	0	0
ITCH	6	0.0007013	0.0036468	64	6	-0.25225	0.9993	0.99931	21458	0	0
HSPA9	6	0.00071179	0.0037026	65	4	-0.56997	0.42261	0.59687	12423	1	0.41437
STK19	6	0.00071521	0.0037224	66	5	-0.4033	0.77315	0.81815	17428	1	0.35932
SLC25A27	6	0.00071686	0.0037317	67	5	-0.44756	0.98988	0.98994	21254	0	0
SEC24B	6	0.00073027	0.0037972	68	6	-0.26773	0.99927	0.99928	21457	0	0
CKMT1A	4	0.00073606	0.0027455	69	3	-0.67493	0.85778	0.8576	18555	0	0
ABHD8	6	0.00073613	0.0038271	70	6	-0.25739	0.99926	0.99928	21456	0	0
RBM17	6	0.00074032	0.0038493	71	3	-0.91527	0.0033964	0.014635	300	2	0.71948
CLK3	6	0.00074968	0.0038973	72	3	-0.75346	0.90128	0.90152	19364	1	0.12773
SCRN1	6	0.00076359	0.0039618	73	5	-0.36807	0.9194	0.9196	19731	0	0
PRICKLE1	6	0.00076487	0.0039697	74	5	-0.51781	0.94006	0.9403	20173	0	0
DHRS4L1	6	0.00076926	0.003996	75	6	-0.27177	0.99923	0.99924	21455	0	0
ST5	6	0.00078372	0.0040587	76	5	-0.42746	0.99809	0.9981	21426	0	0
PIGG	6	0.00079053	0.0040822	77	3	-0.62444	0.061464	0.16587	3392	2	0.48099
VANGL2	6	0.00079136	0.0040845	78	4	-0.43078	0.45529	0.621	12943	1	0.43685
PYCR2	6	0.00079333	0.0040924	79	4	-0.44278	0.87968	0.8827	18937	1	0.2395
SLC5A7	6	0.00079842	0.0041154	80	4	-0.60421	0.85429	0.86382	18494	1	0.32702
LRRC70	6	0.00080225	0.0041279	81	5	-0.50707	0.2288	0.41524	8585	1	0.76441
LMTK3	6	0.00080951	0.0041537	82	5	-0.35984	0.27021	0.46778	9622	1	0.42998
ASB10	6	0.00081435	0.0041795	83	3	-0.69158	0.36695	0.5565	11512	1	0.46846
PSMD9	6	0.0008273	0.0042326	84	5	-0.40748	0.98179	0.98198	21071	0	0
PSMA5	6	0.00084239	0.0043041	85	2	-0.77011	0.0088778	0.034674	687	4	0.41662
HNRNPH1	6	0.00086489	0.0044032	86	4	-0.71418	0.61834	0.74977	15679	2	0.1556
GKN2	6	0.00087463	0.0044415	87	4	-0.55361	0.45086	0.61776	12869	2	0.40578
MAGEL2	6	0.00088192	0.0044683	88	3	-0.68388	0.95227	0.95242	20424	0	0
S100A5	6	0.00089343	0.0045185	89	2	-0.81834	0.9043	0.90446	19424	1	0.1335
NAAA	6	0.00093243	0.0046689	90	4	-0.57943	0.99741	0.99743	21415	0	0
NME4	6	0.00093902	0.0046989	91	3	-0.43839	0.16307	0.32957	6774	3	0.3311
EID2B	6	0.00094446	0.0047169	92	1	-0.70864	0.031332	0.09701	1923	4	0.48806
ABCC10	6	0.00097892	0.0048479	93	5	-0.32524	0.89954	0.89994	19330	1	0.12279
PLK1	6	0.00099549	0.004912	94	2	-0.56926	0.16615	0.3337	6869	3	0.34017
FMN2	6	0.0010165	0.0049941	95	4	-0.55825	0.46362	0.62721	13085	2	0.36025
TIA1	6	0.0010525	0.0051421	96	3	-0.74648	0.53831	0.68467	14332	2	0.23018
ANO5	6	0.0010712	0.0052224	97	4	-0.61166	0.17581	0.34643	7157	1	0.77676
MRPL37	6	0.001086	0.0052874	98	4	-0.64544	0.23548	0.42368	8755	2	0.57091
TBC1D10A	6	0.0010867	0.0052916	99	3	-0.57705	0.65233	0.77076	16176	1	0.36672
TYMS	6	0.0010975	0.0053322	100	3	-0.32775	0.9808	0.98098	21043	0	0
UCN2	6	0.0011317	0.0054622	102	2	-0.81992	0.86355	0.87037	18648	1	0.1634
NPDC1	6	0.0011322	0.005465	103	5	-0.33631	0.33779	0.53577	11049	1	0.53953
OR51A4	6	0.0011486	0.0055243	104	2	-0.75374	0.63829	0.76618	16051	1	0.49654
MCL1	6	0.0011682	0.0056057	105	4	-0.59421	0.45925	0.62394	13010	1	0.41294
IFNA7	6	0.0011996	0.0057302	106	4	-0.60169	0.78882	0.82575	17651	1	0.2621
RHEB	6	0.0012267	0.0058345	107	3	-0.64138	0.55979	0.70166	14663	1	0.39187
C11orf94	6	0.0012349	0.0058695	108	5	-0.3502	0.99671	0.99676	21392	0	0
F2RL1	6	0.0012358	0.0058746	109	3	-0.52439	0.59402	0.72958	15231	1	0.66186
C5orf30	6	0.0012506	0.0059396	110	2	-0.90822	0.6098	0.74257	15518	1	0.42172
RAD23A	6	0.0012651	0.0059927	111	3	-0.68729	0.93778	0.93803	20122	0	0
OLFM3	6	0.0012741	0.0060282	112	5	-0.34191	0.83531	0.8515	18225	1	0.29991
DENND3	6	0.0012964	0.006125	113	4	-0.46466	0.33601	0.53449	11024	2	0.32767
MNX1	6	0.0012994	0.006137	114	5	-0.3641	0.68414	0.78161	16467	1	0.33438
AP4B1	6	0.0013016	0.006143	115	4	-0.29836	0.3091	0.51561	10590	2	0.26989
CALHM2	6	0.0013125	0.0061827	116	5	-0.54006	0.98709	0.98716	21191	0	0
NT5M	6	0.0013348	0.0062754	117	3	-0.6763	0.32147	0.52429	10789	1	0.41645
STX3	6	0.0013349	0.0062759	118	2	-0.72621	0.58956	0.72587	15146	1	0.73302
FRG1	6	0.001349	0.0063275	119	2	-1.0373	0.56133	0.7029	14693	2	0.26282
GPR132	6	0.0013526	0.0063414	120	2	-0.8518	0.56116	0.70277	14691	2	0.16143
TNFSF14	6	0.0013727	0.0064059	121	2	-0.76611	0.66531	0.7751	16291	1	0.43135
SF3B4	6	0.0013753	0.0064207	122	4	-0.57771	0.11064	0.25813	5297	2	0.95599
SLC35D3	6	0.0013874	0.0064664	123	4	-0.51083	0.99834	0.99835	21434	0	0
ANKRD44	6	0.0014037	0.0065291	124	2	-0.8553	0.042487	0.12326	2464	4	0.25629
ZNF675	6	0.0014547	0.0067196	125	2	-0.44776	0.063027	0.16928	3456	3	0.44353
C19orf81	6	0.0014679	0.0067742	126	5	-0.39776	0.99153	0.99156	21283	0	0
ANKRD34B	6	0.0014695	0.00678	127	3	-0.31479	0.45695	0.62224	12968	1	0.3593
MCF2L2	6	0.0014916	0.0068607	128	4	-0.61055	0.50435	0.65814	13740	2	0.19051
RPA2	6	0.0015057	0.006917	129	2	-0.78479	0.058217	0.15875	3238	3	0.58595
RASGRF2	6	0.0015222	0.0069839	130	3	-0.59542	0.5335	0.68088	14243	2	0.3096
C19orf45	6	0.0015561	0.0071222	131	4	-0.46367	0.45034	0.61737	12861	1	0.3155
SLC39A12	6	0.0015567	0.007125	132	2	-0.45005	0.10313	0.24773	5053	3	0.36531
BCR	6	0.0015667	0.0071633	133	5	-0.44753	0.9253	0.92554	19853	0	0
POFUT1	6	0.0015923	0.0072754	134	4	-0.46278	0.47511	0.63585	13264	1	0.97666
OR8A1	6	0.0016046	0.0073215	135	4	-0.56774	0.69611	0.78596	16587	1	0.25954
NT5DC1	6	0.0016077	0.0073312	136	1	-0.70137	0.041743	0.12155	2423	3	0.4295
KCTD5	6	0.0016132	0.0073552	137	5	-0.3666	0.80416	0.83362	17838	1	0.18912
hsa-mir-3976	4	0.0016168	0.0058741	138	3	-0.59116	0.56403	0.62524	14745	1	0.25949
SVIP	6	0.0016259	0.0074034	139	3	-0.51797	0.32476	0.5266	10846	2	0.51358
ZNF562	6	0.0016322	0.0074308	140	4	-0.44113	0.8966	0.89723	19272	1	0.13633
FCGR3A	6	0.001644	0.0074825	141	3	-0.48998	0.3697	0.55849	11560	1	0.4727
TIPRL	6	0.0016534	0.0075258	142	4	-0.46093	0.99708	0.99714	21404	0	0
PCDH19	6	0.0016587	0.0075526	143	2	-0.66436	0.049092	0.13823	2816	3	0.21991
MMP24	6	0.0016701	0.0075941	144	4	-0.52384	0.48491	0.64326	13422	1	0.29848
HMGCR	6	0.0016763	0.0076162	145	4	-0.38266	0.90724	0.90738	19491	1	0.17261
ST6GALNAC3	6	0.0017097	0.0077505	146	2	-1.0862	0.10441	0.24954	5096	2	0.54107
ZNF628	6	0.0017147	0.0077698	147	3	-0.55556	0.77869	0.82077	17519	1	0.18755
FBXO7	6	0.0017176	0.00778	148	4	-0.63053	0.27838	0.47787	9824	1	0.51583
LSM4	6	0.0017383	0.007863	149	4	-0.52764	0.48939	0.64666	13502	1	0.39555
CORO2B	6	0.0017407	0.0078745	150	5	-0.45611	0.63728	0.76558	16040	1	0.28806
TFR2	6	0.0017469	0.0078999	151	2	-0.86169	0.74654	0.80607	17140	1	0.25577
CD79A	6	0.0017498	0.0079128	152	5	-0.34548	0.91747	0.91767	19689	0	0
DDX46	6	0.0017603	0.0079543	153	2	-0.91682	0.55521	0.69808	14593	1	0.53137
STAT3	6	0.0017607	0.0079576	154	2	-0.51052	0.11779	0.268	5523	3	0.192
PLEC	6	0.00179	0.0080641	155	2	-0.71139	0.38226	0.5675	11761	2	0.39919
PRPH2	6	0.0018091	0.0081384	156	5	-0.32425	0.98759	0.98767	21205	0	0
HSPA4L	6	0.0018117	0.0081522	157	3	-0.91683	0.1451	0.30534	6299	2	0.37302
RARRES2	6	0.0018351	0.0082518	158	5	-0.35401	0.99365	0.9937	21326	0	0
UQCR11	6	0.0018363	0.0082546	159	3	-0.69843	0.10065	0.2443	4980	3	0.417
RASSF1	6	0.0018498	0.0083095	160	5	-0.46416	0.89978	0.90017	19339	1	0.099456
ACO2	6	0.0018567	0.0083348	161	5	-0.44045	0.91373	0.91391	19623	0	0
PDSS1	6	0.0018627	0.0083648	162	3	-0.37475	0.84394	0.85693	18345	1	0.31484
RBM46	6	0.0018777	0.0084257	163	5	-0.37953	0.9074	0.90753	19496	1	0.14306
DLG1	6	0.0018806	0.0084354	164	3	-0.73182	0.31979	0.52313	10762	2	0.38177
EDNRB	6	0.0019137	0.008577	165	5	-0.28276	0.67976	0.78012	16434	1	0.27694
HKR1	6	0.0019271	0.0086319	166	3	-0.34818	0.32571	0.52724	10862	1	0.38231
BCL2L1	6	0.0019351	0.0086637	167	3	-0.70465	0.99578	0.99584	21372	0	0
RPS27L	6	0.0019647	0.0087882	168	2	-0.60687	0.14205	0.30113	6216	2	0.61336
BUD31	6	0.0019899	0.0088916	169	4	-0.46014	0.34847	0.54341	11220	2	0.36434
PAQR5	6	0.0019936	0.0089022	170	4	-0.51598	0.061006	0.16489	3366	2	0.48742
ITPKC	6	0.0019957	0.0089096	171	4	-0.57957	0.20746	0.38793	8028	1	0.69331
OCLN	6	0.0020013	0.0089326	172	4	-0.44598	0.4107	0.58814	12247	2	0.26109
CLPTM1	6	0.0020157	0.0089889	173	2	-0.69338	0.04664	0.13272	2697	4	0.50175
DEFB132	6	0.0020666	0.0091785	174	3	-0.37715	0.20615	0.38624	7997	2	0.61516
SPAST	6	0.0020752	0.0092071	175	5	-0.90486	0.9896	0.98969	21249	0	0
KLHL13	6	0.0021176	0.0093625	176	3	-0.51009	0.094256	0.23492	4783	1	0.57862
EXOC1	6	0.0021446	0.0094796	177	4	-0.43974	0.7202	0.79522	16838	1	0.21446
RALY	6	0.0021513	0.0095018	178	5	-0.43748	0.82538	0.84551	18105	1	0.18286
PTDSS1	6	0.0021577	0.0095272	179	4	-0.54208	0.63625	0.7647	16025	1	0.43984
AQP1	6	0.0021686	0.0095682	180	1	-1.0353	0.011451	0.043639	852	5	0.2182
MOCS2	6	0.0021706	0.0095774	181	3	-0.6509	0.58698	0.72376	15102	2	0.19617
LYPLAL1	6	0.0021825	0.0096249	182	2	-0.73277	0.13553	0.29224	6032	3	0.31014
GPR160	6	0.0022194	0.0097647	183	4	-0.39503	0.97074	0.97079	20830	0	0
DPAGT1	6	0.0022196	0.0097652	184	3	-0.44584	0.99093	0.99096	21270	0	0
PHYHD1	6	0.0022205	0.0097698	185	5	-0.3194	0.99766	0.9977	21419	0	0
MAPRE3	6	0.0022249	0.0097887	186	4	-0.48737	0.89073	0.89199	19153	1	0.14951
RPL32	6	0.0022274	0.0098021	187	2	-0.93844	0.10869	0.2554	5237	2	0.46199
CCL28	6	0.0022606	0.0099354	188	3	-0.83122	0.99445	0.99448	21352	0	0
PIK3AP1	6	0.0022636	0.0099483	189	3	-0.41394	0.17677	0.34769	7185	2	0.32264
USP6	6	0.0022706	0.0099741	190	3	-0.45089	0.024144	0.079691	1579	3	0.3243
ZNF236	6	0.002273	0.0099829	191	4	-0.47968	0.15937	0.32459	6677	2	0.3835
hsa-mir-3157	4	0.0022734	0.0082099	192	3	-0.46425	0.21334	0.34278	8169	1	0.45462
GSDMB	6	0.0022833	0.010022	193	3	-0.67362	0.84674	0.85873	18380	1	0.1426
DOK7	6	0.0022919	0.010057	194	5	-0.38867	0.26682	0.46348	9547	1	0.55045
ALAS2	6	0.0023	0.01009	195	4	-0.52052	0.059039	0.16057	3277	2	0.54141
GUSB	6	0.0023066	0.010117	196	4	-0.41781	0.92042	0.92064	19753	0	0
FBXL5	6	0.0023215	0.010165	197	2	-0.72864	0.37769	0.56421	11683	2	0.27537
hsa-mir-548s	4	0.0023303	0.0084086	198	1	-0.47465	0.65395	0.68084	16189	1	0.46424
PTRH2	6	0.0023483	0.010268	199	3	-0.47873	0.5222	0.67198	14048	1	0.36881
MAPK15	6	0.0023586	0.010314	200	3	-0.62809	0.22651	0.41226	8528	2	0.4391
FXYD6	4	0.0023598	0.008506	201	2	-0.85463	0.78671	0.78683	17617	1	0.14888
PRPF8	6	0.0023641	0.010336	202	5	-0.33089	0.089543	0.22523	4563	1	0.48937
PDE4B	6	0.0023658	0.010344	203	4	-0.48357	0.59576	0.73102	15263	2	0.15577
GPR179	6	0.0023703	0.010359	204	5	-0.59481	0.62442	0.75486	15807	1	0.23232
FNTA	6	0.002371	0.010362	205	3	-0.50501	0.2398	0.42914	8879	1	0.48382
BMP3	6	0.0023865	0.010414	206	2	-0.74239	0.87986	0.88284	18944	1	0.16052
NDUFAF2	6	0.0023913	0.010434	207	5	-0.39349	0.30266	0.50791	10434	1	0.81643
UBXN6	6	0.0024174	0.010543	208	4	-0.39052	0.052309	0.14556	2961	2	0.64406
C12orf49	6	0.0024235	0.010567	209	3	-0.35317	0.189	0.36382	7522	3	0.38965
CAMKK2	6	0.0024376	0.010626	210	3	-0.50306	0.52209	0.67191	14041	2	0.16411
TBP	6	0.0024571	0.010698	211	3	-0.8919	0.85169	0.86203	18447	1	0.24906
hsa-mir-6772	4	0.0024594	0.0088667	212	3	-0.51274	0.95127	0.95112	20401	0	0
MAVS	6	0.0024744	0.010769	213	2	-0.49529	0.29183	0.49452	10158	2	0.26431
TGM1	6	0.0024853	0.01082	214	4	-0.65031	0.17724	0.34831	7198	1	1.0203
TREM2	6	0.0024871	0.010824	215	2	-0.71894	0.83291	0.85	18196	1	0.19776
PITX2	6	0.002489	0.010832	216	4	-0.56967	0.23409	0.4219	8717	1	0.44614
RPLP0	6	0.0024963	0.010865	217	5	-0.26705	0.9955	0.99557	21366	0	0
hsa-mir-4793	4	0.0025002	0.0090073	218	2	-0.56164	0.78226	0.78256	17561	1	0.10708
MAP7D1	6	0.002503	0.010891	219	3	-0.8558	0.97488	0.97503	20925	0	0
SHPRH	6	0.0025254	0.010995	220	2	-0.46262	0.61955	0.75079	15698	2	0.26015
FOXL1	6	0.0025279	0.011001	221	5	-0.4518	0.31661	0.5209	10720	1	0.55829
GJA10	6	0.002566	0.011147	222	4	-0.40621	0.69262	0.78466	16545	1	0.39427
KLHL38	6	0.0025712	0.011171	223	5	-0.29123	0.99865	0.99866	21441	0	0
ZNF304	6	0.0025764	0.011193	224	3	-0.42428	0.16104	0.32683	6722	3	0.3007
SHC4	6	0.0025816	0.011211	225	4	-0.50473	0.11347	0.26207	5388	2	0.61563
SLC10A6	6	0.0025962	0.01127	226	3	-0.55697	0.20891	0.38975	8063	3	0.31763
SLC16A5	6	0.0025966	0.011272	227	4	-0.43312	0.21905	0.40268	8327	2	0.32011
KRTAP10-12	6	0.0026057	0.011307	228	4	-0.51299	0.20624	0.38635	8001	1	0.54919
MYH9	6	0.0026157	0.011345	229	2	-0.57018	0.073659	0.192	3915	2	0.62645
SUMF1	6	0.0026164	0.011349	230	4	-0.33138	0.25604	0.44986	9265	2	0.38312
PKD2	6	0.0026222	0.011367	231	4	-0.728	0.10357	0.24835	5069	1	0.65983
hsa-mir-6842	4	0.0026248	0.0094377	232	3	-0.45188	0.36925	0.51167	11557	1	0.46653
CLDN22	6	0.0026273	0.011386	233	2	-0.91851	0.29932	0.50376	10347	3	0.36269
MPZL2	6	0.0026581	0.011506	234	3	-0.58761	0.46233	0.6262	13067	1	0.42123
PPFIBP2	6	0.0026623	0.011523	235	5	-0.33408	0.8655	0.87177	18683	1	0.2063
ZNF618	6	0.0026783	0.011588	236	1	-1.2431	0.28776	0.48948	10059	3	0.26694
IGSF10	6	0.0026789	0.01159	237	5	-0.37008	0.99419	0.99422	21345	0	0
OR5M11	6	0.0027292	0.011779	238	5	-0.53337	0.23703	0.42565	8794	1	0.40882
MMP2	6	0.0027802	0.011959	239	3	-0.50408	0.3798	0.56572	11724	2	0.31284
hsa-mir-187	4	0.0027976	0.010017	240	3	-0.37983	0.98795	0.98798	21208	0	0
ZNF280C	6	0.0027987	0.012022	241	5	-0.39104	0.8962	0.89688	19264	1	0.19166
RAB3GAP2	6	0.0028076	0.01206	242	3	-0.66327	0.25886	0.45345	9342	1	0.48444
KPNA3	6	0.0028215	0.012107	243	5	-0.52574	0.43605	0.60668	12635	1	0.40076
TOMM70A	6	0.0028312	0.012148	244	3	-0.5879	0.074844	0.19454	3976	3	0.34998
LILRB5	6	0.0028507	0.01222	245	4	-0.4808	0.35379	0.54713	11300	2	0.38757
STK10	6	0.0028821	0.012332	246	2	-0.47513	0.8896	0.891	19123	1	0.1724
SPANXN1	5	0.0029036	0.01214	247	4	-0.60778	0.53445	0.67298	14263	1	0.41854
UNC45B	6	0.0029115	0.012446	248	4	-0.42544	0.40803	0.5862	12204	2	0.5817
FZD8	6	0.0029194	0.012476	249	5	-0.35118	0.79977	0.83127	17782	1	0.33744
LPPR1	6	0.0029241	0.012493	250	4	-0.6982	0.1423	0.3015	6227	1	0.58505
SMG7	6	0.0029331	0.012526	251	2	-0.69787	0.012915	0.04864	939	4	0.36878
RHOD	6	0.0029388	0.012553	252	5	-0.37818	0.99608	0.99613	21381	0	0
SBSN	6	0.0029609	0.012635	254	3	-0.73533	0.017214	0.062346	1238	2	0.46894
CCDC142	6	0.0029644	0.012648	255	2	-0.95958	0.56712	0.70762	14795	2	0.24112
DCAF8	6	0.0029826	0.012722	256	5	-0.5249	0.97212	0.9722	20856	0	0
OPN3	6	0.002984	0.012727	257	4	-0.30863	0.92864	0.92888	19917	0	0
GREB1L	6	0.0030095	0.012825	258	4	-0.46355	0.89779	0.89832	19300	1	0.12303
GARS	6	0.0030624	0.013039	259	4	-0.62196	0.69869	0.78696	16614	1	0.27391
YPEL2	6	0.0030654	0.01305	260	3	-0.73094	0.10804	0.25452	5214	2	0.39254
ATF7IP	6	0.0030859	0.01314	262	3	-0.33175	0.51616	0.6673	13944	2	0.22864
hsa-mir-548as	4	0.0031118	0.011079	263	1	-0.70593	0.087035	0.1906	4470	2	0.44522
LRRN1	6	0.0031253	0.013291	264	4	-0.39247	0.87085	0.87582	18782	1	0.1504
DPM1	6	0.0031538	0.013391	265	4	-0.57586	0.86072	0.86833	18603	1	0.11258
AOC2	6	0.0031736	0.013474	266	5	-0.43477	0.67158	0.7773	16348	1	0.24846
GRIA1	6	0.0031878	0.01352	267	2	-1.1012	0.47377	0.63477	13248	1	0.55229
LIN28B	6	0.0031943	0.013539	268	5	-0.26376	0.90525	0.90539	19448	1	0.14126
PTGES	6	0.0031948	0.01354	269	5	-0.37848	0.81814	0.84133	18005	1	0.45668
SLAMF7	6	0.0031966	0.013545	270	3	-0.5306	0.81178	0.83771	17929	1	0.22175
NAALADL2	6	0.0032046	0.013572	271	3	-0.87553	0.91416	0.91433	19632	0	0
RMDN2	6	0.0032072	0.013587	272	5	-0.43228	0.86981	0.87503	18763	1	0.16931
STX5	6	0.0032126	0.013606	273	4	-0.522	0.65298	0.77097	16181	1	0.29365
hsa-mir-4456	4	0.0032131	0.011446	274	4	-0.34716	0.99679	0.9968	21396	0	0
CLHC1	6	0.0032134	0.01361	275	4	-0.40794	0.47606	0.63656	13286	2	0.29727
PARD6A	6	0.0032359	0.013694	276	5	-0.40416	0.95103	0.95117	20394	0	0
AGFG1	6	0.0032387	0.013704	277	3	-0.42535	0.6948	0.78546	16571	1	0.20423
DEDD2	6	0.0032723	0.013828	278	5	-0.28684	0.97703	0.97718	20973	0	0
IKZF4	6	0.0032896	0.013887	279	2	-0.87803	0.22505	0.41039	8485	3	0.27394
PTCHD4	6	0.0032981	0.01392	280	5	-0.54403	0.98886	0.98895	21238	0	0
NANOS3	6	0.0033012	0.013931	281	2	-0.92606	0.86098	0.86851	18607	1	0.23188
SEZ6	6	0.0033027	0.013934	282	5	-0.25941	0.9932	0.99326	21308	0	0
PYDC1	6	0.0033283	0.01403	283	5	-0.32709	0.88209	0.88467	18979	1	0.20813
TRIM14	6	0.0033359	0.014055	284	3	-0.7043	0.36424	0.55459	11457	2	0.40503
TMOD4	6	0.0033406	0.014068	285	2	-0.90491	0.52947	0.67774	14176	2	0.23928
ERLIN1	6	0.0033633	0.014166	286	2	-0.65293	0.6947	0.78542	16569	1	0.25729
FAM43B	6	0.0033775	0.014217	287	5	-0.25506	0.99335	0.9934	21318	0	0
RASSF5	6	0.0033964	0.01429	288	3	-0.56291	0.96806	0.96807	20771	0	0
ACKR3	3	0.0034052	0.0094188	289	1	-1.2495	0.47217	0.51183	13223	1	0.31383
SERPINA6	6	0.0034243	0.014409	290	4	-0.55722	0.46782	0.63031	13156	1	0.34439
ZSWIM6	6	0.0034277	0.014421	291	4	-0.35213	0.0086256	0.033784	671	2	0.66669
ZNF543	6	0.0034405	0.014472	292	5	-0.26208	0.88831	0.88986	19095	1	0.13391
EIF4G1	6	0.0034424	0.014477	293	3	-0.52351	0.21679	0.39983	8269	1	0.43286
OAS3	6	0.0034557	0.014531	294	2	-0.60539	0.10073	0.2444	4982	1	1.1045
PSMC4	6	0.003508	0.014717	295	4	-0.48406	0.96164	0.96168	20617	0	0
NTAN1	6	0.0035132	0.014741	296	4	-0.41441	0.6599	0.77327	16242	1	0.29037
MLLT11	6	0.003514	0.014744	297	4	-0.37516	0.033709	0.10271	2033	2	0.58706
hsa-mir-8085	4	0.0035193	0.01248	298	1	-0.95407	0.32237	0.46066	10813	2	0.23322
HAUS3	6	0.0035215	0.014769	299	4	-0.4011	0.86676	0.87275	18710	1	0.1301
FIGN	6	0.0035274	0.014786	300	4	-0.49433	0.98156	0.98175	21064	0	0
RTN4	6	0.0035371	0.01483	301	5	-0.42181	0.85254	0.86263	18464	1	0.17394
RGCC	6	0.0035414	0.01485	302	5	-0.28191	0.3405	0.5377	11089	1	0.45835
ZCCHC3	6	0.0035434	0.014855	303	4	-0.46299	0.96308	0.96312	20653	0	0
CEP192	6	0.0035443	0.014858	304	3	-0.37906	0.77544	0.81922	17459	1	0.27257
GALP	6	0.0035495	0.014879	305	4	-0.30098	0.97419	0.97429	20910	0	0
ABT1	6	0.0036006	0.015068	306	5	-0.40814	0.99486	0.9949	21358	0	0
AR	6	0.0036461	0.015234	307	2	-0.75045	0.73943	0.80301	17050	1	0.33671
NICN1	6	0.0036489	0.015243	308	3	-0.51075	0.57118	0.71092	14854	2	0.20644
hsa-mir-6802	4	0.0036572	0.012943	309	4	-0.35732	0.99634	0.99634	21385	0	0
ZBTB18	6	0.0036588	0.015275	310	5	-0.27079	0.68892	0.78331	16506	1	0.24348
IFI44	6	0.0037181	0.015515	311	3	-0.44401	0.9738	0.9739	20902	0	0
hsa-mir-4636	4	0.0037231	0.013171	312	2	-1.3689	0.66887	0.69107	16328	1	0.22623
KLHDC2	6	0.0037476	0.015627	313	3	-0.65197	0.25423	0.44752	9223	2	0.35978
PDE5A	6	0.0037632	0.015686	314	4	-0.51019	0.64997	0.77	16158	1	0.35253
WBP1	6	0.0037804	0.015757	315	5	-0.40162	0.79497	0.82881	17738	1	0.15357
PROZ	6	0.0037913	0.015794	316	3	-0.66864	0.58071	0.71863	15008	1	0.34127
HEATR2	6	0.003798	0.01582	317	5	-0.42231	0.93575	0.93596	20077	0	0
GC	6	0.0037988	0.015824	318	2	-0.61642	0.1259	0.27907	5749	3	0.23382
NUDT21	6	0.0038189	0.015902	319	5	-0.24828	0.73632	0.80172	17013	1	0.26007
DAB2IP	6	0.0038253	0.015919	320	5	-0.28061	0.99905	0.99906	21450	0	0
YWHAE	6	0.0038602	0.016053	322	5	-0.43252	0.29887	0.50318	10336	1	0.56997
CXCL5	6	0.0038685	0.016082	323	4	-0.50898	0.83158	0.84919	18176	1	0.62884
FAM84B	6	0.0039007	0.016208	324	4	-0.46497	0.88685	0.88862	19071	1	0.18285
MED24	6	0.0039353	0.016336	325	2	-0.63809	0.51682	0.66782	13950	1	0.30999
RTN4RL2	6	0.0039516	0.016409	326	4	-0.42188	0.48105	0.64033	13369	1	0.4279
AEN	6	0.0039551	0.016423	327	3	-0.61306	0.11959	0.27046	5578	1	0.52683
CPAMD8	6	0.0039888	0.016544	328	4	-0.34268	0.86653	0.87256	18702	1	0.1903
FRZB	6	0.0039957	0.016567	329	5	-0.39756	0.015854	0.058436	1151	1	0.73529
ZFHX4	6	0.0040025	0.016597	330	2	-0.86949	0.35021	0.54464	11249	2	0.32629
MMP7	6	0.0040068	0.016612	331	2	-0.51106	0.39281	0.57526	11962	2	0.23952
RNF38	6	0.004052	0.016779	332	5	-0.49267	0.99871	0.99871	21443	0	0
TMEM150C	6	0.0040534	0.016786	333	3	-0.5311	0.42644	0.59961	12489	1	0.40813
COL13A1	6	0.0040621	0.016818	334	5	-0.48004	0.99672	0.99677	21394	0	0
GIMAP7	6	0.004106	0.016979	335	4	-0.32353	0.99114	0.99118	21278	0	0
HIST1H2BD	6	0.0041081	0.016989	336	5	-0.27596	0.86517	0.87155	18674	1	0.54073
EVA1B	6	0.0041476	0.017135	337	2	-0.6041	0.78121	0.82197	17551	1	0.25063
YIPF5	6	0.0041877	0.017288	338	4	-0.47482	0.15098	0.31327	6464	2	0.44747
CDH10	6	0.0041885	0.017289	339	5	-0.51629	0.98258	0.98276	21086	0	0
RELT	6	0.0041937	0.01731	340	4	-0.64132	0.94094	0.94117	20192	0	0
AVIL	6	0.004197	0.017323	341	4	-0.41694	0.78465	0.82369	17595	1	0.1894
FAM184A	6	0.0042061	0.017353	342	4	-0.31607	0.38855	0.57214	11883	2	0.31748
PELI1	6	0.0042141	0.017383	343	5	-0.2717	0.18265	0.3555	7350	1	0.93999
PPP2R5B	6	0.0042537	0.017542	344	2	-0.77899	0.0096392	0.037384	736	2	1.067
PIGK	6	0.0042569	0.017556	345	3	-0.25986	0.12554	0.27857	5734	2	0.50345
IL1A	6	0.0042644	0.017584	346	3	-0.42943	0.99349	0.99354	21323	0	0
SMC2	6	0.0042733	0.017621	347	4	-0.53473	0.51131	0.66349	13865	2	0.28113
FAM185A	6	0.0043078	0.017764	348	3	-0.32528	0.98543	0.9856	21146	0	0
PTGES3	6	0.0043161	0.017788	349	4	-0.46155	0.61406	0.74616	15593	2	0.27588
C15orf57	6	0.0043324	0.017843	350	5	-0.3286	0.6544	0.77143	16193	1	0.39173
OR51E1	6	0.0043342	0.017848	351	5	-0.36853	0.98665	0.98673	21179	0	0
SLPI	6	0.0043587	0.01795	352	4	-0.38861	0.32538	0.52702	10857	1	0.43894
MBTD1	6	0.0043619	0.017965	353	5	-0.30744	0.91289	0.91309	19606	0	0
MICU2	6	0.0043673	0.017986	354	4	-0.52581	0.50851	0.66134	13808	2	0.27957
GNB3	6	0.0043755	0.018018	355	5	-0.4667	0.99593	0.99598	21380	0	0
ZNF160	6	0.0043894	0.018073	356	4	-0.38784	0.10986	0.25704	5276	2	0.67008
S100A7	6	0.0044096	0.018144	357	3	-0.53468	0.9456	0.94575	20286	0	0
MAP6D1	6	0.004428	0.018214	358	4	-0.48717	0.78832	0.8255	17648	1	0.20771
ACVR1	6	0.0044308	0.018228	359	5	-0.2869	0.38303	0.56808	11773	1	0.31904
ULK2	6	0.0044496	0.018295	360	5	-0.26154	0.076238	0.19752	4035	1	1.1217
IPO8	6	0.0044586	0.018339	361	4	-0.3794	0.67307	0.77778	16367	1	0.35801
PLEKHA7	6	0.0044605	0.018345	362	1	-1.1472	0.34509	0.54101	11169	2	0.49774
NUP210L	6	0.0044655	0.01836	363	4	-0.54542	0.23505	0.42312	8743	2	0.34863
EXT1	6	0.0044872	0.01844	364	4	-0.69575	0.90641	0.90653	19475	1	0.169
BFSP2	6	0.0044883	0.018443	365	5	-0.36315	0.29112	0.49362	10140	1	0.4279
TOP3A	6	0.0045114	0.018527	366	2	-0.69276	0.13534	0.29198	6023	3	0.33274
ARMC3	6	0.0045295	0.018596	367	4	-0.80697	0.98102	0.98119	21051	0	0
ASGR1	6	0.0045409	0.018636	369	5	-0.46993	0.92433	0.92454	19829	0	0
ZNF227	6	0.0045414	0.018638	370	2	-1.1804	0.9691	0.96912	20796	0	0
CHMP2A	6	0.0045424	0.018643	371	5	-0.2835	0.98861	0.9887	21231	0	0
PAQR7	6	0.0045575	0.018695	372	5	-0.38602	0.95077	0.95091	20389	0	0
HSPBAP1	6	0.0045623	0.01871	373	1	-0.67946	0.0093618	0.036399	717	3	0.51622
CIAPIN1	6	0.004573	0.018751	374	4	-0.46107	0.7115	0.79179	16730	1	0.35457
FAM131B	6	0.0045793	0.018775	375	5	-0.22822	0.70045	0.78761	16627	1	0.44186
hsa-mir-6874	4	0.0046054	0.016118	376	4	-0.25897	0.99539	0.99538	21362	0	0
APLF	6	0.0046094	0.018886	377	5	-0.27278	0.93656	0.93678	20092	0	0
PI4KA	6	0.0046127	0.018899	378	5	-0.22307	0.66534	0.77512	16292	1	0.29356
VPS8	6	0.0046131	0.018901	379	1	-0.50506	0.36166	0.55271	11421	2	0.39074
CYP1A2	6	0.0046482	0.01904	380	4	-0.44045	0.14643	0.30711	6333	1	0.67435
XKRX	6	0.0046839	0.019178	381	5	-0.31663	0.99905	0.99906	21449	0	0
ATAD5	6	0.0047025	0.019246	382	4	-0.47747	0.87859	0.88183	18919	1	0.17893
KCTD8	6	0.0047149	0.019299	383	2	-0.58862	0.018975	0.066795	1327	3	0.27392
TLCD1	6	0.004727	0.019353	384	5	-0.27801	0.93611	0.93632	20082	0	0
ANXA5	6	0.004759	0.019462	385	5	-0.27604	0.9069	0.90704	19486	1	0.1353
HDHD1	6	0.0047598	0.019465	386	2	-0.62438	0.93206	0.93229	19998	0	0
ZNF563	6	0.0047657	0.019491	387	2	-0.4345	0.085711	0.21731	4422	3	0.45117
ARHGAP40	6	0.0047685	0.019501	388	2	-0.80093	0.53652	0.68323	14295	2	0.25541
CHAC2	6	0.0048072	0.019639	389	4	-0.38335	0.97662	0.97677	20961	0	0
CAPN10	6	0.0048166	0.019674	390	2	-0.42446	0.62027	0.75138	15717	1	0.42754
TBCB	6	0.0048675	0.019862	391	4	-0.38537	0.27795	0.47734	9811	1	0.57793
KIAA0895L	6	0.0048875	0.019937	392	3	-0.65423	0.89817	0.89868	19307	1	0.25203
FAM57A	6	0.0048905	0.019949	393	4	-0.42316	0.034404	0.10436	2063	2	0.66403
STXBP5L	6	0.0048947	0.019963	394	3	-0.65166	0.92305	0.92325	19804	0	0
RASGEF1B	6	0.0048949	0.019963	395	3	-0.52542	0.15192	0.31452	6495	1	0.53794
hsa-mir-3606	4	0.0049078	0.017166	396	2	-0.47308	0.84442	0.84427	18351	0	0
FUT5	6	0.0049183	0.020045	397	3	-0.5748	0.76996	0.81664	17385	1	0.2499
RPS6KA6	6	0.004928	0.020086	398	4	-0.32827	0.67706	0.77917	16406	1	0.35215
VSIG10L	6	0.0049313	0.020095	399	4	-0.37654	0.05831	0.15896	3245	1	0.8756
DENND6B	6	0.0049433	0.020148	400	3	-0.58637	0.6455	0.76852	16113	1	0.30375
PPP1R26	6	0.0049692	0.020235	401	4	-1.1928	0.51091	0.66321	13856	1	0.34175
FAM120B	6	0.0049742	0.020258	402	4	-0.49183	0.07752	0.20019	4078	2	0.59193
SCGN	6	0.0050081	0.020392	403	5	-0.53918	0.10892	0.25572	5242	1	0.82103
ACOT4	6	0.0050201	0.02044	404	4	-0.37117	0.28528	0.48637	10004	1	0.81594
TTC5	6	0.005023	0.020452	405	4	-0.52787	0.35492	0.54796	11313	1	0.37949
PRDM1	6	0.0050575	0.020569	406	5	-0.33756	0.77793	0.82039	17503	1	0.26013
C16orf70	6	0.0050688	0.020611	407	4	-0.46232	0.90035	0.90068	19349	1	0.1112
ARL8A	6	0.0050709	0.02062	408	1	-1.24	0.010517	0.040453	795	2	0.50699
ART5	6	0.0050751	0.020632	409	5	-0.40918	0.7015	0.78799	16637	1	0.26052
CYB5R1	6	0.0050863	0.020678	410	5	-0.18072	0.77037	0.81685	17388	1	0.23785
ZNF595	6	0.0050946	0.020706	411	4	-0.50304	0.39152	0.57432	11928	1	0.47694
GCM2	6	0.0051016	0.020729	412	5	-0.43397	0.12659	0.28001	5779	1	0.82161
NARS2	6	0.0051122	0.020767	413	2	-0.60651	0.23221	0.41953	8676	2	0.26397
NKX2-3	6	0.0051218	0.020804	414	3	-0.40996	0.59285	0.72861	15201	2	0.19365
UQCRHL	6	0.0051363	0.020862	415	5	-0.31901	0.98944	0.98951	21247	0	0
SORL1	6	0.0051481	0.020897	416	2	-0.58393	0.087238	0.22042	4476	3	0.43125
HOXD8	6	0.0051488	0.0209	417	4	-0.43053	0.95556	0.95563	20485	0	0
SNRNP40	6	0.0051612	0.020955	418	4	-0.46196	0.03028	0.094515	1869	1	0.90911
GPBP1L1	6	0.0051726	0.020998	419	3	-0.35918	0.46138	0.62553	13047	2	0.27872
SPANXN2	6	0.0051737	0.021001	420	5	-0.42533	0.78411	0.82342	17586	1	0.24749
ADORA3	6	0.0051737	0.021001	421	4	-0.69986	0.59907	0.73369	15330	1	0.27275
ADAM32	6	0.005179	0.021021	422	4	-0.4268	0.32693	0.5281	10878	2	0.27039
PCDHB2	6	0.0051886	0.021053	423	2	-0.68119	0.17018	0.33903	6991	2	0.51656
LZTS2	6	0.0052056	0.021116	424	4	-0.5382	0.43182	0.60357	12569	1	0.56368
hsa-mir-5696	3	0.0052104	0.014364	425	2	-0.43129	0.96517	0.96522	20695	0	0
BNIP3L	6	0.0052221	0.021169	426	3	-0.47066	0.21408	0.39643	8190	2	0.38163
GPLD1	6	0.0052235	0.021173	427	2	-0.31509	0.25822	0.45264	9327	2	0.40342
ASF1A	6	0.0052338	0.021207	428	3	-0.64145	0.007681	0.03044	606	3	0.47231
SCAF8	6	0.0052383	0.021221	429	3	-0.72754	0.48544	0.64365	13428	1	0.36509
ITGA8	6	0.0052388	0.021221	430	4	-0.40195	0.96621	0.96626	20719	0	0
HAAO	6	0.0052617	0.021297	431	5	-0.35818	0.91631	0.91651	19670	0	0
GAS1	6	0.0052899	0.0214	432	4	-0.55281	0.98413	0.98429	21119	0	0
UBE2L6	6	0.0052928	0.021408	433	3	-0.55596	0.94434	0.94449	20266	0	0
BPIFA3	6	0.0052956	0.021418	434	3	-0.38765	0.94269	0.9429	20233	0	0
TMEM74	6	0.005316	0.021492	435	4	-0.44568	0.96391	0.96397	20666	0	0
LRP3	6	0.005316	0.021492	436	5	-0.25784	0.92033	0.92056	19749	0	0
FRRS1	6	0.0053299	0.021544	437	4	-0.39769	0.96087	0.96089	20597	0	0
CHAD	6	0.0053473	0.021608	439	4	-0.31089	0.22629	0.41198	8517	2	0.36401
FBXO17	6	0.005351	0.021621	440	5	-0.38291	0.26267	0.45824	9445	1	0.40448
RPIA	6	0.0053522	0.021626	441	3	-0.59928	0.90895	0.9091	19529	0	0
LOC100130301	6	0.0053695	0.021698	442	4	-0.3667	0.62302	0.75365	15775	1	0.23143
SPARCL1	6	0.0053728	0.021712	443	5	-0.32302	0.89785	0.89838	19302	1	0.16393
JAK2	6	0.005376	0.021728	444	3	-0.99978	0.34839	0.54335	11216	2	0.33687
NKG7	6	0.0053917	0.021789	445	4	-0.52009	0.53849	0.68482	14334	1	0.30481
ZNF831	6	0.0054026	0.021825	446	3	-0.7389	0.36331	0.5539	11441	1	0.37949
CCDC19	6	0.0054119	0.021867	447	3	-0.59208	0.43305	0.60445	12582	2	0.32476
EXOSC1	6	0.0054269	0.021916	448	1	-1.0843	0.78208	0.82239	17558	1	0.23048
DGKH	6	0.0054948	0.022175	449	3	-0.55795	0.93688	0.9371	20103	0	0
FAM210A	6	0.0055285	0.022299	450	1	-1.0135	0.46526	0.62845	13110	2	0.25578
EXD1	6	0.005533	0.022313	451	5	-0.27534	0.55432	0.69739	14582	1	0.65089
C22orf15	6	0.0055334	0.022315	452	4	-0.36568	0.77834	0.8206	17510	1	0.17627
AGAP11	6	0.0055414	0.022346	453	3	-0.53512	0.67384	0.77805	16377	1	0.22427
CALHM1	6	0.0055454	0.022366	454	4	-0.65232	0.96785	0.96787	20762	0	0
CERS2	6	0.0055489	0.022382	455	5	-0.34301	0.83664	0.85231	18246	1	0.2259
CMC2	5	0.0055569	0.020401	456	4	-0.37585	0.71597	0.75547	16782	1	0.24929
MACF1	6	0.0055579	0.022417	457	5	-0.21113	0.99278	0.99281	21302	0	0
CKAP4	6	0.0055923	0.022546	458	4	-0.79114	0.27526	0.47401	9753	1	0.52271
SMPX	6	0.0056125	0.022623	459	4	-0.44287	0.048847	0.13766	2806	1	1.2315
SPEN	6	0.0056201	0.022656	460	5	-0.28525	0.9821	0.9823	21076	0	0
GABRQ	6	0.0056302	0.022697	461	2	-0.42941	0.86771	0.87344	18728	1	0.15951
CSH2	3	0.0056319	0.015465	462	2	-0.5001	0.39605	0.46164	12015	1	0.43868
DEPDC5	6	0.0056335	0.022708	463	3	-0.6487	0.85602	0.86504	18524	1	0.22569
TCTA	6	0.0056571	0.022795	464	5	-0.26686	0.99785	0.99788	21420	0	0
GJB7	6	0.0056724	0.022855	465	5	-0.32437	0.97988	0.98005	21026	0	0
CECR1	6	0.005681	0.022889	466	2	-0.64946	0.89608	0.89678	19260	1	0.16725
ELTD1	6	0.0057319	0.023076	467	4	-0.56782	0.58808	0.72465	15117	1	0.29033
WRAP53	6	0.0057375	0.023097	468	4	-0.32951	0.82556	0.84561	18108	1	0.16567
GIPC1	6	0.0057444	0.02312	469	5	-0.33749	0.93537	0.93558	20072	0	0
MLC1	6	0.0057527	0.023156	470	3	-0.47453	0.023239	0.077464	1542	1	0.74709
NID1	6	0.0057706	0.023221	471	4	-0.51116	0.37782	0.5643	11690	1	0.48185
PKHD1	6	0.0057723	0.023228	472	3	-0.3567	0.73362	0.8006	16978	1	0.25271
F13B	6	0.0057976	0.023335	473	4	-0.53392	0.30035	0.50502	10380	2	0.412
SAG	6	0.0058049	0.02336	474	4	-0.5377	0.41392	0.59046	12289	1	0.37924
TSPAN11	6	0.0058104	0.023385	475	3	-0.79719	0.60925	0.74212	15508	2	0.29445
KLHL20	6	0.0058243	0.023432	476	5	-0.2961	0.99715	0.9972	21407	0	0
CTLA4	6	0.0058335	0.023461	477	1	-1.1704	0.95101	0.95115	20393	0	0
CDC42EP2	6	0.005843	0.023498	478	2	-0.72509	0.94867	0.94882	20339	0	0
hsa-mir-3128	4	0.0058767	0.020323	479	3	-0.43777	0.80296	0.80289	17826	0	0
TRIM34	6	0.0058806	0.023656	480	4	-0.44603	0.96359	0.96364	20659	0	0
METTL3	6	0.0058843	0.023672	481	2	-0.53957	0.071886	0.18824	3835	4	0.55257
WNK4	6	0.0058908	0.023698	482	3	-0.64753	0.35383	0.54715	11301	2	0.28087
hsa-mir-549a	4	0.0059274	0.020489	483	4	-0.28656	0.99407	0.99411	21340	0	0
C9	6	0.0059352	0.023855	484	3	-0.55823	0.68163	0.78076	16443	1	0.29517
VPS51	6	0.0059619	0.023954	485	4	-0.32909	0.3298	0.53013	10920	2	0.26458
hsa-mir-6742	4	0.0059814	0.02068	486	4	-0.43039	0.99402	0.99406	21339	0	0
LGALS14	6	0.0059959	0.024081	487	4	-0.38139	0.44384	0.61252	12753	2	0.2709
SLC35B3	6	0.0060063	0.024113	488	2	-0.59052	0.5475	0.69198	14477	2	0.23727
UPP1	6	0.0060364	0.024235	489	4	-0.40655	0.95307	0.95322	20432	0	0
NAV1	6	0.0060368	0.024237	490	3	-0.50627	0.53938	0.68553	14353	2	0.32947
NEUROD1	6	0.0060499	0.02428	491	3	-0.5211	0.31836	0.52213	10740	1	0.57792
hsa-mir-6824	4	0.0060846	0.021043	492	4	-0.30954	0.99392	0.99395	21337	0	0
HESX1	6	0.0060876	0.024417	493	3	-0.36198	0.21329	0.39539	8167	1	0.69437
hsa-mir-5000	4	0.0060976	0.021078	494	2	-0.54187	0.051003	0.1212	2901	2	0.33673
C2orf43	6	0.0061013	0.024471	495	4	-0.41767	0.0035342	0.015156	318	2	1.1189
LOC100130705	6	0.0061131	0.02451	496	4	-0.39858	0.021886	0.074113	1491	1	0.89147
FDX1L	6	0.0061359	0.024601	497	4	-0.46256	0.81385	0.83889	17954	1	0.17309
TTC31	6	0.0061384	0.024611	498	3	-0.17776	0.18131	0.35375	7319	1	0.49095
PFKFB3	6	0.0061641	0.024714	499	3	-0.84436	0.94847	0.94862	20330	0	0
CASP10	6	0.0061717	0.024739	500	3	-0.41256	0.096135	0.23794	4843	2	0.44887
PAX2	6	0.0061793	0.024767	501	5	-0.4594	0.13441	0.29069	6002	1	0.66272
DCAF8L2	6	0.0061933	0.024814	503	3	-0.4815	0.20198	0.38089	7886	2	0.37163
EPB41L3	6	0.006199	0.024837	504	4	-0.42183	0.76644	0.81496	17345	1	0.29094
XPNPEP3	6	0.00624	0.024993	505	2	-0.57003	0.96136	0.96141	20610	0	0
SEPT9	6	0.0062495	0.025022	506	4	-0.50625	0.15577	0.3197	6580	2	0.46154
CBWD5	3	0.006256	0.017106	507	2	-0.99486	0.2091	0.3222	8070	1	0.42088
C17orf96	6	0.0062908	0.025171	508	2	-0.52695	0.027177	0.087016	1736	4	0.28878
GDF1	6	0.0063045	0.025221	509	5	-0.82718	0.99442	0.99446	21351	0	0
RND1	6	0.0063045	0.025221	510	2	-0.92786	0.47532	0.636	13271	2	0.26923
PYY	6	0.0063293	0.025316	511	3	-0.73723	0.98886	0.98895	21237	0	0
HIATL1	6	0.0063342	0.025332	512	3	-0.5225	0.16009	0.32556	6694	2	0.55718
FAM71F1	6	0.0063392	0.025352	513	4	-0.4363	0.32221	0.52481	10810	1	0.55625
HERPUD2	6	0.0063417	0.025363	514	1	-0.89636	0.87623	0.87997	18884	1	0.13624
GNB2L1	6	0.0063759	0.025491	515	5	-0.25703	0.96769	0.96771	20757	0	0
C20orf197	6	0.0063804	0.025514	516	4	-0.49308	0.47901	0.63876	13331	2	0.2726
FAM171B	6	0.0063925	0.025555	517	3	-0.29916	0.14437	0.30434	6284	2	0.44724
LRRC32	6	0.0064237	0.025673	518	3	-0.62865	0.93689	0.93711	20105	0	0
CNTN4	6	0.0064335	0.025706	519	5	-0.3523	0.97499	0.97514	20928	0	0
SCTR	6	0.0064433	0.025749	520	1	-0.75832	0.26279	0.4584	9450	3	0.14696
RRM2B	6	0.0064621	0.025815	521	3	-0.51148	0.92456	0.92479	19835	0	0
CYP20A1	6	0.0064787	0.025878	522	3	-0.64884	0.86143	0.86884	18615	1	0.1817
APC	6	0.0064919	0.025933	523	5	-0.41511	0.98055	0.98073	21038	0	0
C19orf66	6	0.006494	0.025941	524	1	-0.61493	0.89253	0.89362	19191	1	0.19223
CMTM8	6	0.0065012	0.025964	525	5	-0.42549	0.95467	0.95477	20469	0	0
hsa-mir-581	4	0.0065043	0.022393	526	1	-1.5216	0.81866	0.81863	18013	0	0
PEX11G	6	0.0065186	0.026034	527	4	-0.42517	0.95307	0.95321	20431	0	0
FAM124A	6	0.0065202	0.026042	528	5	-0.43422	0.80068	0.83174	17798	1	0.30468
LGALS3BP	6	0.0065353	0.0261	529	4	-0.46473	0.042656	0.12364	2474	2	0.55404
PRKG2	6	0.0065448	0.026135	530	3	-0.21906	0.2515	0.44391	9158	3	0.31659
GATA6	6	0.006547	0.02614	531	5	-0.47985	0.96976	0.96979	20809	0	0
TMEM180	6	0.0065734	0.026243	532	5	-0.2706	0.99057	0.99061	21264	0	0
hsa-mir-148a	3	0.0065756	0.017922	533	2	-0.50972	0.49996	0.53141	13666	1	0.31538
VSIG1	6	0.0065937	0.026322	534	4	-0.39266	0.36134	0.55249	11413	2	0.27711
AURKB	6	0.0066087	0.026376	535	5	-0.31635	0.95276	0.95291	20429	0	0
MAF	6	0.0066155	0.026401	536	3	-0.4777	0.11876	0.26931	5553	2	0.50449
SUPV3L1	6	0.0066242	0.026427	537	3	-0.34701	0.88583	0.88775	19050	1	0.1394
CFDP1	6	0.0066314	0.026451	538	5	-0.34448	0.9991	0.99912	21452	0	0
RPN1	6	0.0066345	0.026468	539	4	-0.37939	0.63691	0.76528	16033	1	0.37049
DRD3	6	0.0066412	0.026499	540	5	-0.20235	0.94263	0.94285	20231	0	0
hsa-mir-3940	4	0.0066737	0.022952	541	1	-0.93512	0.22835	0.35906	8571	2	0.25444
MRPL49	6	0.0066972	0.0267	542	3	-0.49808	0.96455	0.96459	20678	0	0
HSPA6	6	0.0067136	0.026748	543	5	-0.34662	0.94232	0.94254	20226	0	0
PTP4A3	6	0.0067263	0.026803	544	2	-1.1182	0.047603	0.13486	2742	3	0.68558
RGPD4	5	0.0067296	0.02401	546	4	-0.3835	0.77867	0.79413	17517	1	0.25749
C21orf33	6	0.0067358	0.026835	547	4	-0.46426	0.99114	0.99118	21277	0	0
KDM6B	6	0.006748	0.026883	548	3	-0.92107	0.47443	0.6353	13257	2	0.30562
ABCB9	6	0.0067535	0.026903	549	3	-0.36477	0.73637	0.80174	17014	1	0.22988
GIPC3	6	0.0067535	0.026903	550	5	-0.22206	0.99062	0.99066	21267	0	0
TAS2R16	6	0.0067956	0.027058	551	5	-0.57931	0.98904	0.98912	21241	0	0
hsa-mir-6782	4	0.0067963	0.023376	552	4	-0.31179	0.9932	0.99322	21309	0	0
LAGE3	6	0.0067979	0.027067	553	4	-0.37756	0.62111	0.75208	15742	1	0.61316
SMAD1	6	0.0068137	0.02713	554	5	-0.31744	0.9964	0.99645	21386	0	0
VPS35	6	0.0068265	0.02717	555	4	-0.28237	0.83705	0.85258	18255	1	0.22762
EFNB1	6	0.0068496	0.027251	556	2	-0.59229	0.72324	0.7964	16862	1	0.83123
POLE2	6	0.0068831	0.027376	557	4	-0.69979	0.31135	0.51721	10630	1	0.3575
LOC286238	6	0.0068905	0.027405	558	5	-0.28303	0.99086	0.99088	21269	0	0
TTLL2	6	0.0068946	0.027421	559	5	-0.31659	0.96417	0.96422	20671	0	0
ARNT	6	0.0069003	0.027442	560	4	-0.39208	0.0037479	0.015958	330	1	0.90272
USH1G	6	0.006918	0.027513	561	4	-0.52517	0.023917	0.079126	1572	2	0.62458
KCNK2	6	0.0069369	0.027583	562	3	-0.51829	0.87338	0.87775	18822	1	0.20392
MFHAS1	6	0.0069511	0.027629	563	3	-0.63798	0.61974	0.75094	15705	1	0.27414
EIF2S3	6	0.0069524	0.027636	564	3	-0.54052	0.18485	0.35839	7407	2	0.43616
SAR1A	6	0.0069579	0.027653	565	4	-0.39115	0.98928	0.98933	21245	0	0
FAM19A5	6	0.0069742	0.027705	566	5	-0.4865	0.99848	0.9985	21438	0	0
hsa-mir-6124	4	0.0069785	0.023924	567	2	-0.96098	0.90368	0.90361	19410	0	0
IFIT5	6	0.0069835	0.027737	568	3	-0.58918	0.14875	0.31024	6394	2	0.47219
ZNF530	6	0.0070019	0.0278	569	3	-0.3045	0.93099	0.93123	19978	0	0
C20orf195	6	0.00701	0.027833	570	4	-0.39936	0.24191	0.43182	8925	1	0.56398
ID1	6	0.0070246	0.027886	571	5	-0.26831	0.69333	0.78493	16552	1	0.26288
hsa-mir-4435-1	3	0.0070273	0.019131	572	3	-0.35614	0.99297	0.99306	21303	0	0
SHISA5	6	0.007037	0.027926	573	5	-0.4877	0.9823	0.9825	21080	0	0
GNPAT	6	0.0070527	0.027991	574	2	-0.46394	0.52807	0.6766	14154	1	0.31203
TIMP4	6	0.0071034	0.028185	575	3	-0.23989	0.0027635	0.012265	249	3	0.63274
RIT2	6	0.0071084	0.028199	576	5	-0.30867	0.99788	0.9979	21421	0	0
HENMT1	6	0.0071119	0.028204	577	3	-0.49049	0.45236	0.61885	12895	1	0.35079
UBE2T	6	0.0071347	0.028292	578	3	-0.44604	0.4809	0.64022	13365	1	0.33738
ELAC2	6	0.0071452	0.028324	579	3	-0.54044	0.41064	0.58809	12245	2	0.41502
SCYL3	6	0.0071542	0.02835	580	2	-0.85394	0.50876	0.66153	13812	2	0.39262
ATE1	6	0.0071554	0.028354	581	4	-0.34115	0.071614	0.18765	3825	2	0.45354
NUDT17	6	0.0071697	0.028398	582	5	-0.22923	0.9736	0.9737	20897	0	0
KCNJ2	6	0.0071711	0.028403	583	5	-0.2628	0.95976	0.95974	20574	0	0
KDELR3	6	0.0071732	0.028411	584	5	-0.25215	0.63965	0.76662	16067	1	0.27667
BCL2L10	6	0.0071941	0.028488	585	5	-0.33612	0.99832	0.99833	21433	0	0
HEPACAM2	6	0.007205	0.028525	586	3	-0.34169	0.95608	0.95613	20501	0	0
ZNF560	6	0.0072401	0.02866	587	3	-0.56014	0.55226	0.69574	14550	1	0.28632
ATP13A1	6	0.0072424	0.02867	588	4	-0.69732	0.89418	0.89506	19227	1	0.19917
CTSF	6	0.0072459	0.02868	589	5	-0.40141	0.9599	0.9599	20578	0	0
USP12	6	0.0072679	0.028756	590	5	-0.17747	0.61942	0.75067	15696	1	0.24105
IL16	6	0.0073065	0.028901	591	2	-0.62761	0.27888	0.4785	9833	2	0.42545
OR6B1	6	0.007314	0.028931	592	4	-0.41946	0.66181	0.77393	16257	1	0.2356
LEMD3	4	0.0073511	0.025121	593	3	-0.30197	0.75646	0.75907	17242	1	0.25617
PKM	6	0.0073573	0.029083	594	2	-0.64836	0.25002	0.44204	9121	3	0.22193
GPRC5D	6	0.0073617	0.029097	595	2	-0.56039	0.046268	0.13189	2676	2	0.48652
SH3BP5L	6	0.0073628	0.029103	596	3	-1.1611	0.97743	0.97758	20981	0	0
KRT12	6	0.0073674	0.029117	597	3	-0.66375	0.98542	0.98558	21144	0	0
SEC14L6	6	0.0073829	0.029176	598	5	-0.29886	0.28582	0.48704	10019	1	0.33443
TXNL4B	6	0.007408	0.029266	599	2	-0.72411	0.7796	0.82121	17530	1	0.28544
MSRB1	6	0.0074151	0.029289	600	5	-0.52307	0.8523	0.86246	18459	1	0.16944
FAM19A4	6	0.0074191	0.029303	601	4	-0.62404	0.885	0.88705	19032	1	0.15458
DMRTC2	6	0.0074398	0.029371	602	5	-0.31688	0.72724	0.798	16912	1	0.18223
TNFRSF10A	6	0.0074417	0.029377	603	3	-0.62181	0.10255	0.24693	5034	2	0.37768
MRO	6	0.0074588	0.029445	604	3	-0.41171	0.9709	0.97097	20833	0	0
EPB49	6	0.0074609	0.029452	605	4	-0.55287	0.68349	0.78138	16461	1	0.21424
LGI2	6	0.0074867	0.029535	606	4	-0.53619	0.881	0.88379	18959	1	0.15893
SDPR	6	0.0075036	0.029606	607	5	-0.32826	0.95024	0.95038	20382	0	0
FTSJ1	6	0.0075095	0.029632	608	4	-0.27455	0.073078	0.19077	3890	2	0.43218
FOXB1	6	0.0075922	0.029932	609	4	-0.65531	0.97356	0.97365	20894	0	0
WBSCR22	6	0.0076029	0.029964	610	2	-0.70258	0.30587	0.51184	10508	1	0.37745
ACAP1	6	0.007611	0.029991	611	2	-0.44859	0.5402	0.68619	14366	2	0.22802
hsa-mir-3929	4	0.0076113	0.025952	612	2	-0.7591	0.89569	0.89556	19252	0	0
ELMO2	6	0.0076146	0.030002	613	4	-0.49583	0.77914	0.82099	17523	1	0.22876
GALNT5	6	0.0076159	0.030009	614	5	-0.35235	0.86451	0.87106	18666	1	0.1936
TUB	6	0.0076357	0.030076	615	5	-0.23159	0.94174	0.94199	20210	0	0
AGPAT3	6	0.0076618	0.03017	616	4	-0.37009	0.84317	0.85644	18331	1	0.27605
hsa-mir-4735	4	0.0076811	0.026155	617	4	-0.26897	0.99232	0.99233	21298	0	0
MFSD4	6	0.0077091	0.030347	618	4	-0.30769	0.98586	0.986	21159	0	0
CA12	6	0.0077122	0.030357	619	4	-0.45558	0.99761	0.99766	21417	0	0
NLGN4Y	6	0.0077125	0.030358	620	4	-0.49574	0.3611	0.55233	11409	1	0.44311
NUP210	6	0.0077329	0.030431	621	5	-0.63914	0.99874	0.99874	21444	0	0
KRT33A	6	0.0077361	0.030445	622	3	-0.44925	0.70317	0.78863	16660	1	0.29224
RALGAPA1	6	0.0077651	0.030549	623	4	-0.47829	0.24351	0.43386	8957	2	0.27607
MYOM1	6	0.007782	0.030616	624	2	-0.72856	0.92116	0.92136	19767	0	0
POU5F2	6	0.0078038	0.030703	625	2	-0.46063	0.55169	0.69529	14542	2	0.63901
ARHGEF9	6	0.007814	0.030734	626	1	-0.81879	0.27157	0.46944	9658	3	0.22578
FAM219A	6	0.0078333	0.030803	627	5	-0.2011	0.78519	0.82394	17602	1	0.21244
SYN2	6	0.00784	0.03083	628	5	-0.34838	0.95963	0.95962	20569	0	0
POLE3	6	0.0078469	0.030856	629	4	-0.51448	0.89796	0.89848	19304	1	0.15578
QPCTL	6	0.0078647	0.030917	630	2	-0.4129	0.59666	0.73176	15283	2	0.15094
TGFB2	6	0.0078827	0.03097	631	5	-0.23404	0.95498	0.95507	20477	0	0
SLC23A1	6	0.0078992	0.031031	632	4	-0.39279	0.98108	0.98125	21054	0	0
NOC2L	6	0.0079155	0.031092	633	2	-0.60818	0.062107	0.1673	3423	2	1.2008
AKR1E2	6	0.0079197	0.031108	634	3	-0.43112	0.93431	0.93455	20053	0	0
DESI2	6	0.0079279	0.03114	635	5	-0.42516	0.97388	0.97399	20905	0	0
FAM184B	6	0.0079294	0.031143	636	3	-0.52241	0.1829	0.3558	7357	2	0.33587
MRGPRG	6	0.0079453	0.0312	637	4	-0.59058	0.01666	0.060943	1208	2	0.61831
SUCO	6	0.00795	0.031216	638	4	-0.79412	0.74276	0.80444	17096	1	0.36167
ARPC2	6	0.0079528	0.031224	639	5	-0.35374	0.99348	0.99353	21322	0	0
BRI3	6	0.0079662	0.031274	640	3	-1.2373	0.23983	0.42919	8881	3	0.24877
BCL2L12	6	0.0079808	0.031322	641	4	-0.38352	0.96713	0.96716	20738	0	0
OLFML2B	6	0.0079812	0.031324	642	5	-0.29839	0.99855	0.99855	21439	0	0
C2CD3	6	0.007987	0.031343	643	4	-0.45803	0.42565	0.59905	12481	2	0.3815
MARCH6	6	0.0079962	0.03138	644	2	-0.68909	0.47794	0.63799	13317	1	0.32092
ZCCHC7	6	0.0080169	0.031458	646	4	-0.60763	0.1471	0.308	6346	2	0.68967
hsa-mir-339	4	0.0080356	0.027286	647	2	-0.75058	0.43077	0.55721	12554	1	0.3559
C21orf59	6	0.0080565	0.031593	648	5	-0.28209	0.98542	0.98559	21145	0	0
TNPO1	6	0.0080677	0.031637	649	3	-0.70495	0.20231	0.3813	7894	1	0.51045
NAT6	6	0.008076	0.031663	650	5	-0.2333	0.84634	0.85849	18375	1	0.20071
C2orf50	6	0.0080786	0.03167	651	4	-0.43526	0.019427	0.067946	1353	1	2.241
TLX1	6	0.0080793	0.031672	652	2	-0.58739	0.026615	0.08566	1711	4	0.33866
TAS2R43	6	0.0080849	0.031687	653	4	-0.37291	0.98245	0.98264	21083	0	0
hsa-mir-323a	4	0.0081005	0.027496	654	3	-0.38902	0.83065	0.83064	18168	0	0
SNRPE	6	0.0081051	0.031765	655	4	-0.43876	0.97675	0.97691	20962	0	0
AOAH	6	0.0081176	0.031816	656	4	-0.46813	0.027838	0.088618	1760	1	0.82329
MICALL1	6	0.0081184	0.031819	657	3	-0.27452	0.043938	0.1266	2557	1	0.56928
TEFM	6	0.0081358	0.031884	658	5	-0.25056	0.45412	0.62015	12918	1	0.44011
FAM167B	6	0.0081411	0.031898	659	4	-0.37084	0.74361	0.8048	17108	1	0.31682
hsa-mir-618	4	0.0081634	0.027685	660	1	-1.5125	0.28816	0.42389	10065	1	0.47625
GALNS	6	0.0081682	0.031996	661	5	-0.2839	0.38715	0.57112	11855	1	0.34459
ARRB2	6	0.0081691	0.031997	662	2	-0.51329	0.55312	0.69644	14565	2	0.3149
hsa-mir-8069	4	0.0081783	0.027733	663	2	-0.72317	0.21181	0.3411	8122	1	0.81893
PPP3CC	6	0.0082007	0.032105	664	5	-0.35028	0.42486	0.59851	12465	1	0.44885
MUC4	6	0.0082075	0.032125	665	4	-0.32435	0.98378	0.98393	21110	0	0
SSR2	6	0.0082165	0.032164	666	4	-0.3362	0.025691	0.083451	1667	2	0.42845
GPR108	6	0.0082198	0.032179	667	4	-0.27183	0.55234	0.6958	14552	1	0.46426
KCTD16	6	0.0082523	0.032304	668	2	-0.57916	0.019075	0.06706	1336	4	0.48189
IMMT	6	0.0082706	0.032372	669	2	-0.37172	0.20102	0.3796	7856	3	0.24388
TCIRG1	6	0.0083029	0.032486	670	4	-0.43615	0.52308	0.67268	14066	1	0.57725
AMICA1	6	0.0083201	0.032545	671	3	-0.45587	0.017888	0.064066	1271	3	0.35286
SERPINH1	6	0.0083213	0.032549	672	4	-0.35282	0.89388	0.89481	19217	1	0.17705
hsa-mir-1-1	4	0.0083257	0.028201	673	3	-0.54998	0.68129	0.69986	16440	1	0.19763
OR9K2	6	0.0083327	0.032583	674	4	-0.33034	0.30734	0.51365	10548	1	0.48898
FBXL12	6	0.0083352	0.032589	675	4	-0.44958	0.39576	0.57736	12009	1	0.35495
FUT8	6	0.0083515	0.032654	676	5	-0.30724	0.89298	0.89403	19197	1	0.16344
CARD17	6	0.0083818	0.032763	678	2	-0.51233	0.50181	0.65618	13695	1	0.22807
CEP76	6	0.0083956	0.032816	679	5	-0.45438	0.99375	0.99379	21329	0	0
hsa-mir-30a	4	0.0084199	0.028468	680	2	-0.4461	0.98072	0.98072	21041	0	0
PPT2	6	0.0084354	0.032952	681	5	-0.2982	0.94757	0.94773	20316	0	0
CREB3L1	6	0.0084734	0.033086	682	2	-0.69257	0.97693	0.97708	20969	0	0
BMP4	6	0.0085122	0.033218	683	2	-0.50641	0.98168	0.98187	21068	0	0
ARL2	6	0.0085179	0.033234	684	4	-0.41367	0.17867	0.35019	7242	2	0.36525
SPTY2D1	6	0.0085212	0.033248	685	5	-0.41512	0.8926	0.89368	19194	1	0.21817
RALGPS2	6	0.0085241	0.03326	686	2	-0.74241	0.03217	0.099024	1957	4	0.27744
FCRLB	6	0.0085479	0.033345	687	4	-0.53822	0.94338	0.94356	20245	0	0
B4GALT1	6	0.0085504	0.033354	688	3	-0.30875	0.8352	0.85143	18224	1	0.17358
RBL2	6	0.008567	0.033416	689	4	-0.54282	0.5859	0.72289	15086	1	0.35059
hsa-mir-4657	4	0.0085686	0.028806	690	3	-0.3705	0.73252	0.73883	16965	1	0.17856
GRM6	6	0.0085692	0.03342	691	5	-0.30372	0.99715	0.9972	21409	0	0
FAM200B	6	0.0086158	0.033593	692	4	-0.3654	0.98958	0.98967	21248	0	0
RPL3	6	0.0086161	0.033593	693	5	-0.40606	0.71224	0.79208	16740	1	0.32457
SDR39U1	6	0.00864	0.033677	694	3	-0.45245	0.9048	0.90495	19440	1	0.1426
RBM22	6	0.0086493	0.033706	695	3	-0.81481	0.40178	0.58165	12117	1	0.50783
LCP1	6	0.0086529	0.033718	696	3	-0.62183	0.92957	0.92983	19939	0	0
LRRC29	6	0.0086723	0.033794	697	2	-0.67534	0.64563	0.76857	16115	1	0.22995
C19orf53	6	0.0086763	0.033806	698	4	-0.1906	0.40164	0.58155	12113	2	0.29162
PCID2	6	0.0087067	0.033924	699	3	-0.49947	0.077814	0.20078	4093	2	0.62746
MRPL46	6	0.0087147	0.033954	700	4	-0.44308	0.2795	0.47925	9843	1	0.54536
SKA2	6	0.008727	0.034	701	3	-0.28405	0.37195	0.56008	11593	2	0.4857
ATP8B4	6	0.0087801	0.034191	702	5	-0.29374	0.90537	0.90551	19450	1	0.17255
LEFTY2	6	0.0087882	0.034221	703	4	-0.519	0.96551	0.96555	20702	0	0
DSC1	6	0.0087948	0.034242	704	5	-0.24315	0.49393	0.65012	13563	1	0.29013
SQLE	6	0.0088284	0.034359	706	4	-0.29165	0.031673	0.097845	1938	1	0.70628
C7orf62	6	0.0088791	0.034527	707	3	-0.68132	0.03423	0.10394	2057	3	0.35563
GPR107	6	0.0088914	0.034575	708	4	-0.44859	0.58394	0.72126	15059	2	0.34006
TMSB15B	3	0.008905	0.023928	709	2	-0.37154	0.85962	0.85957	18585	0	0
WDR87	6	0.0089179	0.034675	710	4	-0.56773	0.69756	0.78652	16604	1	0.37028
SLITRK3	6	0.0089297	0.034708	712	3	-0.35621	0.94096	0.94119	20193	0	0
CCDC13	6	0.008936	0.034733	713	3	-0.75916	0.17468	0.34494	7117	2	0.58207
EHD1	6	0.0089382	0.034739	714	3	-0.60836	0.99298	0.99303	21304	0	0
CXCR7	3	0.0089491	0.024047	715	1	-0.67344	0.39628	0.46181	12019	1	0.36345
PLA2G2D	6	0.0089496	0.034785	716	4	-0.3725	0.85324	0.8631	18481	1	0.18185
FERMT2	6	0.0089673	0.034862	718	3	-0.77852	0.62877	0.75843	15895	1	0.43788
MAGEA10	6	0.0089804	0.034906	719	2	-1.0168	0.17499	0.34535	7130	2	0.44185
ZNF706	6	0.0090187	0.035041	720	5	-0.29685	0.012574	0.047466	917	1	0.73223
RABGEF1	6	0.0090311	0.035082	721	2	-0.53598	0.17389	0.34391	7092	3	0.44158
DHX35	6	0.0090315	0.035084	722	3	-0.60649	0.86704	0.87294	18713	1	0.36744
PCSK5	6	0.0090432	0.035124	723	3	-0.44634	0.32167	0.52443	10793	2	0.42117
PRDX3	6	0.0090756	0.035251	724	3	-0.67582	0.22357	0.40846	8446	3	0.20164
hsa-mir-3692	4	0.0090768	0.029979	725	2	-0.53214	0.46464	0.57324	13102	1	0.29035
EFNA5	6	0.0090784	0.035263	726	4	-0.28496	0.96286	0.96289	20649	0	0
FBXO44	6	0.0090818	0.035275	727	4	-0.5069	0.3363	0.53472	11027	2	0.23926
RUVBL2	6	0.0090842	0.035284	728	3	-0.53691	0.62365	0.75418	15785	1	0.23157
PLA2G4B	6	0.009096	0.035325	729	3	-0.30524	0.3859	0.5702	11834	2	0.19689
GJB3	6	0.0091048	0.035362	730	4	-0.53181	0.47365	0.63468	13246	2	0.26346
PSMB10	6	0.0091832	0.035629	731	2	-0.57834	0.53909	0.68531	14347	2	0.21293
SYCP3	6	0.009186	0.035637	732	5	-0.3269	0.64807	0.76939	16142	1	0.43125
TCHHL1	6	0.0091999	0.035692	733	4	-0.38944	0.32018	0.5234	10770	2	0.23764
ATP6V0C	6	0.0092266	0.035785	734	5	-0.34547	0.99822	0.99823	21429	0	0
MOB2	6	0.0092339	0.035805	735	1	-0.93747	0.045179	0.12942	2625	4	0.30763
SYNGR3	6	0.0092368	0.035817	736	5	-0.54207	0.14795	0.30917	6372	1	0.82413
R3HCC1	6	0.0092551	0.035879	737	2	-0.70444	0.49076	0.64769	13518	2	0.24168
MBD1	6	0.0092728	0.035945	738	2	-0.81868	0.40457	0.5837	12162	2	0.3278
TEX38	6	0.0092845	0.035993	739	3	-0.50984	0.93003	0.93026	19952	0	0
ANKRD35	6	0.0093105	0.036072	740	3	-0.45371	0.39425	0.5763	11985	2	0.22829
NUDT11	6	0.0093134	0.036081	741	5	-0.21799	0.99574	0.9958	21371	0	0
SLC12A2	6	0.0093183	0.0361	742	4	-0.47783	0.50129	0.65579	13684	1	0.38388
hsa-mir-331	4	0.0093192	0.030554	743	3	-0.27072	0.14837	0.27177	6382	1	0.37542
ADCY3	6	0.0093352	0.036165	744	3	-0.35256	0.024541	0.080665	1600	2	0.68057
PPFIA4	6	0.0093827	0.036339	745	5	-0.35691	0.97584	0.976	20944	0	0
PSRC1	6	0.0093859	0.036352	746	4	-0.52025	0.91378	0.91397	19626	0	0
GLI2	6	0.0093969	0.036387	747	5	-0.3992	0.9726	0.97266	20870	0	0
WDR92	6	0.0094239	0.036477	748	3	-0.50188	0.70235	0.78832	16652	1	0.31631
USP45	6	0.0094366	0.036522	749	2	-0.48809	0.99055	0.99058	21263	0	0
hsa-mir-1253	4	0.0094396	0.03083	750	3	-0.22483	0.86461	0.86446	18669	0	0
NOX3	6	0.0094551	0.036589	751	4	-0.42342	0.5258	0.67481	14115	1	0.36857
TMEM27	6	0.0094872	0.036707	752	1	-0.69246	0.18125	0.35365	7317	3	0.30164
TMEM33	6	0.0094891	0.036717	753	3	-0.46197	0.36652	0.55621	11501	2	0.30066
CLC	6	0.0095108	0.036798	754	5	-0.37215	0.73657	0.80183	17019	1	0.54237
HID1	6	0.0095147	0.03681	755	5	-0.47968	0.92802	0.92825	19903	0	0
hsa-mir-3937	4	0.0095163	0.031014	756	2	-0.96062	0.53744	0.6105	14316	1	0.43279
MBD5	6	0.009547	0.036921	757	4	-0.6869	0.60322	0.73713	15404	2	0.18225
HNRNPM	6	0.0095491	0.036929	758	3	-0.43408	0.18706	0.36128	7472	3	0.28485
DSC2	6	0.009553	0.036939	759	4	-0.43516	0.7196	0.79498	16827	1	0.26142
C17orf104	6	0.009559	0.036958	760	3	-0.55095	0.096417	0.23834	4851	2	0.39249
OR10H2	6	0.0095827	0.037052	761	4	-0.48679	0.99721	0.99726	21412	0	0
MARCKSL1	6	0.0095886	0.037075	762	2	-0.63476	0.7748	0.81891	17450	1	0.39131
URM1	6	0.0095996	0.037116	763	5	-0.23739	0.8537	0.86341	18488	1	0.18917
KIF1C	6	0.0096039	0.037129	764	3	-0.63786	0.88977	0.89116	19127	1	0.18706
hsa-mir-940	4	0.0096233	0.031265	765	2	-0.63682	0.38703	0.53077	11853	1	0.43493
GANAB	6	0.0096373	0.037249	766	2	-0.54714	0.046906	0.13334	2706	4	0.48204
ACSM4	6	0.0096392	0.037258	767	2	-1.0752	0.20544	0.38529	7974	3	0.16507
GGCX	6	0.0096493	0.037299	768	2	-0.48432	0.93211	0.93234	20000	0	0
FSTL4	6	0.0096899	0.037429	769	3	-0.38145	0.89347	0.89447	19207	1	0.22224
ELL	6	0.009725	0.037562	770	4	-0.45206	0.88504	0.88709	19034	1	0.14125
TDRD12	6	0.0097393	0.037617	771	5	-0.20284	0.45848	0.62336	12992	1	0.382
OR8H3	6	0.00974	0.037618	772	2	-0.48942	0.95663	0.9567	20510	0	0
TCN2	6	0.009746	0.037639	773	3	-0.59985	0.1053	0.25076	5132	1	0.41393
TRPM4	6	0.0097658	0.037717	774	5	-0.27897	0.84189	0.8556	18320	1	0.1559
UBA6	6	0.0097693	0.037734	775	3	-0.53399	0.17872	0.35024	7243	1	0.55433
ZNF687	6	0.0098276	0.037941	776	4	-0.41283	0.56939	0.70949	14822	1	0.29697
PCGF3	6	0.0098418	0.038001	777	1	-0.68579	0.16109	0.3269	6724	2	0.40809
PARD6G	6	0.0098858	0.038164	778	2	-0.82887	0.15177	0.31432	6490	3	0.34615
PLAU	4	0.0098911	0.0319	779	3	-0.46814	0.52358	0.60315	14074	1	0.24903
CCND2	6	0.0098925	0.038188	780	3	-0.36736	0.73193	0.79991	16958	1	0.33733
DMWD	6	0.0099477	0.038363	781	4	-0.3964	0.26603	0.46253	9523	1	0.35575
hsa-mir-6509	4	0.00995	0.032031	782	3	-0.44834	0.85869	0.85846	18568	0	0
USP26	6	0.0099518	0.038377	783	4	-0.65277	0.91024	0.91037	19555	0	0
RNF167	6	0.0099518	0.038377	784	4	-0.52123	0.96179	0.96185	20620	0	0
MAPK8IP1	6	0.0099567	0.03839	785	4	-0.26768	0.084592	0.21498	4372	2	0.54273
FGF9	6	0.0099837	0.038481	786	4	-0.33478	0.86754	0.87331	18724	1	0.17315
ZNF765	4	0.0099895	0.032127	787	1	-1.1726	0.099975	0.2143	4956	3	0.23398
SPON2	6	0.010015	0.038601	788	3	-0.48696	0.11936	0.27012	5572	1	0.57577
HELT	6	0.010044	0.038693	789	2	-0.49381	0.2611	0.45633	9408	3	0.18652
FRMD5	6	0.010052	0.038714	790	3	-0.93428	0.18863	0.36333	7508	3	0.26213
PTPN23	6	0.010095	0.038872	791	3	-0.5487	0.70745	0.79026	16693	1	0.28155
INPP5K	6	0.010111	0.038928	792	3	-0.39714	0.93223	0.93246	20004	0	0
OR2T27	6	0.010116	0.038944	793	5	-0.26707	0.5073	0.66041	13794	1	0.34349
TRIOBP	6	0.010138	0.03903	794	4	-0.40948	0.1927	0.36869	7615	2	0.31947
BPIFB2	6	0.010146	0.039062	795	1	-0.88309	0.091638	0.22956	4657	3	0.28825
DNAH14	6	0.010168	0.039143	796	4	-0.35425	0.75517	0.80981	17232	1	0.28548
EPS8L3	6	0.010224	0.039328	797	2	-0.80474	0.18395	0.35718	7387	2	0.37883
C12orf42	6	0.010247	0.039406	798	3	-0.33349	0.61063	0.7433	15529	2	0.175
CYP4A22	6	0.010253	0.039424	799	5	-0.37032	0.90518	0.90532	19446	1	0.13466
PLAC4	6	0.010267	0.039468	800	2	-0.72612	0.23155	0.41869	8656	2	0.35441
ARSH	6	0.010298	0.039579	801	2	-0.75372	0.020431	0.070486	1417	3	0.3371
SDCBP2	6	0.010304	0.039601	802	5	-0.2634	0.88067	0.88351	18956	1	0.16582
STX12	6	0.010336	0.039718	803	2	-0.78652	0.97353	0.97362	20892	0	0
INSRR	6	0.010348	0.03977	804	3	-0.3196	0.71315	0.79244	16750	1	0.25224
SH3GLB2	6	0.010368	0.039845	806	5	-0.34426	0.60711	0.74034	15466	1	0.35142
CREB3	6	0.010399	0.039953	807	2	-0.67778	0.40324	0.58272	12141	2	0.28142
TENC1	6	0.010432	0.040058	808	4	-0.31995	0.94227	0.94248	20222	0	0
NLRP5	6	0.01045	0.04012	809	5	-0.23744	0.99885	0.99885	21447	0	0
DIDO1	6	0.010484	0.040238	810	5	-0.31236	0.69182	0.78436	16538	1	0.30018
COX6A2	6	0.010486	0.040246	811	3	-0.92878	0.13004	0.28474	5894	3	0.34974
KLHDC1	6	0.010492	0.040265	812	3	-0.4961	0.28536	0.48647	10006	2	0.3717
S100A8	6	0.0105	0.040301	813	1	-0.52589	0.073941	0.19261	3932	2	0.88716
C9orf89	6	0.010511	0.04034	814	4	-0.65183	0.80153	0.83216	17809	1	0.36109
LAPTM5	6	0.010536	0.040422	815	3	-0.48122	0.98865	0.98874	21234	0	0
ACOT1	6	0.010551	0.040475	816	1	-0.82438	0.047229	0.13407	2718	3	0.18858
OR52R1	6	0.010582	0.040578	817	4	-0.52801	0.99415	0.9942	21344	0	0
hsa-mir-4460	4	0.010595	0.033588	818	3	-0.29932	0.96105	0.96097	20604	0	0
ZKSCAN5	6	0.010601	0.040641	819	3	-0.39472	0.14947	0.31122	6414	1	0.41144
ZNF561	6	0.010605	0.040652	820	5	-0.44324	0.70112	0.78787	16633	1	0.42723
TBC1D28	3	0.010649	0.028452	821	1	-0.54936	0.15086	0.2458	6461	2	0.22121
DOCK2	6	0.010652	0.040812	822	1	-1.8632	0.20266	0.38175	7903	3	0.16523
CHTF18	6	0.010667	0.04086	823	5	-0.30141	0.8488	0.86011	18409	1	0.2201
ATF2	6	0.010674	0.040883	824	3	-0.52939	0.41631	0.59218	12330	1	0.41016
METTL1	6	0.010681	0.040907	825	3	-0.33881	0.97149	0.97157	20844	0	0
SCN2B	6	0.010698	0.040968	826	5	-0.48205	0.81252	0.83814	17941	1	0.27555
LOC730159	6	0.010703	0.040981	827	1	-1.2405	0.010597	0.040723	797	4	0.45217
GPR32	6	0.01071	0.04101	828	5	-0.17653	0.4093	0.58711	12222	1	0.48796
PDE11A	6	0.010719	0.041041	829	2	-0.47581	0.90728	0.90741	19494	1	0.15194
PRELP	6	0.010743	0.041115	830	4	-0.34987	0.47343	0.63452	13244	2	0.25919
TLR3	6	0.010748	0.041134	831	3	-0.56354	0.31	0.51624	10607	2	0.33349
PLXDC1	6	0.010753	0.041153	832	3	-0.43993	0.82801	0.84708	18135	1	0.25
WDHD1	6	0.010767	0.041195	833	5	-0.25398	0.68428	0.78165	16470	1	0.19255
hsa-mir-1324	4	0.0108	0.034039	834	2	-0.47058	0.76698	0.76843	17350	1	0.11689
ADPRH	6	0.010801	0.041313	835	2	-0.74127	0.44053	0.61005	12701	2	0.36391
OVOL1	6	0.010804	0.04132	836	4	-0.41251	0.20193	0.38083	7884	2	0.36303
SSR4	6	0.010806	0.041334	837	4	-0.46365	0.8656	0.87185	18686	1	0.20241
CPLX2	6	0.010814	0.041364	838	5	-0.46292	0.12568	0.27876	5739	1	0.58323
hsa-mir-3650	4	0.010828	0.034093	839	3	-0.36255	0.9233	0.92334	19807	0	0
TIMM8B	6	0.01083	0.04142	840	5	-0.16649	0.218	0.40137	8304	1	1.232
PHC1	6	0.010831	0.04142	841	4	-0.4797	0.99107	0.99111	21273	0	0
FAM134B	6	0.010837	0.041439	842	5	-0.39144	0.99861	0.99861	21440	0	0
FOXG1	6	0.010854	0.041492	843	2	-0.57527	0.57518	0.71413	14924	2	0.28758
RGS21	6	0.01087	0.041544	844	5	-0.25234	0.99548	0.99555	21365	0	0
CBLN1	6	0.010873	0.041555	845	4	-0.47934	0.072541	0.18963	3869	2	0.39874
GOLT1A	6	0.010881	0.04158	846	4	-0.54027	0.9686	0.96862	20787	0	0
C13orf45	6	0.010896	0.041629	847	5	-0.30429	0.73186	0.79987	16957	1	0.20318
SPATA16	6	0.010905	0.041657	848	4	-0.35444	0.77627	0.81959	17481	1	0.23555
KLK14	6	0.010905	0.041657	849	2	-0.52518	0.79164	0.82714	17701	1	0.26559
PDYN	6	0.010909	0.041673	850	3	-0.53953	0.90576	0.90587	19458	1	0.11917
TMED4	6	0.010929	0.041741	851	3	-0.80132	0.91474	0.91491	19641	0	0
SERPINI2	6	0.010935	0.041766	852	4	-0.44644	0.22484	0.4101	8480	1	0.4651
TBC1D8B	6	0.010944	0.041796	853	4	-0.29055	0.99653	0.99657	21388	0	0
PPP1R1C	6	0.010948	0.041808	854	4	-0.35159	0.95883	0.95886	20550	0	0
TADA1	6	0.010954	0.041827	855	3	-0.38454	0.19241	0.36832	7610	2	0.32295
DSG3	6	0.010956	0.041835	856	3	-0.55887	0.98424	0.9844	21120	0	0
GHRL	6	0.010958	0.041847	857	3	-0.93395	0.61789	0.74937	15670	2	0.21944
IFI6	6	0.010963	0.041861	858	5	-0.24669	0.67668	0.77903	16399	1	0.47556
KRTAP9-1	6	0.010976	0.041907	859	3	-0.48161	0.58774	0.72438	15114	1	0.2386
SLC8A1	6	0.01098	0.041917	860	3	-0.48211	0.80147	0.83213	17807	1	0.24021
IPO5	6	0.011033	0.042095	861	3	-0.4092	0.97383	0.97394	20903	0	0
TTF1	6	0.011033	0.042095	862	4	-0.37745	0.40768	0.58593	12200	2	0.2125
SIAH3	6	0.011057	0.042174	863	2	-0.9599	0.57496	0.71394	14916	2	0.18258
MTPN	6	0.011057	0.042174	864	2	-1.0065	0.73272	0.80023	16967	1	0.32827
ACACB	6	0.011062	0.042193	865	5	-0.15343	0.99317	0.99322	21307	0	0
GOLGA7B	6	0.011076	0.042243	866	4	-0.65303	0.015804	0.058281	1148	1	0.93685
SCAI	6	0.011078	0.042249	867	5	-0.16444	0.7955	0.82907	17742	1	0.22136
DYNC1I1	6	0.011107	0.042362	868	2	-0.64363	0.0010975	0.0056306	112	2	1.3469
IGF2BP2	6	0.011114	0.042385	869	3	-0.6004	0.46093	0.62519	13038	2	0.21646
C6orf223	6	0.011116	0.042391	870	5	-0.3451	0.99842	0.99843	21437	0	0
NEK3	6	0.011123	0.042415	871	3	-0.3768	0.43557	0.60634	12628	2	0.26365
TNS4	6	0.011158	0.042548	872	2	-0.48428	0.27145	0.46931	9655	3	0.17897
DNAAF1	6	0.011185	0.042642	873	3	-0.57256	0.16773	0.33577	6923	1	0.62927
RAB2A	6	0.011191	0.042662	874	4	-0.31621	0.70835	0.79058	16703	1	0.27095
SCUBE1	6	0.011219	0.042756	875	5	-0.42602	0.98973	0.98981	21253	0	0
SLC30A9	6	0.011252	0.042884	876	3	-0.42233	0.39166	0.57442	11931	1	0.53403
FAM120A	6	0.011259	0.042908	877	1	-1.3117	0.014422	0.0537	1044	3	0.41914
ZNF185	6	0.011281	0.042995	878	4	-0.36556	0.84166	0.85546	18317	1	0.16756
MINA	6	0.011289	0.043019	879	5	-0.28381	0.99414	0.99419	21343	0	0
OXER1	6	0.011294	0.043033	880	5	-0.52058	0.30451	0.51021	10476	1	0.69517
MAGEB5	6	0.01131	0.043085	881	2	-0.45257	0.2535	0.44657	9206	3	0.30456
LOC100130539	6	0.011316	0.043104	882	3	-0.51145	0.90547	0.9056	19451	1	0.15313
KIAA1024L	6	0.011325	0.043143	883	4	-0.47881	0.66546	0.77515	16294	1	0.20717
EFNB3	6	0.01134	0.043194	884	3	-0.46094	0.24824	0.43977	9073	3	0.25872
DAPK2	6	0.011358	0.043257	885	4	-0.49892	0.076477	0.19803	4044	1	0.69247
MTMR2	6	0.01136	0.043264	886	1	-0.68468	0.02218	0.074826	1506	4	0.51083
ZIK1	6	0.011377	0.043315	887	3	-0.5093	0.82015	0.84249	18032	1	0.25333
KANK4	6	0.011386	0.043349	888	3	-0.42346	0.71085	0.79153	16725	1	0.2176
hsa-mir-520e	4	0.011395	0.035365	889	3	-0.29034	0.32692	0.46562	10877	1	0.30708
SLTM	3	0.01146	0.030478	890	1	-1.1697	0.92579	0.92577	19863	0	0
FGD4	6	0.011473	0.043588	891	4	-0.3412	0.87496	0.87899	18858	1	0.13499
C19orf26	6	0.011496	0.043651	892	4	-0.39557	0.36998	0.55867	11565	1	0.4932
RPL31	6	0.011512	0.043694	893	2	-0.45432	0.2797	0.4795	9846	2	0.36758
VENTX	6	0.011523	0.043723	894	4	-0.45476	0.61066	0.74333	15530	1	0.31117
PTPRE	6	0.011563	0.043829	895	4	-0.29822	0.77373	0.81843	17432	1	0.28141
PIAS1	6	0.011569	0.043851	896	2	-0.57697	0.8997	0.90008	19335	1	0.14168
ENPP3	6	0.011613	0.043962	898	2	-0.49412	0.019726	0.068723	1367	4	0.40483
DTX3L	6	0.011664	0.044097	900	2	-0.61815	0.14719	0.30812	6347	2	0.37086
GEM	6	0.011715	0.044225	901	2	-0.84831	0.028175	0.08944	1779	3	0.48704
RAD51AP2	6	0.011745	0.04431	902	3	-0.40592	0.34239	0.53905	11125	2	0.34111
CYP27C1	6	0.011765	0.044356	903	1	-0.6901	0.87544	0.87935	18870	1	0.11767
SNAPC4	6	0.011779	0.044393	904	4	-0.52589	0.9549	0.95498	20474	0	0
SNRPB	6	0.011781	0.044398	905	4	-0.40704	0.85996	0.86779	18592	1	0.20086
FANCM	6	0.011792	0.044428	906	3	-0.39222	0.38732	0.57124	11861	2	0.34056
BOK	6	0.011816	0.044485	907	3	-0.35118	0.58978	0.72604	15151	1	0.36539
OTOF	6	0.011826	0.044515	908	4	-0.48285	0.8605	0.86818	18602	1	0.19032
TOMM7	6	0.011853	0.044593	909	3	-0.51076	0.097355	0.23965	4876	2	0.52156
LOC149373	6	0.011866	0.044628	910	3	-0.63812	0.17516	0.34557	7135	1	0.6917
SHISA3	6	0.011882	0.044664	911	3	-0.44967	0.97517	0.97532	20931	0	0
hsa-mir-615	4	0.01189	0.036491	912	2	-0.73196	0.93715	0.93706	20111	0	0
TMEM215	6	0.011917	0.044755	913	2	-0.44729	0.464	0.62749	13092	2	0.19802
TCTEX1D4	6	0.011919	0.044762	914	3	-0.54223	0.25878	0.45337	9340	2	0.39497
hsa-mir-204	4	0.011927	0.036587	915	3	-0.34756	0.74163	0.74638	17078	1	0.45836
ACADSB	6	0.011939	0.044819	916	3	-0.45116	0.21946	0.40318	8336	3	0.24508
FAM24A	6	0.011965	0.044886	917	4	-0.3729	0.95196	0.95211	20414	0	0
CD55	6	0.011972	0.044905	918	2	-0.65087	0.03144	0.09727	1928	4	0.37058
hsa-mir-670	4	0.012009	0.036779	920	3	-0.31751	0.98781	0.98784	21206	0	0
PET117	6	0.012018	0.045027	921	1	-1.1157	0.29223	0.49503	10173	1	0.57185
ZNF550	6	0.012019	0.04503	922	3	-0.47246	0.2869	0.48841	10041	2	0.41775
URB2	6	0.012059	0.045136	923	2	-0.43612	0.45917	0.62389	13008	2	0.27913
TESC	6	0.012068	0.045162	924	3	-0.42701	0.73456	0.80097	16984	1	0.34307
ZFP36L2	6	0.012077	0.045188	925	4	-0.61199	0.89771	0.89824	19297	1	0.17636
hsa-mir-4783	4	0.012117	0.03702	926	2	-0.54348	0.33976	0.47967	11076	1	0.47014
ZNF620	6	0.012119	0.045295	927	2	-0.46017	0.59211	0.728	15188	2	0.21547
LONRF2	6	0.012121	0.045301	928	3	-0.54146	0.1116	0.25947	5324	2	0.47391
LCE1F	6	0.01214	0.045351	929	4	-0.36558	0.8492	0.86037	18414	1	0.21568
CDC73	6	0.01217	0.045423	930	2	-0.55673	0.066634	0.177	3609	4	0.28022
CSK	6	0.012217	0.04555	931	4	-0.27052	0.56105	0.70269	14689	1	0.41233
AK9	6	0.012229	0.04558	932	3	-0.34705	0.57766	0.71609	14962	2	0.20862
SERPINF1	6	0.01227	0.045693	933	3	-0.58291	0.86972	0.87497	18760	1	0.15382
OR2H2	6	0.012271	0.045693	934	1	-0.7042	0.04992	0.14009	2853	4	0.37288
LMNA	6	0.012278	0.045709	935	4	-0.27997	0.0084227	0.033073	660	1	1.3698
FREM3	6	0.012321	0.045832	936	2	-0.79854	0.12602	0.27924	5757	3	0.28996
NR2C2	6	0.012328	0.045845	937	3	-0.47016	0.12874	0.28296	5854	3	0.42027
STMN3	6	0.012372	0.045961	938	3	-0.70708	0.97825	0.9784	21003	0	0
HHEX	6	0.012373	0.045962	939	3	-0.76351	0.063641	0.17062	3488	2	0.62065
SMPD3	6	0.012422	0.046109	940	3	-0.35618	0.63449	0.76325	15988	2	0.20902
ANKFY1	6	0.012422	0.046109	941	2	-0.46839	0.059527	0.16164	3293	3	0.32174
HELB	6	0.012439	0.046161	942	4	-0.24041	0.27213	0.47012	9673	1	0.42463
TAS2R13	6	0.01245	0.046186	943	2	-0.51995	0.04274	0.12383	2481	4	0.27052
DEAF1	6	0.012452	0.046194	944	4	-0.3569	0.47565	0.63626	13277	1	0.30197
PPM1B	6	0.012511	0.046373	946	3	-0.39226	0.024495	0.080532	1597	3	0.41452
FTSJ2	6	0.012523	0.046401	947	3	-0.30538	0.31113	0.51705	10626	1	0.5948
PTPLAD1	6	0.012574	0.046532	948	1	-0.58763	0.9403	0.94053	20179	0	0
MBOAT1	6	0.012624	0.046669	949	4	-0.41999	0.16085	0.32658	6716	2	0.43596
SLC12A9	6	0.012624	0.046671	950	2	-0.79523	0.76087	0.8124	17277	1	0.26675
ATP1A3	6	0.012633	0.046694	951	4	-0.45489	0.9812	0.98137	21057	0	0
BAALC	6	0.012637	0.046706	952	4	-0.31542	0.49258	0.64908	13549	2	0.29663
FGF16	6	0.012654	0.04675	953	4	-0.37942	0.12046	0.27165	5595	2	0.32701
KIF1B	6	0.012661	0.046767	954	3	-0.52264	0.76423	0.81392	17311	1	0.2135
LRRFIP1	6	0.012675	0.046803	955	2	-0.67297	0.02619	0.084647	1689	3	0.27444
hsa-mir-4269	4	0.012706	0.038335	956	3	-0.29868	0.51024	0.59603	13838	1	0.26965
MNT	6	0.012718	0.046923	957	4	-0.37426	0.7012	0.78789	16634	1	0.40621
BAG5	6	0.012726	0.046949	958	3	-0.45278	0.020482	0.070601	1420	2	1.3824
PTBP3	6	0.012756	0.047033	959	3	-0.45049	0.18541	0.35913	7418	1	0.72908
C1orf151-NBL1	3	0.012758	0.033743	960	2	-0.41735	0.54225	0.56259	14402	1	0.3279
ADCY4	6	0.012776	0.047088	961	4	-0.94882	0.4901	0.64717	13512	2	0.33921
POLR2B	6	0.012782	0.047101	962	4	-0.52179	0.92216	0.92234	19782	0	0
MTRNR2L10	4	0.012791	0.038529	963	1	-1.0669	0.36838	0.51072	11540	1	0.3129
CLEC3A	6	0.012827	0.047216	964	2	-0.82361	0.0098418	0.038116	748	2	0.58103
OR52E8	6	0.012838	0.047251	965	4	-0.42659	0.54234	0.68792	14404	2	0.24133
FGFR1	6	0.012877	0.047353	966	3	-0.4445	0.9882	0.98829	21217	0	0
ACSL4	6	0.012884	0.047371	967	4	-0.24592	0.93442	0.93467	20056	0	0
KAT2B	6	0.012928	0.047486	968	2	-0.48707	0.57953	0.71765	14991	2	0.24994
SSTR2	6	0.012938	0.04752	969	3	-0.44811	0.23889	0.42797	8859	2	0.33615
MDP1	4	0.01296	0.038908	970	2	-0.55575	0.80003	0.79996	17787	0	0
CDK4	6	0.012977	0.047628	971	3	-0.56117	0.21659	0.39957	8264	1	0.3622
SNTB2	6	0.012978	0.047631	972	3	-0.5843	0.63236	0.76145	15953	2	0.27048
NELFA	6	0.012984	0.047642	973	3	-0.48977	0.96495	0.96499	20691	0	0
TIGD5	6	0.013003	0.04769	974	4	-0.40628	0.95954	0.95953	20566	0	0
MMP16	6	0.013018	0.04773	975	4	-0.43406	0.86366	0.87044	18652	1	0.1781
ESRRB	6	0.013029	0.047759	976	1	-1.1006	0.55419	0.69729	14580	1	0.27242
GET4	6	0.013053	0.047825	977	3	-0.47865	0.070762	0.18586	3788	3	0.5489
LHFPL1	6	0.013079	0.047894	978	2	-0.84653	0.25952	0.4543	9360	3	0.1798
ATP2B1	6	0.013103	0.047963	979	3	-0.88988	0.94624	0.94638	20297	0	0
SH3RF1	6	0.013118	0.047998	980	4	-0.47137	0.99875	0.99875	21445	0	0
CXorf21	6	0.01313	0.048026	981	2	-0.29355	0.082371	0.21034	4279	3	0.42459
MED12L	6	0.01318	0.048152	982	3	-0.24355	0.34898	0.54377	11229	2	0.42356
NAV3	6	0.013199	0.048202	983	3	-0.5514	0.94009	0.94032	20174	0	0
hsa-mir-1254-1	4	0.013212	0.039462	984	3	-0.34651	0.96039	0.9603	20592	0	0
CLCA1	6	0.013231	0.048284	985	2	-0.561	0.87467	0.87876	18850	1	0.1254
ZNF326	6	0.013233	0.048288	986	3	-0.42979	0.12709	0.28066	5798	1	0.58675
ASAP1	6	0.013248	0.048327	987	4	-0.27141	0.98688	0.98696	21187	0	0
TRIB1	6	0.013277	0.048401	989	4	-0.61531	0.17702	0.348	7195	2	0.44408
KLK1	6	0.013281	0.048415	990	4	-0.50086	0.34801	0.54309	11207	2	0.32598
APOBEC3F	6	0.013332	0.048541	991	2	-0.5108	0.16593	0.33342	6861	2	0.56548
AKT3	6	0.013343	0.048574	992	4	-0.37027	0.83674	0.85238	18250	1	0.59151
ENY2	6	0.013363	0.048628	993	4	-0.38193	0.61275	0.74507	15564	1	0.39952
CDC27	6	0.013382	0.04867	994	4	-0.40062	0.87409	0.8783	18838	1	0.136
NFAM1	6	0.013387	0.048683	995	3	-0.74522	0.90174	0.90196	19375	1	0.14451
SEMA5A	6	0.013401	0.048718	996	3	-0.51305	0.20396	0.38341	7930	2	0.70276
ARL4D	6	0.013412	0.048749	997	4	-0.36493	0.024703	0.081077	1609	2	0.52199
SHCBP1	6	0.013427	0.048786	998	3	-0.44827	0.51029	0.66275	13839	2	0.20214
RABEP1	6	0.013433	0.048801	999	1	-0.6444	0.30175	0.50677	10416	1	0.32727
STAB2	6	0.013483	0.048939	1000	2	-0.74444	0.085473	0.2168	4412	1	0.74555
LRCH3	6	0.013494	0.04897	1001	4	-0.38126	0.96024	0.96025	20586	0	0
CHD3	6	0.013522	0.049045	1002	3	-0.42891	0.025241	0.08234	1646	3	0.14724
NLGN4X	6	0.013552	0.049127	1003	4	-0.71224	0.82282	0.84404	18069	1	0.28
SECISBP2L	6	0.013613	0.049282	1004	3	-0.47006	0.46951	0.63161	13176	1	0.32986
MUC12	6	0.013634	0.04934	1005	3	-0.47523	0.061715	0.16643	3399	3	0.26887
RANGAP1	6	0.013635	0.049345	1006	2	-0.54699	0.022789	0.076345	1523	3	0.26481
GORASP2	6	0.013685	0.049479	1007	3	-0.31196	0.39321	0.57553	11970	1	0.31351
HIAT1	6	0.013733	0.049583	1008	3	-0.65902	0.90485	0.905	19442	1	0.097048
ARSK	6	0.013786	0.049722	1009	2	-0.47845	0.20949	0.3905	8077	3	0.24369
WDR47	6	0.013805	0.049775	1010	4	-0.37787	0.39566	0.57729	12008	1	0.36079
DPRX	6	0.013818	0.049806	1011	4	-0.45013	0.30232	0.50747	10429	2	0.46712
SCAMP1	6	0.013838	0.049862	1012	3	-0.43747	0.039874	0.11723	2315	2	0.52661
TMPRSS15	6	0.013842	0.049872	1013	3	-0.36276	0.93676	0.93698	20100	0	0
CFL2	6	0.013887	0.049983	1014	2	-0.81285	0.28273	0.48321	9934	2	0.27719
EBP	6	0.013893	0.050009	1015	4	-0.3972	0.95246	0.95262	20428	0	0
IFITM1	6	0.013904	0.050038	1016	3	-0.298	0.80222	0.83253	17817	1	0.32963
PNOC	6	0.013923	0.050092	1017	4	-0.38912	0.72345	0.79649	16868	1	0.32553
DEFB134	5	0.013923	0.045177	1018	4	-0.52603	0.37953	0.53392	11718	1	0.79278
hsa-mir-146a	4	0.013926	0.041106	1019	3	-0.32353	0.020759	0.058707	1435	1	0.72751
hsa-mir-6822	4	0.013932	0.041122	1020	3	-0.38454	0.52145	0.60199	14032	1	0.38441
hsa-mir-6758	4	0.013937	0.04113	1021	1	-1.1658	0.32131	0.45953	10786	1	0.47054
ISLR2	6	0.013938	0.050132	1022	2	-0.86682	0.33048	0.53061	10931	2	0.45941
NSUN5	6	0.013968	0.050209	1023	2	-0.50335	0.25059	0.44278	9137	3	0.2117
OXLD1	6	0.013968	0.050212	1024	4	-0.43363	0.39264	0.57513	11956	2	0.34183
GYS2	6	0.013988	0.050264	1025	3	-0.41748	0.41527	0.59142	12308	2	0.23134
ABCG4	6	0.014004	0.050303	1026	4	-0.41012	0.89782	0.89834	19301	1	0.16682
SNX7	6	0.014039	0.050392	1027	1	-0.90833	0.040366	0.11835	2351	4	0.36114
PRR15	6	0.014042	0.0504	1028	4	-0.3885	0.83191	0.84939	18181	1	0.19978
hsa-mir-1237	4	0.014044	0.041364	1029	2	-0.84438	0.8872	0.8871	19078	0	0
SEMA3C	6	0.01408	0.050509	1030	4	-0.42178	0.99802	0.99803	21425	0	0
TRPC3	6	0.014089	0.050531	1031	2	-1.0961	0.73603	0.8016	17006	1	0.22884
PRMT7	6	0.014106	0.05056	1032	4	-0.34979	0.11678	0.26661	5495	2	0.40749
FAHD2A	6	0.01414	0.050647	1033	2	-0.74317	0.60516	0.73874	15436	1	0.39011
C11orf96	6	0.01419	0.050793	1035	1	-1.0189	0.017365	0.06272	1245	2	0.77525
GFRA3	6	0.014219	0.050868	1036	3	-0.38718	0.63472	0.76343	15993	2	0.22129
OLIG2	6	0.014312	0.051113	1038	4	-0.39597	0.75263	0.80871	17202	1	0.22659
ASNA1	6	0.014355	0.051226	1039	3	-0.39699	0.19257	0.36852	7612	3	0.1668
TRIML1	6	0.014373	0.051279	1040	3	-0.41889	0.69569	0.78579	16582	1	0.49209
ARMCX6	6	0.014385	0.051315	1041	2	-0.82345	0.85437	0.86388	18496	1	0.17445
GADD45A	6	0.014391	0.051332	1042	4	-0.38224	0.35549	0.54835	11325	1	0.44158
PDK3	6	0.014392	0.051333	1043	3	-0.50136	0.26164	0.457	9422	2	0.42969
NDEL1	6	0.014425	0.051421	1044	3	-0.59565	0.5249	0.6741	14104	1	0.38561
COCH	6	0.014442	0.051465	1045	2	-0.68277	0.10994	0.25716	5279	3	0.72746
GPR124	6	0.014493	0.051586	1048	2	-0.59705	0.37819	0.56457	11698	2	0.36306
PPIAL4D	3	0.014518	0.038131	1049	3	-0.22996	0.98548	0.9856	21148	0	0
ANO10	6	0.014576	0.051805	1050	4	-0.53626	0.98823	0.98832	21218	0	0
AMELY	5	0.014585	0.047076	1051	3	-0.46949	0.9171	0.91718	19683	0	0
MSH5	6	0.014594	0.051849	1052	4	-0.60682	0.88521	0.88724	19036	1	0.12509
ATHL1	6	0.014603	0.051876	1053	3	-0.48933	0.35176	0.54571	11267	2	0.33275
AIDA	6	0.014621	0.05193	1054	4	-0.61352	0.64224	0.76745	16083	1	0.3236
C1orf123	6	0.014644	0.051992	1055	2	-0.72567	0.69274	0.78471	16547	1	0.2831
STON2	6	0.014671	0.052068	1056	4	-0.3446	0.80725	0.83528	17875	1	0.21677
PNPLA6	6	0.014673	0.052073	1057	3	-0.36729	0.47636	0.6368	13289	1	0.80765
MYRIP	6	0.014673	0.052074	1058	4	-0.53487	0.67922	0.77991	16430	1	0.28731
hsa-mir-4737	4	0.014687	0.042833	1059	3	-0.30864	0.56445	0.62546	14753	1	0.36066
CACNB4	6	0.014695	0.052131	1060	2	-0.71893	0.66568	0.77522	16295	1	0.19769
DGCR6L	6	0.014742	0.052255	1061	2	-1.0251	0.10809	0.25459	5216	1	0.67037
HTR7	6	0.014745	0.052265	1062	3	-0.39718	0.50268	0.65685	13712	2	0.24372
TREH	6	0.014747	0.052268	1063	4	-0.42812	0.74999	0.80755	17178	1	0.2383
ZC2HC1C	6	0.014795	0.052396	1064	2	-0.45708	0.94623	0.94637	20296	0	0
GNL1	6	0.014799	0.052403	1065	4	-0.47856	0.17759	0.34878	7208	2	0.37347
DNAJB8	6	0.014837	0.05249	1066	4	-0.48906	0.78805	0.82536	17642	1	0.26669
PIGH	6	0.014846	0.052514	1067	2	-0.70915	0.28569	0.48689	10015	2	0.32082
POLR3G	6	0.014855	0.052533	1068	4	-0.44703	0.84838	0.85982	18402	1	0.42453
KANSL1L	6	0.014866	0.052572	1069	3	-0.66609	0.47972	0.63931	13344	1	0.45307
PRKACG	6	0.014888	0.052631	1070	2	-0.59619	0.13471	0.29114	6004	3	0.36157
PCP2	6	0.014896	0.052657	1071	1	-0.70003	0.28172	0.48197	9904	2	0.38826
PSMC3	6	0.014997	0.05292	1072	4	-0.2706	0.15772	0.32236	6632	2	0.39961
MAD1L1	6	0.015007	0.052949	1073	4	-0.41776	0.030479	0.094989	1876	2	0.47959
ZNF697	6	0.015021	0.052987	1074	2	-0.76311	0.27531	0.47408	9754	2	0.40228
ZNF426	6	0.015036	0.053026	1075	2	-0.55646	0.7893	0.82599	17658	1	0.22338
CRYZ	6	0.015098	0.053179	1076	2	-0.54205	0.37011	0.55877	11568	2	0.31688
KBTBD3	6	0.015106	0.053195	1077	4	-0.32978	0.76956	0.81644	17378	1	0.18122
ZBTB49	6	0.015143	0.053301	1078	4	-0.41067	0.84893	0.86019	18410	1	0.23349
TSPAN9	6	0.015149	0.053319	1079	4	-0.20635	0.6864	0.78242	16489	1	0.38244
FAM217B	6	0.015169	0.05337	1080	4	-0.42456	0.23282	0.42033	8690	1	0.40364
MAGEC2	6	0.015173	0.053385	1081	4	-0.38746	0.9805	0.98068	21036	0	0
GNPTAB	6	0.015178	0.053394	1082	4	-0.45822	0.96656	0.9666	20726	0	0
TMEM179B	6	0.015193	0.053433	1083	4	-0.4695	0.60975	0.74252	15516	2	0.16253
NUP133	6	0.015228	0.053514	1084	2	-0.72556	0.07151	0.18743	3819	4	0.1957
TNFRSF13B	6	0.015236	0.053535	1085	3	-0.63844	0.30379	0.50928	10456	2	0.3857
HEATR1	6	0.015258	0.053592	1086	4	-0.33592	0.71477	0.79307	16764	1	0.30721
RPS6KC1	6	0.015284	0.05366	1087	3	-0.42084	0.025082	0.081964	1631	3	0.4936
MMP20	6	0.015333	0.053771	1088	3	-0.63802	0.15049	0.31262	6448	1	0.63618
SGTB	6	0.015401	0.053953	1090	1	-1.3572	0.16508	0.33225	6831	3	0.16922
DEFB119	6	0.015407	0.053975	1091	3	-0.44639	0.28859	0.49049	10079	1	0.49644
OR8G1	5	0.015417	0.049525	1092	3	-0.46299	0.92469	0.92489	19838	0	0
PPP1R3E	6	0.015419	0.054005	1093	4	-0.37639	0.17715	0.34819	7197	1	0.48312
TMEM160	6	0.015451	0.054085	1094	3	-0.66294	0.75925	0.81164	17262	1	0.31711
ABHD5	6	0.015459	0.054107	1095	3	-0.64026	0.6255	0.75574	15826	1	0.64153
HKDC1	6	0.015501	0.054225	1096	3	-0.72671	0.52432	0.67363	14093	1	0.5614
ELFN1	6	0.015503	0.054228	1097	4	-0.24672	0.74545	0.80561	17130	1	0.20012
COX7B	6	0.015552	0.054374	1098	3	-0.32515	0.13422	0.29045	5998	3	0.32301
LDLRAP1	6	0.015594	0.054474	1099	2	-1.0611	0.86839	0.87398	18743	1	0.16722
IL1RN	6	0.015602	0.054493	1100	1	-0.67975	0.63198	0.76112	15949	2	0.15214
hsa-mir-3141	4	0.015628	0.044979	1101	3	-0.65665	0.98852	0.98856	21228	0	0
KCNG3	6	0.015653	0.054619	1102	3	-0.46378	0.93145	0.93168	19985	0	0
HEBP1	6	0.01567	0.054668	1103	3	-0.55906	0.76753	0.81549	17355	1	0.21682
PHB	6	0.015703	0.054746	1104	1	-0.85068	0.090959	0.22815	4619	3	0.31073
ACTN1	6	0.015729	0.05481	1105	3	-0.49166	0.35874	0.55061	11372	2	0.28574
MED20	6	0.015737	0.054831	1106	4	-0.33616	0.722	0.79593	16852	1	0.27993
NEURL	6	0.015792	0.05498	1107	4	-0.36038	0.68599	0.78227	16487	1	0.42163
STAU2	6	0.015795	0.054984	1108	4	-0.27663	0.99212	0.99216	21293	0	0
RAP1GAP2	6	0.0158	0.055	1109	4	-0.27448	0.62211	0.75292	15759	2	0.26388
CHST14	6	0.015836	0.055092	1110	2	-0.73537	0.49908	0.65409	13649	2	0.37047
SUSD1	6	0.015839	0.055099	1111	4	-0.349	0.52407	0.67345	14086	2	0.31132
DPP8	6	0.015854	0.05514	1112	1	-0.69684	0.48341	0.64211	13403	2	0.23872
TCEAL5	6	0.015889	0.055226	1113	3	-0.53678	0.10753	0.25382	5199	3	0.27506
MAL2	6	0.015905	0.055273	1114	3	-0.32521	0.37776	0.56425	11688	1	0.55667
TBX5	6	0.015917	0.055307	1115	4	-0.51842	0.3972	0.57837	12038	2	0.30328
SPTLC3	6	0.015932	0.055343	1116	4	-0.37928	0.64685	0.76898	16131	1	0.27378
GFRA2	6	0.015955	0.055397	1117	1	-0.77191	0.047936	0.13563	2763	3	0.90656
CWH43	6	0.015957	0.055402	1118	4	-0.47917	0.49234	0.64888	13544	2	0.21199
ATG12	6	0.015972	0.055444	1119	2	-0.48936	0.45594	0.6215	12957	2	0.29985
SSTR1	6	0.015974	0.055448	1120	4	-0.29172	0.65577	0.77189	16207	1	0.42354
WDR72	6	0.01598	0.055457	1121	4	-0.34912	0.7536	0.80915	17213	1	0.20323
ANKRD11	6	0.015995	0.055496	1122	2	-0.8535	0.46994	0.63193	13184	2	0.36505
GNAQ	6	0.016001	0.055516	1123	3	-0.44006	0.93655	0.93677	20091	0	0
TOX3	6	0.016037	0.055609	1124	4	-0.31927	0.37103	0.55942	11579	2	0.22692
SLC16A12	6	0.016056	0.055653	1125	3	-0.41584	0.066501	0.17671	3603	3	0.30329
OR1L8	6	0.01608	0.055711	1126	4	-0.4148	0.89753	0.89808	19294	1	0.11664
SLC26A5	6	0.016106	0.055771	1127	3	-0.45275	0.82286	0.84406	18071	1	0.20165
hsa-mir-4796	4	0.016125	0.046143	1128	3	-0.40801	0.5324	0.60779	14224	1	0.27721
PPP1R37	6	0.016132	0.055837	1129	3	-0.5367	0.62865	0.75833	15890	2	0.18497
SPRY1	6	0.016156	0.0559	1130	4	-0.40855	0.7712	0.81723	17401	1	0.22897
MORN1	6	0.016158	0.05591	1131	4	-0.366	0.74566	0.8057	17132	1	0.25679
PBX3	6	0.016178	0.055954	1132	4	-0.42958	0.16453	0.33151	6816	2	0.39823
UBE2Q1	6	0.016191	0.055987	1133	4	-0.3027	0.7765	0.8197	17485	1	0.28863
EN2	6	0.016246	0.056117	1134	2	-0.63292	0.32756	0.52854	10887	2	0.25257
PRKAR1B	6	0.016257	0.056146	1135	2	-0.51431	0.63871	0.76632	16056	1	0.27048
CACNA1A	6	0.016275	0.056197	1136	4	-0.3272	0.67518	0.77851	16384	1	0.26406
TM6SF2	6	0.0163	0.056247	1137	3	-0.56347	0.12754	0.28128	5814	3	0.36393
SLC16A1	6	0.016321	0.056307	1138	4	-0.34031	0.23479	0.42277	8735	2	0.69246
HEMK1	6	0.016331	0.056336	1139	4	-0.43401	0.49222	0.64878	13542	2	0.25789
EBF1	6	0.016339	0.056359	1140	4	-0.30231	0.79894	0.83084	17773	1	0.22576
CDKL1	6	0.016358	0.056416	1141	3	-0.83254	0.97294	0.97301	20878	0	0
CLEC2A	6	0.016359	0.056417	1142	4	-0.39716	0.92063	0.92085	19756	0	0
hsa-mir-6722	4	0.016361	0.046673	1143	2	-0.58843	0.77705	0.77763	17494	1	0.2069
TPCN2	6	0.016372	0.056452	1144	4	-0.51186	0.9853	0.98546	21141	0	0
C1orf100	6	0.016382	0.056481	1145	4	-0.61762	0.91306	0.91324	19613	0	0
BHLHB9	6	0.016408	0.056551	1146	3	-0.29735	0.06731	0.17845	3639	2	0.79414
FMO1	6	0.016446	0.056657	1147	4	-0.2933	0.97585	0.97601	20945	0	0
ZYG11B	6	0.016459	0.056688	1148	3	-0.31969	0.17787	0.34915	7214	1	0.95325
NRD1	6	0.016462	0.056695	1149	4	-0.51916	0.60008	0.73455	15350	1	0.27241
DEF6	6	0.016477	0.056733	1150	2	-0.49162	0.59315	0.72885	15206	1	0.32424
hsa-mir-4440	4	0.016495	0.046962	1151	1	-0.8917	0.83413	0.8341	18208	0	0
PEX11A	6	0.016538	0.056893	1152	4	-0.42961	0.92371	0.92392	19814	0	0
PARP15	6	0.016543	0.056902	1153	4	-0.30529	0.9991	0.99912	21451	0	0
IFITM5	6	0.016554	0.056923	1154	4	-0.48077	0.98611	0.98624	21168	0	0
ATRN	6	0.01656	0.056932	1155	2	-0.52208	0.91745	0.91765	19688	0	0
C18orf8	6	0.016569	0.056955	1156	4	-0.40843	0.50849	0.66132	13807	2	0.19315
HSD17B13	6	0.016584	0.056992	1157	4	-0.39691	0.1296	0.28412	5882	2	0.38049
IGFL3	6	0.01661	0.057058	1158	3	-0.63626	0.92955	0.9298	19938	0	0
hsa-mir-7704	4	0.016624	0.047264	1159	3	-0.43787	0.85394	0.85377	18491	0	0
ZNF644	6	0.016634	0.057123	1160	3	-0.55341	0.52051	0.6707	14011	2	0.23869
DDAH2	6	0.016646	0.057153	1162	2	-0.65095	0.50733	0.66044	13795	2	0.27928
PPP2R5A	6	0.016653	0.057173	1163	3	-0.42795	0.84749	0.85923	18387	1	0.15844
PPP1R14B	6	0.01666	0.057191	1164	2	-0.44318	0.15888	0.32394	6661	3	0.18273
PKLR	6	0.016711	0.057314	1165	2	-0.82457	0.27973	0.47955	9848	2	0.4264
PDLIM2	6	0.016761	0.057453	1166	2	-0.67122	0.94082	0.94106	20189	0	0
SLC7A8	6	0.016764	0.057464	1167	3	-0.41969	0.47427	0.63517	13253	2	0.29968
PRSS50	6	0.016811	0.057584	1170	2	-0.41229	0.17426	0.3444	7105	3	0.28945
BCAR1	6	0.01684	0.05765	1171	2	-0.82142	0.040094	0.11774	2331	2	0.61423
ABHD11	6	0.016862	0.057704	1172	3	-0.34944	0.9089	0.90905	19528	0	0
IFI27	6	0.016879	0.057748	1173	2	-0.71075	0.21921	0.40287	8330	2	0.38596
JOSD1	6	0.016902	0.057812	1174	2	-0.61301	0.18651	0.36057	7452	3	0.30435
TBCD	6	0.016912	0.057836	1175	1	-0.81725	0.39476	0.57665	11994	1	0.63283
KRTAP10-1	6	0.016918	0.057846	1176	3	-0.57811	0.52854	0.677	14160	2	0.20504
RSPO2	6	0.016942	0.057912	1177	4	-0.31097	0.90146	0.90171	19369	1	0.11307
HSPB7	6	0.016945	0.057919	1178	4	-0.3413	0.021807	0.073915	1485	2	0.67994
WHSC1L1	6	0.01695	0.057929	1179	3	-0.3327	0.38501	0.56954	11819	2	0.34685
SIX4	6	0.016966	0.057974	1180	4	-0.31222	0.19347	0.36971	7641	1	0.65012
hsa-mir-425	4	0.017	0.048093	1181	2	-1.1778	0.884	0.8839	19014	0	0
SERPINA7	6	0.017055	0.05822	1182	3	-0.43988	0.29632	0.50006	10269	2	0.26138
FRMD4B	6	0.017058	0.058232	1183	2	-0.54216	0.011024	0.04215	828	4	0.46887
SPSB3	6	0.017063	0.058243	1184	4	-0.26756	0.69831	0.78681	16609	1	0.29285
PSME2	6	0.017098	0.058335	1185	3	-0.5871	0.10143	0.24535	5002	3	0.44533
SLC52A1	6	0.017113	0.058371	1186	4	-0.40068	0.35655	0.54908	11341	2	0.36272
TMEM67	6	0.017114	0.058373	1187	1	-0.76035	0.22546	0.41092	8500	2	0.50104
AUP1	6	0.017121	0.058396	1188	3	-0.57299	0.44909	0.61643	12840	2	0.25015
AKR1B1	6	0.017164	0.058508	1189	3	-0.36318	0.1585	0.32343	6650	2	0.40334
ELAVL4	6	0.017184	0.058552	1190	4	-0.85453	0.79319	0.82789	17716	1	0.22377
AAK1	6	0.017214	0.058631	1191	2	-0.53706	0.13837	0.29612	6114	3	0.5925
KCNV2	6	0.017242	0.058704	1192	3	-0.56131	0.2038	0.3832	7927	2	0.74609
TEX264	6	0.017265	0.058754	1193	3	-0.33963	0.40411	0.58336	12152	2	0.31798
MRM1	6	0.017286	0.058799	1194	3	-0.67736	0.37834	0.56468	11702	1	0.54703
RUNDC3A	6	0.017289	0.058808	1195	4	-0.4109	0.28917	0.49121	10098	2	0.39202
ADAMTS8	6	0.017309	0.058858	1196	3	-0.44615	0.99709	0.99715	21405	0	0
C3orf43	6	0.017315	0.058876	1197	4	-0.33932	0.35457	0.54768	11306	1	0.50277
NRG3	6	0.017325	0.058905	1198	4	-0.29218	0.22514	0.4105	8488	2	0.51398
TEX22	6	0.017341	0.058947	1199	3	-0.54968	0.76598	0.81474	17340	1	0.44232
ATRX	6	0.017365	0.059015	1200	2	-0.56032	0.22769	0.41382	8552	3	0.34768
DYNC1LI2	6	0.017416	0.059146	1201	3	-0.27405	0.77898	0.8209	17521	1	0.3224
IGFBP1	6	0.017431	0.059185	1202	4	-0.47198	0.19373	0.37004	7650	2	0.33123
RHPN2	6	0.017466	0.059288	1203	3	-0.32546	0.23056	0.41745	8633	2	0.2262
FAM53B	6	0.017467	0.05929	1204	3	-0.42805	0.30735	0.51366	10550	3	0.24273
GPX2	6	0.017475	0.059313	1205	3	-0.4477	0.1588	0.32382	6659	1	0.52444
ITIH1	6	0.017502	0.05938	1206	3	-0.58675	0.30134	0.50625	10408	2	0.2757
FBLN2	6	0.017503	0.059383	1207	4	-0.74493	0.98868	0.98877	21235	0	0
AMOTL1	6	0.017516	0.059425	1208	4	-0.25567	0.60811	0.7412	15492	2	0.27024
INPP5D	6	0.017516	0.059426	1209	2	-0.48937	0.19184	0.36757	7593	3	0.17694
TRRAP	4	0.01753	0.049285	1210	2	-0.6506	0.71577	0.7254	16774	1	0.36549
TRPM2	6	0.017567	0.059554	1211	1	-0.62961	0.26806	0.4651	9573	2	0.35702
DICER1	6	0.017596	0.059647	1212	4	-0.32761	0.03703	0.11059	2180	1	0.49547
CXorf65	6	0.017617	0.059699	1213	2	-0.51483	0.96062	0.96064	20594	0	0
PRSS35	6	0.017626	0.059728	1214	2	-0.51184	0.011244	0.042926	839	3	0.44119
TECPR1	6	0.017667	0.059831	1215	1	-0.42724	0.19785	0.37545	7759	3	0.24179
TSKS	6	0.017692	0.059899	1216	3	-0.39615	0.013004	0.04895	945	3	0.53876
MED7	6	0.017697	0.059911	1217	3	-0.37436	0.018044	0.064459	1283	3	0.37618
RAB6A	6	0.017717	0.059956	1218	4	-0.41867	0.95671	0.95676	20512	0	0
MEI1	6	0.017717	0.059956	1219	2	-0.49018	0.32905	0.5296	10910	2	0.4284
PDGFRA	6	0.017748	0.060021	1220	4	-0.38518	0.020933	0.071714	1443	2	0.5655
IER5	6	0.017756	0.06004	1221	3	-0.40045	0.24092	0.43058	8908	2	0.5367
TRMT61B	6	0.017768	0.060081	1222	3	-0.61429	0.11184	0.25981	5331	1	0.79591
DDX54	6	0.017824	0.060226	1223	4	-0.32525	0.98338	0.98355	21104	0	0
ZNF230	6	0.017856	0.060311	1224	2	-0.40706	0.58172	0.71946	15024	1	0.34698
ADORA2A	6	0.017868	0.060342	1225	1	-0.99486	0.015477	0.057215	1130	5	0.3209
NUP37	6	0.017871	0.06035	1226	4	-0.31917	0.91375	0.91393	19625	0	0
GBP2	6	0.017919	0.060475	1227	1	-0.93977	0.50023	0.65497	13670	2	0.21563
hsa-mir-7854	4	0.017941	0.050144	1228	2	-0.30755	0.75497	0.75778	17230	1	0.19166
IL1RL2	6	0.017952	0.060561	1229	3	-0.57794	0.93463	0.93487	20059	0	0
CHD6	6	0.017968	0.060613	1230	4	-0.36576	0.30572	0.51165	10504	1	0.39371
NKAIN3	6	0.017969	0.060617	1231	2	-0.4191	0.65159	0.77052	16167	1	0.39641
ASUN	6	0.017992	0.06067	1232	3	-0.5358	0.28644	0.48785	10036	2	0.20598
WARS2	6	0.018019	0.060741	1233	1	-0.90389	0.62533	0.75562	15825	2	0.17304
HELZ2	6	0.018064	0.060854	1234	3	-0.47333	0.84427	0.85715	18350	1	0.19895
PROSC	6	0.01807	0.060867	1235	2	-0.66473	0.0086298	0.033801	672	3	0.54103
ZNF648	6	0.018119	0.060997	1236	4	-0.42213	0.8379	0.85312	18262	1	0.32567
NR0B1	6	0.018137	0.061036	1237	3	-0.52129	0.95605	0.95611	20500	0	0
RABGGTB	6	0.01821	0.06121	1238	4	-0.40456	0.012939	0.048728	940	2	1.0166
USP28	6	0.018221	0.061233	1239	1	-1.0424	0.62957	0.75908	15915	2	0.15102
TAF4B	6	0.018225	0.061248	1240	4	-0.601	0.88135	0.88407	18967	1	0.13048
NMBR	6	0.018237	0.061282	1241	4	-0.35937	0.98208	0.98227	21075	0	0
hsa-mir-4465	4	0.018271	0.050883	1242	3	-0.44269	0.33651	0.4761	11031	1	0.36634
C2orf72	6	0.018271	0.061366	1243	3	-0.30951	0.30334	0.50872	10449	1	0.70231
ACSBG1	6	0.01829	0.061409	1244	3	-0.44195	0.21546	0.39816	8229	1	0.39066
ARL8B	6	0.018306	0.061452	1245	3	-0.43482	0.91485	0.91503	19642	0	0
ZHX2	6	0.018319	0.061487	1246	4	-0.46177	0.72483	0.79703	16884	1	0.2393
RQCD1	6	0.018321	0.061492	1247	1	-0.68496	0.036188	0.1086	2145	3	0.43917
C8orf86	6	0.018343	0.061556	1248	3	-0.45052	0.18876	0.3635	7512	1	0.58926
OLFM4	6	0.018371	0.061629	1249	4	-0.46328	0.60815	0.74124	15493	2	0.19257
SERPINA1	6	0.018422	0.061766	1252	2	-0.55038	0.27046	0.46808	9630	3	0.27124
OR51A2	6	0.018453	0.061856	1253	4	-0.32034	0.17245	0.34203	7060	2	0.36528
CCL1	6	0.018453	0.06186	1254	4	-0.3851	0.31102	0.51698	10622	1	0.30522
TMEM255B	6	0.018472	0.061906	1255	2	-0.83745	0.20136	0.38006	7865	3	0.17624
PCNA	6	0.018474	0.061914	1256	3	-0.59714	0.22915	0.41568	8592	2	0.44303
FAM209A	6	0.018494	0.061969	1257	4	-0.25729	0.80124	0.83201	17804	1	0.1537
SPATA8	6	0.018522	0.062031	1258	3	-0.35243	0.57271	0.71215	14874	2	0.18807
CCM2L	6	0.018525	0.062038	1259	4	-0.26861	0.078578	0.20239	4127	1	0.80719
MAN2B1	6	0.018533	0.062056	1260	4	-0.26752	0.95491	0.955	20475	0	0
hsa-mir-3691	4	0.018579	0.051581	1261	2	-0.80314	0.14164	0.26448	6205	2	0.36421
NAPRT1	6	0.018597	0.062218	1262	2	-0.7614	0.41579	0.5918	12319	1	0.6281
TYW1B	6	0.018623	0.062282	1263	3	-0.41687	0.58736	0.72407	15107	2	0.17848
NHSL1	6	0.018638	0.062325	1264	2	-1.0818	0.8259	0.84581	18111	1	0.22478
MFI2	6	0.018673	0.062416	1266	2	-1.5085	0.86642	0.87248	18699	1	0.13746
PAN2	6	0.018723	0.062544	1267	1	-0.6282	0.67287	0.77772	16364	1	0.20853
HEATR5B	6	0.018744	0.062595	1268	4	-0.41096	0.62744	0.75731	15863	1	0.23041
TMEM106A	6	0.018774	0.062669	1269	2	-0.50699	0.95765	0.95768	20533	0	0
NUTM2A	6	0.018784	0.062698	1270	4	-0.29465	0.089743	0.22562	4571	2	0.32236
PPP1R1A	6	0.018817	0.062787	1271	4	-0.31963	0.22761	0.4137	8550	2	0.35464
IFI30	6	0.018872	0.062931	1272	4	-0.40376	0.86203	0.86928	18628	1	0.17107
SUV420H2	6	0.018874	0.062934	1273	2	-0.44383	0.12362	0.27595	5681	2	0.35363
PQLC1	6	0.018915	0.063033	1274	2	-0.89636	0.97601	0.97616	20949	0	0
INPPL1	6	0.018924	0.063056	1275	3	-0.31999	0.038484	0.11399	2246	3	0.5327
CHMP4C	6	0.018936	0.063091	1276	4	-0.44641	0.62889	0.75853	15899	1	0.48311
TRANK1	6	0.018939	0.063102	1277	4	-0.30641	0.60238	0.73645	15393	1	0.35385
C1orf50	6	0.018975	0.0632	1278	2	-0.95589	0.54133	0.6871	14388	2	0.31553
NHP2L1	6	0.019007	0.063279	1279	4	-0.47029	0.54976	0.69377	14512	2	0.2879
hsa-mir-127	4	0.019015	0.052513	1280	2	-0.5674	0.94894	0.94881	20353	0	0
BAG6	6	0.019052	0.063404	1281	4	-0.44972	0.501	0.65557	13680	2	0.20551
RASD2	6	0.019075	0.063472	1282	2	-0.98497	0.94131	0.94156	20201	0	0
CDR2	6	0.019078	0.063478	1283	4	-0.50879	0.029184	0.0919	1824	2	0.53146
hsa-mir-4326	4	0.019099	0.052697	1284	2	-1.2268	0.85635	0.8562	18535	0	0
STRIP1	6	0.019117	0.063576	1285	4	-0.33855	0.44474	0.61317	12771	2	0.30766
NRXN3	6	0.01912	0.063579	1286	4	-0.54565	0.67938	0.77997	16432	1	0.27824
GALNT2	6	0.01917	0.063692	1287	4	-0.40737	0.44545	0.6137	12785	1	0.32958
UGT3A1	6	0.019176	0.063708	1288	1	-0.9935	0.87853	0.88178	18916	1	0.58912
GINS4	6	0.01918	0.063719	1289	3	-0.36365	0.23901	0.42813	8861	2	0.38014
SRSF2	6	0.019206	0.063793	1290	4	-0.37454	0.29422	0.49747	10225	1	0.61807
NFKBIE	6	0.019217	0.063828	1291	4	-0.47497	0.85146	0.86186	18445	1	0.23704
ITPRIP	6	0.019226	0.063851	1292	3	-0.29213	0.91032	0.91045	19557	0	0
CREBZF	6	0.019276	0.063993	1293	2	-0.74395	0.15388	0.31718	6532	1	0.58153
ZNF281	6	0.019291	0.064035	1294	4	-0.341	0.089511	0.22515	4562	2	0.6086
LMAN2	6	0.019308	0.064078	1295	4	-0.24886	0.98535	0.98552	21142	0	0
TCF25	6	0.019323	0.06411	1296	4	-0.34696	0.98186	0.98205	21072	0	0
ARHGAP25	6	0.019331	0.064133	1297	3	-0.44094	0.5986	0.73331	15319	1	0.39766
BFAR	6	0.01936	0.064218	1298	3	-0.37019	0.4959	0.65163	13591	2	0.25118
VN1R4	6	0.019397	0.064306	1299	4	-0.32309	0.2022	0.38115	7890	2	0.34739
TRPV1	6	0.019403	0.064326	1300	4	-0.59433	0.39791	0.57888	12052	1	0.64278
SLC25A31	6	0.019426	0.064385	1301	3	-0.53646	0.012233	0.046258	898	3	0.86568
DDI2	6	0.019427	0.064387	1302	2	-0.57297	0.73716	0.80206	17025	1	0.18872
USF2	6	0.019446	0.064435	1303	4	-0.44256	0.96942	0.96947	20802	0	0
CACNA2D2	6	0.01946	0.064466	1304	4	-0.4329	0.065622	0.17485	3567	2	0.4685
BCORL1	6	0.019475	0.064512	1305	4	-0.63169	0.38909	0.57256	11888	1	0.34743
PTPRO	6	0.019477	0.064519	1306	2	-0.50787	0.0088845	0.034697	689	4	0.34385
KLHL8	6	0.019512	0.064603	1307	4	-0.62805	0.048455	0.1368	2783	2	0.53745
SLC25A18	6	0.019529	0.064657	1308	4	-0.30422	0.77401	0.81855	17436	1	0.21156
CEBPA	6	0.019542	0.064695	1309	2	-0.65606	0.99332	0.99337	21316	0	0
DIP2A	6	0.019584	0.06481	1310	3	-0.45468	0.91443	0.91461	19637	0	0
hsa-mir-4282	4	0.019585	0.053789	1311	2	-0.46059	0.52201	0.60229	14040	1	0.18888
SV2A	6	0.019628	0.064924	1312	3	-0.35164	0.94806	0.94821	20323	0	0
TMEM52	6	0.019642	0.064961	1313	3	-0.48506	0.88302	0.88543	18998	1	0.16829
hsa-mir-3194	4	0.019655	0.053942	1314	2	-0.98193	0.48867	0.58512	13486	1	0.28494
NDUFS4	6	0.019656	0.064998	1315	4	-0.32386	0.99813	0.99813	21427	0	0
TAF2	6	0.019659	0.065003	1316	3	-0.42941	0.16475	0.33182	6826	2	0.31955
TBC1D26	3	0.019673	0.050754	1317	2	-0.55778	0.016267	0.042426	1181	1	1.022
SCMH1	6	0.019692	0.065096	1318	2	-0.52612	0.22872	0.41514	8582	2	0.31516
MYL12B	5	0.019697	0.061723	1319	2	-0.96082	0.135	0.27556	6011	1	0.35726
LMX1B	6	0.019727	0.065184	1320	3	-0.45821	0.20885	0.38968	8062	2	0.32466
DZIP1L	6	0.019728	0.065187	1321	1	-0.6766	0.20629	0.38641	8002	3	0.26492
CHSY1	6	0.019767	0.065287	1322	4	-0.41941	0.55999	0.70182	14666	2	0.16713
RINT1	6	0.019767	0.065288	1323	3	-0.5337	0.38453	0.56918	11809	1	0.52069
CCDC80	6	0.019779	0.065318	1324	3	-0.30319	0.071586	0.1876	3823	2	0.51566
FFAR3	6	0.01979	0.065349	1325	4	-0.415	0.67187	0.77739	16350	1	0.63485
BCLAF1	6	0.019851	0.065518	1326	4	-0.37357	0.94651	0.94666	20302	0	0
UAP1	6	0.019863	0.065549	1327	4	-0.20061	0.17529	0.34575	7138	2	0.36389
ARHGAP1	6	0.019876	0.065582	1328	3	-0.49698	0.038306	0.11358	2233	2	0.62006
DNAH12	6	0.019885	0.065603	1329	3	-0.44641	0.43185	0.60359	12570	1	0.31161
NAA60	6	0.019921	0.065693	1330	4	-0.23183	0.99669	0.99674	21391	0	0
SURF4	6	0.019924	0.065704	1331	4	-0.25827	0.95958	0.95957	20567	0	0
RNF144B	6	0.019929	0.065718	1332	3	-0.36889	0.3385	0.53626	11060	2	0.46206
MTRF1L	6	0.01996	0.065805	1333	2	-0.63297	0.52071	0.67085	14015	2	0.26044
NCR1	6	0.01998	0.065857	1334	3	-0.30822	0.084774	0.21536	4381	2	0.60485
PPM1G	6	0.02001	0.065943	1335	2	-0.76184	0.67672	0.77905	16400	1	0.26295
TCEAL7	6	0.02003	0.065998	1336	4	-0.57685	0.93086	0.9311	19975	0	0
ZDHHC24	6	0.020044	0.066031	1337	4	-0.37367	0.86447	0.87103	18665	1	0.1639
RGS3	6	0.020052	0.066054	1338	2	-0.65391	0.2065	0.38668	8006	3	0.25899
CAMSAP2	6	0.02008	0.066119	1339	2	-0.6708	0.095807	0.23747	4838	1	0.8869
ZNF480	6	0.020082	0.066125	1340	3	-0.33249	0.36684	0.55643	11508	1	1.085
hsa-mir-449a	4	0.020083	0.054895	1341	2	-0.40202	0.37175	0.51435	11587	2	0.21612
RNASEH2C	6	0.020119	0.066202	1343	4	-0.42865	0.99376	0.9938	21330	0	0
SH3BP2	6	0.020128	0.066221	1344	2	-0.61203	0.27717	0.47637	9798	2	0.36514
SMARCA4	6	0.02013	0.066227	1345	1	-0.89025	0.95108	0.95122	20397	0	0
TMEM14A	6	0.02015	0.066277	1346	3	-0.42192	0.70226	0.78828	16651	1	0.32907
CELF4	6	0.020163	0.066314	1347	3	-0.70174	0.9091	0.90924	19532	0	0
POLR2D	6	0.02018	0.06635	1348	3	-0.3475	0.34411	0.5403	11152	2	0.2785
CHSY3	6	0.020212	0.066427	1349	3	-0.38383	0.16879	0.33715	6949	3	0.28138
ZAR1L	6	0.020231	0.066471	1350	2	-0.78438	0.14881	0.31032	6398	3	0.21961
IL18	6	0.020249	0.066516	1351	3	-0.41542	0.96799	0.968	20767	0	0
PDE6H	6	0.020281	0.066595	1352	1	-0.69311	0.22923	0.41578	8594	2	0.25324
THOC7	6	0.020288	0.066619	1353	3	-0.4407	0.71134	0.79172	16728	1	0.3645
COMP	6	0.02033	0.066735	1354	2	-0.61371	0.075999	0.19701	4022	3	0.43278
CAMK1G	6	0.020331	0.066739	1355	2	-0.46585	0.15299	0.31596	6516	1	0.53088
NBL1	3	0.020341	0.052418	1356	3	-0.36445	0.97966	0.97972	21022	0	0
CHRNA4	6	0.02036	0.06681	1357	4	-0.30018	0.99335	0.9934	21317	0	0
SLC2A2	6	0.020364	0.066818	1358	3	-0.39874	0.20594	0.38595	7989	1	0.57244
GRTP1	6	0.020381	0.066866	1359	3	-0.40881	0.28589	0.48712	10022	3	0.17326
TMEM110-MUSTN1	4	0.020383	0.055528	1360	2	-0.46945	0.31428	0.45208	10671	1	0.49917
KIF17	6	0.020431	0.067	1361	3	-0.37332	0.74222	0.80421	17084	1	0.21989
TNFAIP3	6	0.020432	0.067001	1362	2	-0.9402	0.71725	0.79407	16801	1	0.32735
ILK	6	0.02044	0.06702	1363	4	-0.3765	0.40442	0.58359	12160	2	0.35538
GSTM3	6	0.020492	0.067149	1364	3	-0.60328	0.29111	0.49361	10139	2	0.41591
DDX21	6	0.0205	0.067166	1365	4	-0.23693	0.52106	0.67112	14022	2	0.24416
VCL	6	0.020532	0.067241	1366	3	-0.26577	0.16791	0.336	6929	1	0.81895
KRTAP12-3	6	0.02055	0.067296	1367	4	-0.33537	0.96051	0.96053	20593	0	0
TNFRSF6B	6	0.020582	0.067377	1368	3	-0.2928	0.40689	0.58536	12182	2	0.38206
FAM227B	6	0.020604	0.067434	1369	4	-0.40701	0.53651	0.68322	14294	1	0.52069
SPHKAP	6	0.020632	0.067505	1370	2	-0.53439	0.10465	0.24986	5102	1	0.84148
hsa-mir-595	4	0.020674	0.056175	1371	2	-0.90316	0.56384	0.62513	14743	1	0.34898
NGF	6	0.020682	0.067638	1372	2	-0.45453	0.16703	0.33485	6903	3	0.35921
LZIC	6	0.020789	0.067905	1374	2	-0.76157	0.59625	0.73143	15272	2	0.22192
MAP4	6	0.020823	0.067982	1375	2	-0.70116	0.65838	0.77276	16225	1	0.47698
GPR39	6	0.020849	0.068047	1376	2	-0.60537	0.60699	0.74024	15464	2	0.23072
HIST1H2AL	6	0.020883	0.068128	1377	3	-0.48252	0.85531	0.86453	18508	1	0.13251
SCML4	6	0.020892	0.068152	1378	4	-0.6132	0.95814	0.95817	20539	0	0
NVL	6	0.020892	0.068154	1379	4	-0.38563	0.87537	0.8793	18869	1	0.12788
LRP11	6	0.020933	0.068266	1380	2	-0.76909	0.12855	0.28267	5847	2	0.39016
KIAA1731	6	0.020943	0.068291	1381	3	-0.44046	0.57627	0.71499	14939	2	0.40569
GPR148	6	0.021003	0.068443	1383	3	-0.47128	0.28155	0.48176	9900	3	0.25496
RRH	6	0.021008	0.068456	1384	3	-0.73431	0.63192	0.76106	15946	1	0.46884
PLXNA2	6	0.021034	0.068523	1385	1	-0.76167	0.00063823	0.0033115	65	3	0.32276
CHIC1	6	0.021084	0.068659	1386	2	-0.71788	0.4114	0.58863	12258	1	0.57354
ST8SIA1	6	0.021089	0.068672	1387	4	-0.26497	0.7684	0.81588	17364	1	0.36312
PATE4	6	0.02111	0.068735	1388	3	-0.28789	0.18167	0.35422	7328	2	0.49552
LPL	6	0.021128	0.068782	1389	4	-0.31541	0.13436	0.29064	6001	2	0.39792
CELA2B	6	0.021134	0.068798	1390	4	-0.43272	0.99689	0.99694	21399	0	0
BTD	6	0.021162	0.06887	1391	4	-0.40424	0.3644	0.55469	11463	2	0.45181
SLC8A3	6	0.021186	0.068937	1392	4	-0.36738	0.12598	0.27918	5752	2	0.37224
hsa-mir-363	4	0.021195	0.057294	1393	2	-0.82446	0.77719	0.77777	17496	1	0.1421
AKAP11	6	0.021234	0.069055	1394	1	-0.65895	0.21195	0.39367	8127	1	0.55504
HOXB3	6	0.021241	0.069068	1395	4	-0.27511	0.30335	0.50874	10450	2	0.64748
KLF11	6	0.021244	0.069075	1396	3	-0.66102	0.91118	0.91135	19569	0	0
ZNF282	6	0.02125	0.069091	1397	4	-0.56961	0.93002	0.93026	19951	0	0
UNC50	6	0.021285	0.069189	1398	1	-1.3493	0.94911	0.94925	20357	0	0
C6orf58	6	0.021295	0.069219	1399	3	-0.70666	0.5334	0.6808	14240	1	0.36138
HSPA4	6	0.021324	0.06928	1400	4	-0.34129	0.37438	0.56181	11626	2	0.26537
IQCF6	6	0.021327	0.06929	1401	3	-0.41804	0.37521	0.5624	11640	2	0.32031
MTUS2	6	0.02133	0.069297	1402	4	-0.33141	0.95048	0.95061	20384	0	0
LMBR1	6	0.021335	0.069306	1403	3	-0.41218	0.78141	0.82208	17555	1	0.21102
GRK4	6	0.021365	0.069384	1404	2	-0.49874	0.60105	0.73533	15368	1	0.37308
hsa-mir-3938	4	0.021367	0.057652	1405	3	-0.57455	0.11315	0.23328	5376	1	0.67588
FKBP7	6	0.021382	0.069424	1406	4	-0.33119	0.93362	0.93385	20032	0	0
EIF3A	6	0.021385	0.069433	1407	3	-0.35294	0.89632	0.89699	19267	1	0.14177
OR2L5	6	0.021388	0.069445	1408	4	-0.30271	0.77152	0.81739	17407	1	0.20698
IER2	6	0.021391	0.069453	1409	4	-0.59077	0.31755	0.52156	10730	2	0.3162
hsa-mir-6885	4	0.021396	0.057706	1410	1	-0.368	0.14885	0.27227	6400	2	0.42418
SH3KBP1	6	0.021398	0.069473	1411	3	-0.43112	0.12569	0.27878	5740	3	0.30838
PRKD2	6	0.021435	0.069568	1412	3	-0.46834	0.014543	0.054102	1054	1	0.73534
ZNF573	5	0.021457	0.066612	1413	3	-0.44884	0.39278	0.54607	11961	1	0.3059
GPC3	6	0.021471	0.069657	1414	4	-0.33066	0.97368	0.97378	20900	0	0
HSPB9	6	0.021529	0.069802	1415	3	-0.3549	0.98082	0.98099	21045	0	0
EEF1D	6	0.021535	0.069819	1416	2	-0.52799	0.031374	0.097115	1925	2	1.3464
TSPAN1	6	0.021586	0.069947	1417	2	-0.61797	0.13956	0.29776	6147	3	0.16356
BMPR1B	6	0.021591	0.069956	1418	4	-0.38337	0.54351	0.68884	14423	1	0.30645
RAB11FIP4	6	0.021617	0.070034	1419	4	-0.48347	0.6403	0.76684	16071	1	0.39399
MELK	6	0.021636	0.070088	1420	2	-0.44401	0.87897	0.88213	18926	1	0.18514
IGFBP4	6	0.021686	0.070226	1421	2	-0.54158	0.14772	0.30885	6360	3	0.35329
USP35	6	0.021736	0.070348	1422	3	-0.527	0.81462	0.83934	17966	1	0.25931
CCDC127	6	0.021774	0.070449	1423	4	-0.45761	0.94659	0.94673	20305	0	0
SERPINB7	6	0.02178	0.070463	1424	4	-0.51665	0.34231	0.53898	11123	1	0.52591
YJEFN3	6	0.021786	0.070476	1425	4	-0.2757	0.10311	0.24769	5052	2	0.47052
MXI1	6	0.021786	0.070476	1426	3	-0.42868	0.9458	0.94594	20289	0	0
TSPYL6	6	0.021797	0.070508	1427	3	-0.52495	0.32455	0.52646	10842	2	0.44219
SSTR5	6	0.021836	0.070606	1429	1	-0.55729	0.0043228	0.018121	378	5	0.28573
LMLN	5	0.021841	0.067659	1430	4	-0.45706	0.83061	0.83338	18167	1	0.31516
REPIN1	6	0.02187	0.070689	1432	4	-0.39394	0.98334	0.98352	21101	0	0
ZNF69	6	0.021874	0.0707	1433	3	-0.4925	0.52327	0.67283	14070	2	0.27307
TMEM223	6	0.021937	0.070853	1434	3	-0.27043	0.49857	0.65372	13643	1	0.26578
ALDH1A2	6	0.021982	0.070978	1435	2	-0.70156	0.27463	0.47325	9740	1	0.43673
hsa-mir-518b	4	0.021982	0.059013	1436	3	-0.33666	0.059616	0.13803	3302	1	0.5101
ARRDC3	6	0.021985	0.070983	1437	4	-0.50889	0.71643	0.79375	16788	1	0.18849
GALNT18	6	0.021987	0.070984	1438	2	-0.72667	0.87533	0.87927	18868	1	0.17713
PEA15	6	0.021991	0.070997	1439	2	-0.59703	0.3211	0.52404	10784	2	0.37048
SPATA9	6	0.022037	0.071118	1440	1	-0.71195	0.79535	0.82899	17739	1	0.23587
TMEM41B	6	0.022087	0.071232	1441	3	-0.46598	0.89313	0.89416	19200	1	0.18754
SH3PXD2A	6	0.022105	0.071287	1442	3	-0.39406	0.36834	0.55751	11539	1	0.40088
hsa-mir-761	3	0.02212	0.056693	1443	3	-0.28326	0.97788	0.97792	20989	0	0
PCDP1	6	0.022137	0.071364	1444	2	-0.52972	0.079558	0.2044	4172	3	0.31299
ACAD8	6	0.022157	0.071413	1445	2	-0.59947	0.2443	0.43485	8977	2	0.53306
ADAT3	6	0.022175	0.071453	1446	3	-0.53794	0.7573	0.81078	17247	1	0.26258
CREM	6	0.022187	0.071482	1447	1	-0.80495	0.11767	0.26783	5521	3	0.26827
C1orf228	6	0.022192	0.071496	1448	3	-0.40564	0.72963	0.79894	16933	1	0.29326
CLUL1	6	0.0222	0.071514	1449	4	-0.60999	0.12609	0.27932	5762	2	0.53477
ATP7A	6	0.022201	0.071516	1450	3	-0.49661	0.17787	0.34915	7215	2	0.70026
LECT1	6	0.022219	0.071568	1451	4	-0.40991	0.95901	0.95902	20554	0	0
SRGAP1	6	0.022223	0.071578	1452	3	-0.36372	0.11986	0.27084	5585	1	0.69654
MCUR1	6	0.022237	0.071618	1453	1	-1.1655	0.0038608	0.016382	338	3	0.80151
GUCD1	6	0.022287	0.071744	1455	2	-0.89164	0.26087	0.45602	9400	3	0.30861
TCF3	6	0.022316	0.071814	1456	4	-0.47726	0.88482	0.8869	19029	1	0.25687
PIP4K2C	6	0.022388	0.072004	1457	2	-0.47736	0.40154	0.58147	12112	2	0.32509
RAD54L2	6	0.022395	0.072018	1458	4	-0.42689	0.2755	0.47431	9757	2	0.28967
BLZF1	6	0.022413	0.072062	1459	3	-0.46823	0.47776	0.63784	13314	1	0.4118
NEIL3	6	0.022438	0.072121	1460	1	-0.60034	0.057603	0.1574	3212	4	0.2904
GALNT15	6	0.022448	0.07215	1461	4	-0.62075	0.61649	0.7482	15635	1	0.31921
HN1L	6	0.022457	0.072169	1462	3	-0.29987	0.1503	0.31235	6443	3	0.26051
KIAA1432	6	0.022538	0.072385	1463	2	-0.41492	0.18381	0.357	7381	3	0.36552
ZNF333	6	0.022557	0.072427	1464	4	-0.56555	0.42011	0.59501	12385	1	0.58621
MRPS23	6	0.02258	0.072486	1465	4	-0.59379	0.41526	0.59142	12307	1	0.60017
OAT	6	0.022589	0.072516	1466	2	-0.74294	0.40387	0.58319	12149	1	0.53811
hsa-mir-6070	4	0.022601	0.060359	1467	1	-1.4443	0.7272	0.73446	16910	1	0.21394
GRIA4	6	0.022608	0.072567	1468	3	-0.46922	0.60792	0.74104	15486	2	0.23172
PODNL1	6	0.02262	0.072601	1469	4	-0.28442	0.20571	0.38563	7984	2	0.27663
HAMP	6	0.022638	0.072642	1470	1	-0.5204	0.019104	0.067132	1337	3	0.52067
TAB2	6	0.022643	0.072649	1471	2	-0.57303	0.08256	0.21071	4294	3	0.31593
ITPK1	6	0.022688	0.072763	1472	1	-0.64459	0.018225	0.064894	1291	3	0.52803
LOC100129216	3	0.022694	0.058053	1473	1	-0.66651	0.44125	0.49088	12717	1	0.29942
ATG2A	6	0.022742	0.072913	1474	3	-0.60051	0.24361	0.43398	8961	1	0.73887
OR2D2	6	0.022838	0.073152	1475	3	-0.50685	0.37189	0.56003	11590	2	0.3461
ZNF662	6	0.022839	0.073154	1476	2	-0.64414	0.8395	0.85412	18292	1	0.19269
PLCE1	6	0.022857	0.073201	1477	3	-0.35268	0.96452	0.96457	20677	0	0
FAM49A	6	0.022889	0.073286	1478	1	-1.0281	0.24575	0.43666	9019	3	0.25468
SELE	6	0.022891	0.073293	1479	2	-0.66457	0.0021706	0.009963	203	3	0.48132
PSME1	6	0.022933	0.073408	1480	4	-0.36683	0.51593	0.6671	13940	1	0.4023
CDHR3	6	0.022939	0.07342	1481	3	-0.23939	0.52593	0.67491	14118	2	0.34503
RFX1	6	0.022956	0.073473	1482	4	-0.2622	0.87748	0.88093	18899	1	0.17747
CAPSL	6	0.022966	0.073496	1483	4	-0.36394	0.47248	0.63381	13229	1	0.50691
PAIP2	6	0.022995	0.073565	1484	4	-0.30167	0.96299	0.96304	20652	0	0
LIX1L	6	0.022998	0.073578	1485	3	-0.49322	0.10558	0.25112	5144	1	0.6338
AKAP5	6	0.023085	0.073787	1487	3	-0.38052	0.91051	0.91066	19560	0	0
LIX1	6	0.023089	0.073799	1488	2	-0.69716	0.042981	0.12438	2495	4	0.41475
ARSD	6	0.023153	0.073961	1489	4	-0.94716	0.97396	0.97407	20906	0	0
TCP10L	6	0.023168	0.073997	1490	3	-0.46026	0.55062	0.69447	14528	2	0.18204
ACSS1	6	0.023177	0.074022	1491	3	-0.63114	0.93802	0.93827	20128	0	0
FOXJ3	6	0.023189	0.074047	1492	2	-0.37381	0.13636	0.29339	6054	3	0.27009
CLPSL2	6	0.023227	0.074145	1493	4	-0.40778	0.76765	0.81554	17358	1	0.2619
PRB1	3	0.023247	0.059394	1494	1	-0.58873	0.66852	0.66888	16326	1	0.12906
VPS53	6	0.023289	0.074295	1495	2	-0.65316	0.25103	0.44332	9147	2	0.48758
LSS	6	0.023294	0.074306	1496	3	-0.40261	0.95242	0.95258	20427	0	0
ZNF564	6	0.02334	0.074426	1497	2	-0.63604	0.087314	0.22058	4481	3	0.25916
NSRP1	6	0.023348	0.074453	1498	3	-0.48033	0.75474	0.80963	17225	1	0.50528
CNDP2	6	0.023351	0.074462	1499	4	-0.38545	0.82321	0.84426	18077	1	0.47545
OR10G2	6	0.023352	0.074463	1500	3	-0.44356	0.20227	0.38124	7893	2	0.27458
C3orf18	6	0.023404	0.074599	1501	3	-0.42118	0.32821	0.52902	10901	2	0.48619
LYRM2	6	0.023413	0.074628	1502	3	-0.4142	0.9414	0.94165	20204	0	0
ETS1	6	0.02344	0.074698	1504	1	-1.0688	0.15523	0.31897	6573	3	0.3158
GPR133	6	0.023441	0.074703	1505	4	-0.3573	0.76271	0.81321	17294	1	0.1931
OR4K5	6	0.023465	0.074771	1506	4	-0.34272	0.2501	0.44214	9124	1	0.57363
BTBD18	6	0.023484	0.074813	1507	4	-0.29085	0.13694	0.29418	6072	2	0.72745
GREM2	6	0.02349	0.074825	1508	1	-0.54344	0.029574	0.092832	1841	4	0.38361
CDK5RAP2	6	0.023492	0.07483	1509	3	-0.64427	0.84331	0.85653	18333	1	0.25516
HCRTR1	6	0.023517	0.074888	1510	4	-0.3286	0.92521	0.92545	19851	0	0
TRO	6	0.023519	0.07489	1511	4	-0.49307	0.38963	0.57296	11896	1	0.35016
DDAH1	6	0.02354	0.074944	1512	2	-0.54476	0.62207	0.7529	15758	2	0.19297
TOR1A	6	0.023564	0.075007	1513	3	-0.30415	0.029333	0.092258	1836	1	0.85367
LYSMD4	6	0.023573	0.07503	1514	3	-0.66727	0.65518	0.77168	16202	1	0.31402
SMIM10	6	0.023583	0.075052	1515	4	-0.37795	0.45165	0.61834	12879	2	0.32563
SMLR1	6	0.023616	0.075137	1516	4	-0.21687	0.6494	0.76981	16154	1	0.26472
RPAP2	6	0.023619	0.075145	1517	4	-0.28429	0.93023	0.93045	19957	0	0
MEFV	6	0.02362	0.075148	1518	3	-0.50345	0.36254	0.55336	11430	1	0.51856
hsa-mir-575	4	0.023638	0.062603	1519	2	-0.56811	0.59551	0.64363	15260	1	0.34494
SLC23A3	6	0.02364	0.07519	1520	1	-2.0687	0.13631	0.29331	6050	3	0.28738
HRH2	6	0.023642	0.075195	1521	4	-0.491	0.78283	0.82276	17567	1	0.22952
REP15	6	0.023672	0.075266	1522	3	-0.74021	0.57773	0.71614	14963	1	0.34987
MMS22L	6	0.023672	0.075266	1523	4	-0.34898	0.21166	0.39329	8119	2	0.45332
SLC25A25	6	0.023708	0.07537	1524	4	-0.43774	0.98991	0.98998	21255	0	0
TMC8	6	0.023772	0.07552	1525	4	-0.38323	0.95314	0.95328	20433	0	0
LMCD1	6	0.02379	0.075564	1526	3	-0.55913	0.82419	0.84483	18088	1	0.24665
WDR49	6	0.023833	0.075669	1527	4	-0.42277	0.46028	0.62472	13027	1	0.32901
ZDHHC8	6	0.023835	0.075673	1528	3	-0.83843	0.38378	0.56862	11791	2	0.33717
COPS6	6	0.02384	0.075685	1529	3	-0.25569	0.986	0.98614	21165	0	0
hsa-mir-4533	4	0.023872	0.063118	1530	2	-1.1165	0.84805	0.84788	18397	0	0
ERP29	6	0.02389	0.07582	1531	3	-0.19179	0.071351	0.18711	3811	2	0.51049
SPESP1	5	0.023921	0.073365	1532	3	-0.2576	0.73493	0.76634	16990	1	0.22984
CYTH4	6	0.023971	0.07603	1533	3	-0.59473	0.16325	0.32983	6780	3	0.24279
FAM89B	6	0.02399	0.076081	1534	2	-0.92686	0.30493	0.51068	10488	2	0.35237
MESP2	6	0.023999	0.0761	1535	2	-0.70699	0.1332	0.28907	5977	3	0.31069
ALDH1B1	6	0.024035	0.076205	1537	3	-0.35251	0.93383	0.93406	20039	0	0
TLDC2	6	0.024153	0.076499	1538	4	-0.31151	0.92859	0.92883	19915	0	0
FSCN3	6	0.02419	0.076583	1539	3	-0.32036	0.98854	0.98864	21230	0	0
BCOR	6	0.024191	0.076584	1540	2	-0.4097	0.17128	0.34047	7024	2	0.42105
PTAR1	6	0.024206	0.076627	1541	4	-0.38759	0.51212	0.66411	13877	2	0.33348
RPL7A	6	0.024208	0.076633	1542	3	-0.59621	0.98972	0.9898	21252	0	0
hsa-mir-4262	4	0.02424	0.06395	1543	2	-0.59024	0.96572	0.96567	20708	0	0
OR1M1	6	0.024241	0.076707	1544	1	-1.4131	0.010639	0.040859	800	4	0.36396
C10orf54	6	0.024268	0.076767	1545	4	-0.42881	0.73898	0.80281	17042	1	0.20151
ING2	6	0.024272	0.076776	1546	2	-0.43705	0.040111	0.11777	2332	3	0.41421
EIF2AK4	6	0.02429	0.076826	1547	2	-0.84129	0.50191	0.65625	13698	2	0.23733
[truncated: 18,500 more rows]

[truncated: 10 more sheets: Supplementary Data 4, Supplementary Data 5, Supplementary Data 6, Supplementary Data 7, Supplementary Data 8, Supplementary Data 9, Supplementary Data 10, Supplementary Data 11, Supplementary Data 12, Supplementary Data 13]
